# Supplementary material for: Zebrafish exposure to environmentally relevant concentration of depleted uranium impairs progeny development at the molecular and histological levels
Source: PLoS One. 2017 May 22;12(5):e0177932. doi: 10.1371/journal.pone.0177932 (PMC5439696; doi:10.1371/journal.pone.0177932)
Supplement: S1 Table — The number of reads and the mean quality scores (phred-score, Q) are indicated for each sample. PF: clusters passing Illumina chastity filter. DU: fish exposed to DU. (XLSX) [file pone.0177932.s005.xlsx]

## Sheet: Sheet1
Sample name	Id	Total Nb Reads	Mean Quality Score (PF)	Read length
Brain control female replicate 1	cofb2	99758552	35.71	70
Brain control female replicate 2	cofb3	69241514	35.71	70
Brain control female replicate 3	cofb5	102185518	35.7	70
Brain control male replicate 1	comb1	42244184	35.71	70
Brain control male replicate 2	comb4	91270976	35.73	70
Brain control male replicate 3	comb5	119455624	35.71	70
Brain female DU replicate 1	c2fb2	67726036	35.69	70
Brain female DU replicate 2	c2fb4	82049972	35.67	70
Brain female DU replicate 3	c2fb5	66539292	35.62	70
Brain male DU replicate 1	c2mb2	98234866	35.73	70
Brain male DU replicate 2	c2mb3	106038446	35.73	70
Brain male DU replicate 3	c2mb5	100296920	35.71	70
ovary control replicate 1	cofg1	80198724	35.72	70
ovary control replicate 2	cofg2	107238778	35.66	70
ovary control replicate 3	cofg5	55595382	35.62	70
testis control replicate 1	comg1	117865394	35.68	70
testis control replicate 2	comg3	82404950	35.67	70
testis control replicate 3	comg5	85837636	35.66	70
F1 control 96hpf larvae replicate 1	co_l1	74497510	35.93	70
F1 DU 96hpf larvae replicate 1	c2_l1	70360064	35.89	70
F1 control 96hpf larvae replicate 2	co_l3	101797850	35.87	70
F1 control 96hpf larvae replicate 3	co_l2	71463198	35.88	70
testis DU replicate 1	c2mg1	67017732	35.88	70
testis DU replicate 2	c2mg3	65968150	35.92	70
testis DU replicate 3	c2m_g5	79436904	35.83	70
ovary DU replicate 1	c2f_g1	89150118	35.86	70
ovary DU replicate 2	c2f_g4	77213772	35.87	70
ovary DU replicate 3	c2f_g3	86106634	35.86	70
F1 DU 96hpf larvae replicate 2	c2l2	79320508	35.86	70
F1 DU 96hpf larvae replicate 3	c2l3	71471552	35.88	70
F1 control 2 cells embryos replicate 1	co_p50_r1	136445062	38.57	51
F1 control 2 cells embryos replicate 2	co_p50_r2	84864394	38.62	51
F1 control 2 cells embryos replicate 3	co_p50_r4	64705960	38.62	51
F1 DU 2 cells embryos replicate 1	c2_p50_r1	114044060	38.15	51
F1 DU 2 cells embryos replicate 2	c2_p50_r3	119056692	38.34	51
F1 DU 2 cells embryos replicate 3	c2_p50_r5	116943736	38.31	51
