# Supplementary material for: Zebrafish exposure to environmentally relevant concentration of depleted uranium impairs progeny development at the molecular and histological levels
Source: PLoS One. 2017 May 22;12(5):e0177932. doi: 10.1371/journal.pone.0177932 (PMC5439696; doi:10.1371/journal.pone.0177932)
Supplement: S2 Table — The set of genes used for the analysis and the GO terms are indicated. The p-values correspond to the results of the Fisher’s exact-test. (XLSX) [file pone.0177932.s006.xlsx]

## Sheet: braindownallRes.txt
Set of genes used	GO ID	Term	p-value (Fisher's extact test)
Down in DU exposed brain	GO:0007601	visual perception	2.7e-08
Down in DU exposed brain	GO:0050953	sensory perception of light stimulus	2.7e-08
Down in DU exposed brain	GO:0007155	cell adhesion	6.3e-07
Down in DU exposed brain	GO:0022610	biological adhesion	6.3e-07
Down in DU exposed brain	GO:0009416	response to light stimulus	5.1e-06
Down in DU exposed brain	GO:0008544	epidermis development	9.2e-06
Down in DU exposed brain	GO:0007160	cell-matrix adhesion	2.2e-05
Down in DU exposed brain	GO:0031589	cell-substrate adhesion	3.9e-05
Down in DU exposed brain	GO:0009628	response to abiotic stimulus	3.9e-05
Down in DU exposed brain	GO:0009314	response to radiation	0.00016
Down in DU exposed brain	GO:0002376	immune system process	0.00017
Down in DU exposed brain	GO:0036368	cone photoresponse recovery	0.00021
Down in DU exposed brain	GO:0048730	epidermis morphogenesis	0.00021
Down in DU exposed brain	GO:0006508	proteolysis	0.00031
Down in DU exposed brain	GO:0006955	immune response	0.00044
Down in DU exposed brain	GO:0002548	monocyte chemotaxis	0.00117
Down in DU exposed brain	GO:0042667	auditory receptor cell fate specificatio...	0.00143
Down in DU exposed brain	GO:0034341	response to interferon-gamma	0.00145
Down in DU exposed brain	GO:0071346	cellular response to interferon-gamma	0.00145
Up in DU exposed brain	GO:0033993	response to lipid	0.0024
Up in DU exposed brain	GO:0032496	response to lipopolysaccharide	0.0027
Up in DU exposed brain	GO:0030728	ovulation	0.0031
Up in DU exposed brain	GO:0002237	response to molecule of bacterial origin	0.0031
Up in DU exposed brain	GO:0010033	response to organic substance	0.0035
Up in DU exposed brain	GO:0046677	response to antibiotic	0.0046
Up in DU exposed brain	GO:0042221	response to chemical	0.0058
Up in DU exposed brain	GO:0007530	sex determination	0.0077
Up in DU exposed brain	GO:0001556	oocyte maturation	0.0092
Up in DU exposed brain	GO:0009409	response to cold	0.0092
Up in DU exposed brain	GO:0097190	apoptotic signaling pathway	0.0102
Down in DU exposed testis	GO:0007155	cell adhesion	0.0001
Down in DU exposed testis	GO:0022610	biological adhesion	0.0001
Down in DU exposed testis	GO:0031101	fin regeneration	0.00034
Down in DU exposed testis	GO:0006182	cGMP biosynthetic process	0.00049
Down in DU exposed testis	GO:0046068	cGMP metabolic process	0.00049
Down in DU exposed testis	GO:0007160	cell-matrix adhesion	0.00101
Down in DU exposed testis	GO:0031589	cell-substrate adhesion	0.00131
Down in DU exposed testis	GO:0009611	response to wounding	0.00158
Down in DU exposed testis	GO:0031099	regeneration	0.00185
Down in DU exposed testis	GO:0042246	tissue regeneration	0.00201
Down in DU exposed testis	GO:0006631	fatty acid metabolic process	0.00664
Down in DU exposed testis	GO:0032787	monocarboxylic acid metabolic process	0.00705
Down in DU exposed testis	GO:0045010	actin nucleation	0.00758
Down in DU exposed testis	GO:0071698	olfactory placode development	0.00812
Up in DU exposed testis	GO:0034508	centromere complex assembly	0.00082
Up in DU exposed testis	GO:0050803	regulation of synapse structure or activation	0.00336
Up in DU exposed testis	GO:0009252	peptidoglycan biosynthetic process	0.00435
Up in DU exposed testis	GO:0009273	peptidoglycan-based cell wall biogenesis	0.00435
Up in DU exposed testis	GO:0035610	protein side chain deglutamylation	0.00435
Up in DU exposed testis	GO:0006081	cellular aldehyde metabolic process	0.00849
Up in DU exposed testis	GO:0031055	chromatin remodeling at centromere	0.00868
Up in DU exposed testis	GO:0034080	CENP-A containing nucleosome assembly	0.00868
Up in DU exposed testis	GO:0035608	protein deglutamylation	0.00868
Up in DU exposed testis	GO:0046951	ketone body biosynthetic process	0.00868
Up in DU exposed testis	GO:0061641	CENP-A containing chromatin organization	0.00868
Up in DU exposed testis	GO:0006336	DNA replication-independent nucleosome assembly	0.01299
Up in DU exposed testis	GO:0008584	male gonad development	0.01299
Up in DU exposed testis	GO:0046686	response to cadmium ion	0.0551
Down in DU exposed brain and testis	GO:0007155	cell adhesion	2.1e-05
Down in DU exposed brain and testis	GO:0022610	biological adhesion	2.1e-05
Down in DU exposed brain and testis	GO:0031101	fin regeneration	0.0001
Down in DU exposed brain and testis	GO:0042246	tissue regeneration	0.00046
Down in DU exposed brain and testis	GO:0071698	olfactory placode development	0.00137
Down in DU exposed brain and testis	GO:0031099	regeneration	0.00178
Down in DU exposed brain and testis	GO:0009611	response to wounding	0.00183
Down in DU exposed brain and testis	GO:0016337	single organismal cell-cell adhesion	0.00213
Down in DU exposed brain and testis	GO:0098602	single organism cell adhesion	0.00219
Down in DU exposed brain and testis	GO:0007015	actin filament organization	0.00407
Down in DU exposed brain and testis	GO:0042060	wound healing	0.00416
Down in DU exposed brain and testis	GO:0006953	acute-phase response	0.00428
Down in DU exposed brain and testis	GO:0010880	regulation of release of sequestered cal...	0.00428
Down in DU exposed brain and testis	GO:0010881	regulation of cardiac muscle contraction...	0.00428
Down in DU exposed brain and testis	GO:0014808	release of sequestered calcium ion into ...	0.00428
Down in DU exposed brain and testis	GO:0070296	sarcoplasmic reticulum calcium ion trans...	0.00428
Down in DU exposed brain and testis	GO:1903514	calcium ion transport from endoplasmic r...	0.00428
Down in DU exposed brain and testis	GO:0034314	Arp2/3 complex-mediated actin nucleation	0.00431
Down in DU exposed brain and testis	GO:0043049	otic placode formation	0.00431
Down in DU exposed brain and testis	GO:0098609	cell-cell adhesion	0.00557
Down in DU exposed brain and testis	GO:0030916	otic vesicle formation	0.00591
Down in DU exposed brain and testis	GO:0060788	ectodermal placode formation	0.00727
Down in DU exposed brain and testis	GO:0008154	actin polymerization or depolymerization	0.00783
Down in DU exposed brain and testis	GO:0002526	acute inflammatory response	0.00854
Down in DU exposed brain and testis	GO:0042667	auditory receptor cell fate specificatio...	0.00854
Down in DU exposed brain and testis	GO:0071600	otic vesicle morphogenesis	0.00927
Down in DU exposed brain and testis	GO:0071697	ectodermal placode morphogenesis	0.0098
Down in DU exposed brain and testis	GO:0010959	regulation of metal ion transport	0.01091
Down in DU exposed ovaries	GO:0009066	aspartate family amino acid metabolic pr...	0.00041
Down in DU exposed ovaries	GO:0010256	endomembrane system organization	0.00472
Down in DU exposed ovaries	GO:0006702	androgen biosynthetic process	0.00589
Down in DU exposed ovaries	GO:0035694	mitochondrial protein catabolic process	0.00589
Down in DU exposed ovaries	GO:0035695	mitophagy by induced vacuole formation	0.00589
Down in DU exposed ovaries	GO:0045842	positive regulation of mitotic metaphase...	0.00589
Down in DU exposed ovaries	GO:1902101	positive regulation of metaphase/anaphas...	0.00589
Down in DU exposed ovaries	GO:1903069	regulation of ER-associated ubiquitin-de...	0.00589
Down in DU exposed ovaries	GO:1904292	regulation of ERAD pathway	0.00589
Down in DU exposed ovaries	GO:0007009	plasma membrane organization	0.00634
Down in DU exposed ovaries	GO:0006626	protein targeting to mitochondrion	0.00941
Down in DU exposed ovaries	GO:0070585	protein localization to mitochondrion	0.00941
Down in DU exposed ovaries	GO:0072655	establishment of protein localization to...	0.00941
Down in DU exposed ovaries	GO:0006412	translation	0.00998
Up in DU exposed ovaries	GO:0021915	neural tube development	7.8e-07
Up in DU exposed ovaries	GO:0035113	embryonic appendage morphogenesis	2.6e-06
Up in DU exposed ovaries	GO:0033339	pectoral fin development	4.7e-06
Up in DU exposed ovaries	GO:0033334	fin morphogenesis	5.2e-06
Up in DU exposed ovaries	GO:0035107	appendage morphogenesis	8.2e-06
Up in DU exposed ovaries	GO:0009952	anterior/posterior pattern specification	1e-05
Up in DU exposed ovaries	GO:0035118	embryonic pectoral fin morphogenesis	1.4e-05
Up in DU exposed ovaries	GO:0060429	epithelium development	1.6e-05
Up in DU exposed ovaries	GO:0048856	anatomical structure development	2.6e-05
Up in DU exposed ovaries	GO:0035138	pectoral fin morphogenesis	3.4e-05
Up in DU exposed ovaries	GO:0044767	single-organism developmental process	4.4e-05
Up in DU exposed ovaries	GO:0032502	developmental process	5.9e-05
Up in DU exposed ovaries	GO:0048839	inner ear development	6e-05
Up in DU exposed ovaries	GO:0043583	ear development	6.3e-05
Up in DU exposed ovaries	GO:0033333	fin development	8.2e-05
Up in DU exposed ovaries	GO:0009888	tissue development	9.9e-05
Up in DU exposed ovaries	GO:0048736	appendage development	0.00011
Up in DU exposed ovaries	GO:0007417	central nervous system development	0.00012
Up in DU exposed ovaries	GO:0032501	multicellular organismal process	0.00013
Up in DU exposed ovaries	GO:0007275	multicellular organism development	0.00013
Up in DU exposed ovaries	GO:0030855	epithelial cell differentiation	0.00013
Up in DU exposed ovaries	GO:0002065	columnar/cuboidal epithelial cell differ...	0.00014
Up in DU exposed ovaries	GO:0048468	cell development	0.00015
Up in DU exposed ovaries	GO:0001840	neural plate development	0.00018
Up in DU exposed ovaries	GO:0009792	embryo development ending in birth or eg...	0.0002
Up in DU exposed ovaries	GO:0043009	chordate embryonic development	0.0002
Up in DU exposed ovaries	GO:0035295	tube development	0.00021
Up in DU exposed ovaries	GO:0071599	otic vesicle development	0.00023
Up in DU exposed ovaries	GO:0044707	single-multicellular organism process	0.00025
Up in DU exposed ovaries	GO:0006366	transcription from RNA polymerase II pro...	0.00029
Up in DU exposed ovaries	GO:0030902	hindbrain development	0.00033
Up in DU exposed ovaries	GO:0060563	neuroepithelial cell differentiation	0.00033
Up in DU exposed ovaries	GO:0009653	anatomical structure morphogenesis	0.00035
Up in DU exposed ovaries	GO:0007423	sensory organ development	0.00036
Up in DU exposed ovaries	GO:0048513	animal organ development	0.0004
Up in DU exposed ovaries	GO:0035282	segmentation	0.00041
Up in DU exposed ovaries	GO:0071733	transcriptional activation by promoter-e...	0.00042
Up in DU exposed ovaries	GO:0090202	gene looping	0.00042
Up in DU exposed ovaries	GO:0090579	dsDNA loop formation	0.00042
Up in DU exposed ovaries	GO:0048882	lateral line development	0.00042
Up in DU exposed ovaries	GO:0048859	formation of anatomical boundary	0.00043
Up in DU exposed ovaries	GO:0042060	wound healing	0.00047
Up in DU exposed ovaries	GO:0030917	midbrain-hindbrain boundary development	0.00053
Up in DU exposed ovaries	GO:0048646	anatomical structure formation involved ...	0.00053
Up in DU exposed ovaries	GO:0007389	pattern specification process	0.00056
Up in DU exposed ovaries	GO:0009790	embryo development	0.00056
Up in DU exposed ovaries	GO:0009057	macromolecule catabolic process	0.00058
Up in DU exposed ovaries	GO:0030163	protein catabolic process	0.0006
Up in DU exposed ovaries	GO:0010001	glial cell differentiation	0.00061
Up in DU exposed ovaries	GO:0061053	somite development	0.00068
Up in DU exposed ovaries	GO:0048731	system development	0.00072
Up in DU exposed ovaries	GO:0009611	response to wounding	0.00076
Up in DU exposed ovaries	GO:0048915	posterior lateral line system developmen...	0.00077
Up in DU exposed ovaries	GO:0048880	sensory system development	0.00078
Up in DU exposed ovaries	GO:0048925	lateral line system development	0.00078
Up in DU exposed ovaries	GO:0002066	columnar/cuboidal epithelial cell develo...	0.00082
Up in DU exposed ovaries	GO:0097150	neuronal stem cell population maintenanc...	0.00082
Up in DU exposed ovaries	GO:0048881	mechanosensory lateral line system devel...	0.00089
Up in DU exposed ovaries	GO:0021903	rostrocaudal neural tube patterning	0.00093
Up in DU exposed ovaries	GO:0050793	regulation of developmental process	0.00108
Up in DU exposed ovaries	GO:0042063	gliogenesis	0.0011
Up in DU exposed ovaries	GO:0001756	somitogenesis	0.00127
Up in DU exposed ovaries	GO:1901575	organic substance catabolic process	0.00127
Up in DU exposed ovaries	GO:0003002	regionalization	0.00134
Up in DU exposed ovaries	GO:0072358	cardiovascular system development	0.00136
Up in DU exposed ovaries	GO:0072359	circulatory system development	0.00136
Up in DU exposed ovaries	GO:0048729	tissue morphogenesis	0.00136
Up in DU exposed ovaries	GO:0097475	motor neuron migration	0.00136
Up in DU exposed ovaries	GO:0042692	muscle cell differentiation	0.00137
Up in DU exposed ovaries	GO:0007422	peripheral nervous system development	0.00143
Up in DU exposed ovaries	GO:0055001	muscle cell development	0.00145
Up in DU exposed ovaries	GO:0009605	response to external stimulus	0.00155
Up in DU exposed ovaries	GO:0010628	positive regulation of gene expression	0.00155
Up in DU exposed ovaries	GO:0048518	positive regulation of biological proces...	0.00158
Up in DU exposed ovaries	GO:0021532	neural tube patterning	0.00164
Up in DU exposed ovaries	GO:0023056	positive regulation of signaling	0.00174
Up in DU exposed ovaries	GO:0045944	positive regulation of transcription fro...	0.00184
Up in DU exposed ovaries	GO:0010647	positive regulation of cell communicatio...	0.00185
Up in DU exposed ovaries	GO:0036342	post-anal tail morphogenesis	0.00186
Up in DU exposed ovaries	GO:0019747	regulation of isoprenoid metabolic proce...	0.00203
Up in DU exposed ovaries	GO:0030656	regulation of vitamin metabolic process	0.00203
Up in DU exposed ovaries	GO:0044331	cell-cell adhesion mediated by cadherin	0.00203
Up in DU exposed ovaries	GO:1900052	regulation of retinoic acid biosynthetic...	0.00203
Up in DU exposed ovaries	GO:0060119	inner ear receptor cell development	0.00213
Up in DU exposed ovaries	GO:0060070	canonical Wnt signaling pathway	0.00215
Up in DU exposed ovaries	GO:0002009	morphogenesis of an epithelium	0.00223
Up in DU exposed ovaries	GO:0006357	regulation of transcription from RNA pol...	0.00235
Up in DU exposed ovaries	GO:0048522	positive regulation of cellular process	0.00235
Up in DU exposed ovaries	GO:0060322	head development	0.00248
Up in DU exposed ovaries	GO:0001841	neural tube formation	0.00275
Up in DU exposed ovaries	GO:0001839	neural plate morphogenesis	0.00282
Up in DU exposed ovaries	GO:0002138	retinoic acid biosynthetic process	0.00282
Up in DU exposed ovaries	GO:0007308	oocyte construction	0.00282
Up in DU exposed ovaries	GO:0007309	oocyte axis specification	0.00282
Up in DU exposed ovaries	GO:0032350	regulation of hormone metabolic process	0.00282
Up in DU exposed ovaries	GO:0071622	regulation of granulocyte chemotaxis	0.00282
Up in DU exposed ovaries	GO:0021700	developmental maturation	0.00286
Up in DU exposed ovaries	GO:0051254	positive regulation of RNA metabolic pro...	0.00289
Up in DU exposed ovaries	GO:0048916	posterior lateral line development	0.00308
Up in DU exposed ovaries	GO:0046890	regulation of lipid biosynthetic process	0.0031
Up in DU exposed ovaries	GO:0031099	regeneration	0.00317
Up in DU exposed ovaries	GO:0042246	tissue regeneration	0.00319
Up in DU exposed ovaries	GO:0050896	response to stimulus	0.00328
Up in DU exposed ovaries	GO:0035239	tube morphogenesis	0.00337
Up in DU exposed ovaries	GO:0001838	embryonic epithelial tube formation	0.00347
Up in DU exposed ovaries	GO:0048584	positive regulation of response to stimu...	0.00347
Up in DU exposed ovaries	GO:0009056	catabolic process	0.00356
Up in DU exposed ovaries	GO:0016102	diterpenoid biosynthetic process	0.00373
Up in DU exposed ovaries	GO:0009887	organ morphogenesis	0.00379
Up in DU exposed ovaries	GO:0051603	proteolysis involved in cellular protein...	0.0038
Up in DU exposed ovaries	GO:0030916	otic vesicle formation	0.00387
Up in DU exposed ovaries	GO:0043933	macromolecular complex subunit organizat...	0.00395
Up in DU exposed ovaries	GO:0044257	cellular protein catabolic process	0.00407
Up in DU exposed ovaries	GO:0006950	response to stress	0.0041
Up in DU exposed ovaries	GO:0016477	cell migration	0.00411
Up in DU exposed ovaries	GO:0072175	epithelial tube formation	0.0043
Up in DU exposed ovaries	GO:0060562	epithelial tube morphogenesis	0.00441
Up in DU exposed ovaries	GO:0048598	embryonic morphogenesis	0.00444
Up in DU exposed ovaries	GO:0031101	fin regeneration	0.00461
Up in DU exposed ovaries	GO:0048066	developmental pigmentation	0.00461
Up in DU exposed ovaries	GO:0048884	neuromast development	0.00461
Up in DU exposed ovaries	GO:0007399	nervous system development	0.00465
Up in DU exposed ovaries	GO:0048592	eye morphogenesis	0.0047
Up in DU exposed ovaries	GO:0016114	terpenoid biosynthetic process	0.00475
Up in DU exposed ovaries	GO:0021535	cell migration in hindbrain	0.00475
Up in DU exposed ovaries	GO:0048919	posterior lateral line neuromast develop...	0.00476
Up in DU exposed ovaries	GO:0045935	positive regulation of nucleobase-contai...	0.0048
Up in DU exposed ovaries	GO:0009893	positive regulation of metabolic process	0.00487
Up in DU exposed ovaries	GO:0043087	regulation of GTPase activity	0.00494
Up in DU exposed ovaries	GO:0048793	pronephros development	0.00494
Up in DU exposed ovaries	GO:0009967	positive regulation of signal transducti...	0.00512
Up in DU exposed ovaries	GO:0007420	brain development	0.00532
Up in DU exposed ovaries	GO:0048870	cell motility	0.00542
Up in DU exposed ovaries	GO:0051674	localization of cell	0.00542
Up in DU exposed ovaries	GO:0003006	developmental process involved in reprod...	0.00553
Up in DU exposed ovaries	GO:0060828	regulation of canonical Wnt signaling pa...	0.00553
Up in DU exposed ovaries	GO:0006351	transcription, DNA-templated	0.00583
Up in DU exposed ovaries	GO:0097659	nucleic acid-templated transcription	0.00588
Up in DU exposed ovaries	GO:0021654	rhombomere boundary formation	0.00589
Up in DU exposed ovaries	GO:0060117	auditory receptor cell development	0.00589
Up in DU exposed ovaries	GO:0030111	regulation of Wnt signaling pathway	0.00616
Up in DU exposed ovaries	GO:0032774	RNA biosynthetic process	0.00624
Up in DU exposed ovaries	GO:0030901	midbrain development	0.00629
Up in DU exposed ovaries	GO:0048469	cell maturation	0.00629
Up in DU exposed ovaries	GO:0060113	inner ear receptor cell differentiation	0.00629
Up in DU exposed ovaries	GO:0044265	cellular macromolecule catabolic process	0.00632
Up in DU exposed ovaries	GO:0051173	positive regulation of nitrogen compound...	0.00635
Up in DU exposed ovaries	GO:0001655	urogenital system development	0.00644
Up in DU exposed ovaries	GO:0048583	regulation of response to stimulus	0.00673
Up in DU exposed ovaries	GO:0044248	cellular catabolic process	0.00683
Up in DU exposed ovaries	GO:0035148	tube formation	0.00686
Up in DU exposed ovaries	GO:0090596	sensory organ morphogenesis	0.00713
Up in DU exposed ovaries	GO:0019827	stem cell population maintenance	0.00715
Up in DU exposed ovaries	GO:0032968	positive regulation of transcription elo...	0.00715
Up in DU exposed ovaries	GO:0098727	maintenance of cell number	0.00715
Up in DU exposed ovaries	GO:0009891	positive regulation of biosynthetic proc...	0.00725
Up in DU exposed ovaries	GO:0071600	otic vesicle morphogenesis	0.00746
Up in DU exposed ovaries	GO:0045893	positive regulation of transcription, DN...	0.00786
Up in DU exposed ovaries	GO:1902680	positive regulation of RNA biosynthetic ...	0.00786
Up in DU exposed ovaries	GO:1903508	positive regulation of nucleic acid-temp...	0.00786
Up in DU exposed ovaries	GO:0010646	regulation of cell communication	0.00795
Up in DU exposed ovaries	GO:0009966	regulation of signal transduction	0.00798
Up in DU exposed ovaries	GO:0023051	regulation of signaling	0.00815
Up in DU exposed ovaries	GO:0007286	spermatid development	0.00851
Up in DU exposed ovaries	GO:0021594	rhombomere formation	0.00851
Up in DU exposed ovaries	GO:0032786	positive regulation of DNA-templated tra...	0.00851
Up in DU exposed ovaries	GO:0043691	reverse cholesterol transport	0.00851
Up in DU exposed ovaries	GO:0010604	positive regulation of macromolecule met...	0.00902
Up in DU exposed ovaries	GO:0006355	regulation of transcription, DNA-templat...	0.00909
Up in DU exposed ovaries	GO:1903506	regulation of nucleic acid-templated tra...	0.00917
Up in DU exposed ovaries	GO:2001141	regulation of RNA biosynthetic process	0.00932
Up in DU exposed ovaries	GO:0007283	spermatogenesis	0.00944
Up in DU exposed ovaries	GO:0048232	male gamete generation	0.00944
Up in DU exposed ovaries	GO:0042472	inner ear morphogenesis	0.0095
Up in DU exposed ovaries	GO:0001667	ameboidal-type cell migration	0.00957
Up in DU exposed ovaries	GO:0042471	ear morphogenesis	0.00997
Up in DU exposed ovaries	GO:0030518	intracellular steroid hormone receptor s...	0.00998
Up in DU exposed ovaries	GO:0042573	retinoic acid metabolic process	0.00998
Up in DU exposed ovaries	GO:0048515	spermatid differentiation	0.00998
