# Supplementary material for: Zebrafish exposure to environmentally relevant concentration of depleted uranium impairs progeny development at the molecular and histological levels
Source: PLoS One. 2017 May 22;12(5):e0177932. doi: 10.1371/journal.pone.0177932 (PMC5439696; doi:10.1371/journal.pone.0177932)
Supplement: S3 Table — The log2(fold change) and adjusted p-values are indicated for both conditions compared to controls. (XLSX) [file pone.0177932.s007.xlsx]

## Sheet: gene_listeRes_enesdown_braintes
			Testis DU/ctrl		Brain DU/Ctrl
Ensembl gene id	WikiGene Description	ZFIN symbol	log2FoldChange	ajusted p-value	log2FoldChange	adjusted p-value
ENSDARG00000104436	zgc:153426	zgc:153426	1.79394	0.000117857	1.03623	0.000984382
ENSDARG00000061201	acyl-CoA synthetase family member 2	acsf2	-1.01471	0.00351542	-1.22367	7.48895e-05
ENSDARG00000069956	PDZ and LIM domain 2 (mystique)	pdlim2	-1.05556	0.000750139	-1.51524	1.48446e-06
ENSDARG00000087508	variable charge, X-linked	si:ch211-39i22.1	-1.05932	0.00257992	-1.22381	0.000878539
ENSDARG00000063572	PERP, TP53 apoptosis effector	perp	-1.06511	0.0010264	-1.15009	1.08596e-05
ENSDARG00000039579	complement factor D (adipsin)	cfd	-1.11023	0.000558423	-3.6834	4.0554e-93
ENSDARG00000101043	periplakin	ppl	-1.12085	0.000124538	-5.84607	8.67611e-100
ENSDARG00000022309	desmoplakin a	dspa	-1.12941	0.00232876	-3.27308	5.58438e-53
ENSDARG00000104181	si:dkey-152p16.6	si:dkey-152p16.6	-1.15819	0.000585981	-1.55039	4.5572e-10
ENSDARG00000051861	plakophilin 3a	pkp3a	-1.20813	0.00213037	-6.84293	3.31851e-122
ENSDARG00000045947	transient receptor potential cation channel, subfamily M, member 4b, tandem duplicate 1	si:ch211-173d10.1	-1.22064	0.00946493	-2.54089	2.95878e-06
ENSDARG00000006588	zgc:111983	zgc:111983	-1.26335	0.00940838	-2.87308	7.82533e-08
ENSDARG00000097416	si:ch73-306e8.2	si:ch73-306e8.2	-1.29195	0.00678127	-4.89655	5.07209e-27
ENSDARG00000094428	NA	si:dkey-31f5.8	-1.30982	0.000731065	-2.27747	7.50747e-07
ENSDARG00000070480	anterior gradient 2	agr2	-1.32045	0.00612938	-6.56986	1.65062e-86
ENSDARG00000103199	si:dkey-247k7.2	si:dkey-247k7.2	-1.32112	0.00377175	-2.04159	0.000347921
ENSDARG00000036943	golgi phosphoprotein 3-like	golph3l	-1.32984	0.00117736	-4.15434	1.38953e-19
ENSDARG00000012972	cofilin 1 (non-muscle), like	cfl1l	-1.33005	2.14671e-07	-5.21977	1.50053e-71
ENSDARG00000098662	si:ch73-359m17.9	si:ch73-359m17.9	-1.33867	0.00568383	-3.63912	2.06068e-13
ENSDARG00000069946	integrin, alpha 6b	itga6b	-1.35626	4.4788e-07	-2.43882	2.7836e-46
ENSDARG00000024522	perforin 1.6	prf1.6	-1.36154	0.00857084	-1.75322	0.00366444
ENSDARG00000058672	uncharacterized LOC100006053	si:dkey-266f7.1	-1.3622	0.00749926	-2.05877	0.000361132
ENSDARG00000041051	MID1 interacting protein 1a	mid1ip1a	-1.36699	0.00702121	-3.13122	3.34615e-33
ENSDARG00000103634	protein PRY2-like	si:ch73-329n5.6	-1.37229	0.00740183	-2.7198	1.66051e-07
ENSDARG00000086603	NA	zgc:136963	-1.38021	0.00429005	-5.31961	1.86066e-33
ENSDARG00000096545	si:ch211-191a16.5	si:ch211-191a16.5	-1.38509	0.00386368	-3.33293	4.34045e-11
ENSDARG00000102558	phosphodiesterase 6H, cGMP-specific, cone, gamma	pde6h	-1.39517	0.00436777	-4.11613	1.13782e-61
ENSDARG00000040076	PYD and CARD domain containing	pycard	-1.39844	8.70182e-05	-1.92577	1.55038e-13
ENSDARG00000041433	si:dkey-7c18.24	si:dkey-7c18.24	-1.40026	0.00383037	-7.14528	1.39243e-107
ENSDARG00000100095	annexin A1b	anxa1b	-1.40198	5.95132e-06	-6.26285	2.2521e-60
ENSDARG00000053684	aldolase b, fructose-bisphosphate	aldob	-1.40349	2.89996e-05	-3.51979	5.09763e-51
ENSDARG00000045999	serum amyloid A	saa	-1.41206	0.0049911	-2.16133	0.000148096
ENSDARG00000076830	NA	si:dkey-65b12.6	-1.41599	0.000277005	-3.87693	4.91784e-15
ENSDARG00000058371	keratin 5	krt5	-1.42175	0.00292419	-3.1906	1.07831e-09
ENSDARG00000090369	zgc:86896	zgc:86896	-1.4299	0.00062318	-5.52945	9.6907e-42
ENSDARG00000021787	ATP-binding cassette, sub-family B (MDR/TAP), member 5	abcb5	-1.43812	0.00119001	-3.2239	7.84811e-11
ENSDARG00000075433	si:dkey-78p20.4	si:dkey-78p20.4	-1.44975	0.00342822	-1.67198	0.00617504
ENSDARG00000060682	anterior gradient 1	agr1	-1.45759	0.00075204	-5.4353	1.81675e-34
ENSDARG00000089441	si:ch211-105c13.3	si:ch211-105c13.3	-1.45857	4.36085e-09	-1.88359	0.000262248
ENSDARG00000040045	claudin 1	cldn1	-1.49663	0.00271119	-2.0201	7.41606e-07
ENSDARG00000078309	family with sequence similarity 83, member B	fam83b	-1.50885	0.00165402	-4.48902	2.31094e-22
ENSDARG00000011245	epithelial splicing regulatory protein 1	esrp1	-1.50886	0.00087521	-6.49037	2.00622e-77
ENSDARG00000054609	solute carrier organic anion transporter family, member 2B1	slco2b1	-1.51506	0.000290943	-1.116	0.000551582
ENSDARG00000000804	Ras association (RalGDS/AF-6) domain family 6	rassf6	-1.52321	0.0022558	-3.63881	3.12253e-13
ENSDARG00000102776	chemokine (C-X-C motif) ligand 19	cxcl19	-1.52586	0.00188639	-3.58166	7.21732e-15
ENSDARG00000100311	NA	si:dkey-165e24.1	-1.53588	0.00177263	-4.76751	2.85261e-33
ENSDARG00000079713	chemokine (C-C motif) ligand 27b	ccl27b	-1.54668	0.00145019	-2.781	1.18314e-07
ENSDARG00000018757	Kruppel-like factor 18	klf18	-1.54754	0.0010525	-4.56301	2.7284e-27
ENSDARG00000034403	zgc:173443	zgc:173443	-1.55405	0.00167574	-2.12427	0.000208793
ENSDARG00000097483	si:ch211-213d14.2	si:ch211-213d14.2	-1.55941	0.00148206	-5.123	4.90751e-31
ENSDARG00000043198	si:rp71-1i20.2	si:rp71-1i20.2	-1.57142	0.001419	-4.85186	2.69633e-26
ENSDARG00000056324	zgc:123295	zgc:123295	-1.58828	0.000886827	-2.89959	4.90147e-08
ENSDARG00000077673	wu:fb15h11	wu:fb15h11	-1.59157	0.000737017	-4.78797	6.29707e-28
ENSDARG00000103917	NA	znf185	-1.60041	0.000293077	-5.76005	5.46708e-82
ENSDARG00000052917	si:ch211-202f3.3	si:ch211-202f3.3	-1.6109	0.000277005	-5.23914	1.52192e-37
ENSDARG00000060315	RAB GTPase activating protein 1-like 2	rabgap1l2	-1.61923	0.00087521	-2.84774	1.45541e-10
ENSDARG00000045549	BCL2-interacting killer (apoptosis-inducing)	bik	-1.62416	0.000626925	-2.5917	1.77418e-06
ENSDARG00000074217	novel protein with a Interferon-induced 6-16 family domain	si:dkey-188i13.6	-1.64522	1.00763e-05	-1.97811	0.000571262
ENSDARG00000102554	zgc:112433	zgc:112433	-1.6469	0.000694957	-2.83989	1.53194e-09
ENSDARG00000037805	lectin, galactoside-binding, soluble, 3 binding protein a	lgals3bpa	-1.67783	0.000486209	-3.09372	1.41448e-09
ENSDARG00000015506	Kruppel-like factor 5a	klf5a	-1.68344	0.000502558	-2.04288	5.37682e-07
ENSDARG00000101181	S100 calcium binding protein W	s100w	-1.69374	1.48566e-05	-5.30112	2.03325e-37
ENSDARG00000096874	uncharacterized LOC100331329	tmem176l.3b	-1.70076	0.000363136	-5.69328	3.62464e-42
ENSDARG00000035178	guanine nucleotide binding protein (G protein), alpha 14	gna14	-1.7159	0.000293077	-4.80638	1.77429e-32
ENSDARG00000091730	grass carp reovirus (GCRV)-induced gene 2l	gig2l	-1.72057	0.000327862	-5.0597	5.6591e-28
ENSDARG00000093494	NA	si:ch211-217k17.9	-1.7442	0.00017677	-3.48346	5.07337e-12
ENSDARG00000102058	si:dkeyp-11e3.1	si:dkeyp-11e3.1	-1.77187	0.000193796	-3.2201	5.09142e-10
ENSDARG00000058023	si:dkey-11o15.4	si:dkey-11o15.7	-1.78371	0.000166419	-4.87333	3.43935e-27
ENSDARG00000098011	NA	si:ch211-209m20.7	-1.78874	0.000117381	-4.42419	2.66957e-26
ENSDARG00000036876	zgc:153284	zgc:153284	-1.78949	2.09699e-06	-5.54683	7.30437e-47
ENSDARG00000041339	zgc:92380	zgc:92380	-1.79114	0.000112126	-3.23325	1.19975e-12
ENSDARG00000040606	transcription factor AP-2 gamma (activating enhancer binding protein 2 gamma)	tfap2c	-1.82958	4.14976e-05	-3.20894	4.4112e-13
ENSDARG00000103164	zgc:194948	zgc:194948	-1.8664	6.1432e-05	-5.14586	1.57317e-29
ENSDARG00000094345	si:dkey-261l7.2	si:dkey-261l7.2	-1.88174	3.00235e-07	-1.73513	0.00332664
ENSDARG00000101757	NA	si:dkey-27n6.4	-1.89113	4.74509e-05	-2.7659	4.28106e-08
ENSDARG00000004748	zgc:100868	zgc:100868	-1.89932	4.01312e-05	-4.40633	3.6761e-21
ENSDARG00000061762	tripartite motif containing 108	trim108	-1.90699	2.19872e-05	-3.50925	5.56179e-15
ENSDARG00000093584	zgc:193505	zgc:193505	-1.90709	3.79342e-05	-4.44843	7.19103e-61
ENSDARG00000014626	distal-less homeobox 3b	dlx3b	-1.91697	2.82539e-05	-5.05873	3.63832e-30
ENSDARG00000071657	si:dkey-19a16.4	si:dkey-19a16.4	-1.92991	2.94141e-05	-3.78295	3.16261e-18
ENSDARG00000009196	annexin 3A like	anxa3a	-1.95192	2.08118e-05	-5.9275	2.16948e-45
ENSDARG00000036830	keratin 91	krt17	-1.96578	1.75957e-05	-3.21744	6.7112e-10
ENSDARG00000021866	uroplakin 1a	upk1a	-1.97254	1.80562e-05	-5.50672	1.81675e-34
ENSDARG00000092204	membrane-spanning 4-domains, subfamily A, member 17A.5	ms4a17a.5	-1.97683	1.54991e-05	-4.69921	3.01018e-27
ENSDARG00000019808	envoplakin a	evpla	-1.98771	6.7974e-06	-6.64531	4.63805e-78
ENSDARG00000056239	transmembrane protein 45B	tmem45b	-2.03021	8.40353e-06	-4.19851	1.15394e-25
ENSDARG00000041947	serine/threonine/tyrosine kinase 1	styk1	-2.07636	4.58034e-06	-5.40307	4.61862e-39
ENSDARG00000054060	premature ovarian failure, 1B	pof1b	-2.08513	5.1271e-11	-2.61241	8.13591e-10
ENSDARG00000052905	zgc:165423	zgc:165423	-2.10655	2.30916e-07	-2.70833	5.64818e-07
ENSDARG00000105104	NA	si:dkey-223p19.1	-2.18248	3.59308e-07	-2.95483	5.84804e-09
ENSDARG00000004658	zgc:101810	zgc:101810	-2.18752	1.00326e-06	-2.52665	3.88563e-07
ENSDARG00000030896	forkhead box Q1a	foxq1a	-2.22383	5.61223e-07	-1.80003	0.0027444
ENSDARG00000056773	zgc:163079	zgc:163079	-2.23538	4.40508e-07	-3.57731	6.38553e-13
ENSDARG00000074390	transmembrane protein 176l.4	tmem176l.4	-2.24917	2.10567e-07	-3.90812	5.78905e-19
ENSDARG00000087093	si:ch211-157c3.4	si:ch211-157c3.4	-2.25124	4.10447e-07	-5.6203	1.49337e-43
ENSDARG00000040534	epithelial cell adhesion molecule	epcam	-2.25708	5.1271e-11	-7.31558	3.93399e-138
ENSDARG00000023082	keratin, type 1, gene 19d	krt1-19d	-2.26569	2.47e-14	-2.46659	7.79028e-06
ENSDARG00000102057	sushi, nidogen and EGF-like domain-containing protein 1	si:ch73-329n5.2	-2.27311	2.93603e-07	-4.38798	2.35098e-25
ENSDARG00000031588	si:dkey-239b22.1	si:dkey-239b22.1	-2.28102	1.22444e-08	-4.71672	3.97725e-31
ENSDARG00000040628	zgc:110333	zgc:110333	-2.28433	2.49812e-07	-3.55553	1.43901e-19
ENSDARG00000056836	si:ch211-125o16.4	si:ch211-125o16.4	-2.3078	1.6442e-07	-6.26763	1.23208e-56
ENSDARG00000087863	CD44 molecule (Indian blood group) a	cd44a	-2.30931	6.58492e-08	-3.95939	3.97162e-19
ENSDARG00000096317	NA	si:ch73-267f5.2	-2.3937	4.48685e-08	-1.78928	0.00273816
ENSDARG00000094104	NA	si:ch211-213i16.3	-2.44271	7.86987e-09	-5.7155	1.36892e-44
ENSDARG00000100223	si:zfos-1011f11.1	si:zfos-1011f11.1	-2.45241	1.79366e-08	-4.46702	3.47486e-25
ENSDARG00000103459	envoplakin b	NA	-2.51237	6.31267e-10	-3.67784	8.13297e-24
ENSDARG00000028096	si:ch211-95j8.2	si:ch211-95j8.2	-2.518	6.08303e-09	-4.39881	2.16912e-22
ENSDARG00000094041	keratin 17	krt17	-2.58829	4.82191e-12	-4.66303	6.52319e-27
ENSDARG00000103322	si:ch73-347e22.8	si:ch73-347e22.8	-2.63296	5.94138e-10	-5.04137	6.66238e-30
ENSDARG00000077982	E74-like factor 3 (ets domain transcription factor, epithelial-specific )	elf3	-2.66641	3.09207e-10	-1.56743	0.00843486
ENSDARG00000003808	aquaporin 3a	aqp3a	-2.68563	3.52214e-19	-5.87866	3.06983e-67
ENSDARG00000054616	claudin i	cldni	-2.72831	3.50647e-12	-4.60507	2.06887e-70
ENSDARG00000003091	occludin b	oclnb	-2.74021	4.74252e-11	-4.50509	7.18741e-21
ENSDARG00000074642	zgc:153932	NA	-2.87327	5.23773e-12	-4.3706	2.87768e-19
ENSDARG00000093936	NA	si:dkeyp-1h4.6	-2.99663	1.02532e-45	-4.29993	1.15945e-51
ENSDARG00000097157	si:ch211-207n23.2	si:ch211-207n23.2	-3.18697	2.47484e-19	-5.96185	9.26302e-53
ENSDARG00000058556	NA	muc5.2	-3.27423	8.3981e-19	-4.3604	1.75223e-19
ENSDARG00000094951	uncharacterized LOC100005636	NA	-3.72805	1.95723e-21	-5.68243	5.21867e-47
ENSDARG00000027088	prostaglandin D2 synthase b	ptgdsb	-3.76567	2.12826e-63	-1.80111	8.0246e-06
ENSDARG00000009544	claudin b	cldnb	-3.86607	1.99575e-24	-7.63537	1.30478e-111
ENSDARG00000079345	si:ch211-217k17.10	si:ch211-217k17.10	-3.95707	4.47171e-49	-6.84853	8.86359e-100
ENSDARG00000000212	keratin 97	krt97	-4.06541	3.4381e-41	-2.39045	1.67635e-05
ENSDARG00000074653	si:ch211-233m11.1	si:ch211-233m11.1	-4.49244	1.79906e-33	-6.12291	7.05675e-50
ENSDARG00000043128	claudin e	cldne	-4.65024	3.03073e-40	-5.01868	1.39766e-28
ENSDARG00000097959	si:dkey-248g15.3	si:dkey-248g15.3	-4.90338	5.25454e-76	-7.84821	4.92414e-152
ENSDARG00000096712	NA	si:dkey-193p11.2	-5.06187	8.14519e-63	-7.30296	7.18461e-84
