# Supplementary material for: Zebrafish exposure to environmentally relevant concentration of depleted uranium impairs progeny development at the molecular and histological levels
Source: PLoS One. 2017 May 22;12(5):e0177932. doi: 10.1371/journal.pone.0177932 (PMC5439696; doi:10.1371/journal.pone.0177932)
Supplement: S4 Table — The set of genes used for the analysis are indicated (cut-off used for the genes selection: log2 fold change > ±1 and adjusted p-values < 0.01). The p-values correspond to the results of the Fisher’s exact-test. (XLSX) [file pone.0177932.s008.xlsx]

## Sheet: twocellsdownRes.txt
Set of genes used	GO ID	Term	Fisher's exact test p-value
Down in 2 cells stage	GO:0034660	ncRNA metabolic process	1.6e-14
Down in 2 cells stage	GO:0090304	nucleic acid metabolic process	3.6e-14
Down in 2 cells stage	GO:0044260	cellular macromolecule metabolic process	3.7e-12
Down in 2 cells stage	GO:0006996	organelle organization	2.6e-11
Down in 2 cells stage	GO:0046483	heterocycle metabolic process	3.2e-11
Down in 2 cells stage	GO:0006364	rRNA processing	4.3e-11
Down in 2 cells stage	GO:0006139	nucleobase-containing compound metabolic...	8.8e-11
Down in 2 cells stage	GO:0016072	rRNA metabolic process	9.7e-11
Down in 2 cells stage	GO:0006725	cellular aromatic compound metabolic pro...	1.1e-10
Down in 2 cells stage	GO:0034470	ncRNA processing	1.1e-10
Down in 2 cells stage	GO:0006396	RNA processing	1.5e-10
Down in 2 cells stage	GO:0006259	DNA metabolic process	2.7e-10
Down in 2 cells stage	GO:0042254	ribosome biogenesis	3.1e-10
Down in 2 cells stage	GO:1901360	organic cyclic compound metabolic proces...	4.3e-10
Down in 2 cells stage	GO:0071840	cellular component organization or bioge...	1e-09
Down in 2 cells stage	GO:0034641	cellular nitrogen compound metabolic pro...	1.4e-09
Down in 2 cells stage	GO:0022613	ribonucleoprotein complex biogenesis	2.3e-09
Down in 2 cells stage	GO:0010467	gene expression	3.3e-09
Down in 2 cells stage	GO:0016070	RNA metabolic process	7.3e-09
Down in 2 cells stage	GO:0045184	establishment of protein localization	2e-08
Down in 2 cells stage	GO:0006807	nitrogen compound metabolic process	2.9e-08
Down in 2 cells stage	GO:1902589	single-organism organelle organization	3.1e-08
Down in 2 cells stage	GO:0015031	protein transport	4e-08
Down in 2 cells stage	GO:0044237	cellular metabolic process	6.9e-08
Down in 2 cells stage	GO:0046907	intracellular transport	7.5e-08
Down in 2 cells stage	GO:0070647	protein modification by small protein co...	1.2e-07
Down in 2 cells stage	GO:0008104	protein localization	2.2e-07
Down in 2 cells stage	GO:0007005	mitochondrion organization	2.5e-07
Down in 2 cells stage	GO:0043170	macromolecule metabolic process	3.7e-07
Down in 2 cells stage	GO:0006974	cellular response to DNA damage stimulus	5e-07
Down in 2 cells stage	GO:0044085	cellular component biogenesis	5.3e-07
Down in 2 cells stage	GO:0006886	intracellular protein transport	6.9e-07
Down in 2 cells stage	GO:0044265	cellular macromolecule catabolic process	7.2e-07
Down in 2 cells stage	GO:0043632	modification-dependent macromolecule cat...	7.7e-07
Down in 2 cells stage	GO:0051649	establishment of localization in cell	8.4e-07
Down in 2 cells stage	GO:0006511	ubiquitin-dependent protein catabolic pr...	8.9e-07
Down in 2 cells stage	GO:0019941	modification-dependent protein catabolic...	1.2e-06
Down in 2 cells stage	GO:0034613	cellular protein localization	1.6e-06
Down in 2 cells stage	GO:0070727	cellular macromolecule localization	1.7e-06
Down in 2 cells stage	GO:0043933	macromolecular complex subunit organizat...	1.8e-06
Down in 2 cells stage	GO:1902582	single-organism intracellular transport	2e-06
Down in 2 cells stage	GO:0033043	regulation of organelle organization	2.1e-06
Down in 2 cells stage	GO:0043038	amino acid activation	3e-06
Down in 2 cells stage	GO:0043039	tRNA aminoacylation	3e-06
Down in 2 cells stage	GO:0006399	tRNA metabolic process	3.7e-06
Down in 2 cells stage	GO:0051641	cellular localization	4.3e-06
Down in 2 cells stage	GO:0006260	DNA replication	6e-06
Down in 2 cells stage	GO:0006281	DNA repair	6.4e-06
Down in 2 cells stage	GO:0016043	cellular component organization	6.6e-06
Down in 2 cells stage	GO:0044257	cellular protein catabolic process	8.5e-06
Down in 2 cells stage	GO:0071704	organic substance metabolic process	8.6e-06
Down in 2 cells stage	GO:0051603	proteolysis involved in cellular protein...	1.1e-05
Down in 2 cells stage	GO:0033554	cellular response to stress	1.1e-05
Down in 2 cells stage	GO:0008152	metabolic process	1.1e-05
Down in 2 cells stage	GO:0006418	tRNA aminoacylation for protein translat...	1.6e-05
Down in 2 cells stage	GO:0016568	chromatin modification	1.7e-05
Down in 2 cells stage	GO:0034645	cellular macromolecule biosynthetic proc...	2e-05
Down in 2 cells stage	GO:0009057	macromolecule catabolic process	2e-05
Down in 2 cells stage	GO:0044238	primary metabolic process	2.1e-05
Down in 2 cells stage	GO:0009059	macromolecule biosynthetic process	3e-05
Down in 2 cells stage	GO:0000460	maturation of 5.8S rRNA	3.6e-05
Down in 2 cells stage	GO:0032446	protein modification by small protein co...	5.5e-05
Down in 2 cells stage	GO:0030163	protein catabolic process	5.6e-05
Down in 2 cells stage	GO:0016482	cytoplasmic transport	7.8e-05
Down in 2 cells stage	GO:0051276	chromosome organization	8.1e-05
Down in 2 cells stage	GO:0022402	cell cycle process	9.7e-05
Down in 2 cells stage	GO:0016567	protein ubiquitination	0.0001
Down in 2 cells stage	GO:0044248	cellular catabolic process	0.00015
Down in 2 cells stage	GO:0030038	contractile actin filament bundle assemb...	0.00015
Down in 2 cells stage	GO:0043149	stress fiber assembly	0.00015
Down in 2 cells stage	GO:0070646	protein modification by small protein re...	0.00019
Down in 2 cells stage	GO:0006605	protein targeting	0.00019
Down in 2 cells stage	GO:0072594	establishment of protein localization to...	0.00019
Down in 2 cells stage	GO:0007173	epidermal growth factor receptor signali...	0.00024
Down in 2 cells stage	GO:0038127	ERBB signaling pathway	0.00024
Down in 2 cells stage	GO:0016071	mRNA metabolic process	0.00026
Down in 2 cells stage	GO:0033036	macromolecule localization	0.00032
Down in 2 cells stage	GO:0006623	protein targeting to vacuole	0.00032
Down in 2 cells stage	GO:0072666	establishment of protein localization to...	0.00032
Down in 2 cells stage	GO:0033365	protein localization to organelle	0.00034
Down in 2 cells stage	GO:0016197	endosomal transport	0.0004
Down in 2 cells stage	GO:0032543	mitochondrial translation	0.00041
Down in 2 cells stage	GO:1902580	single-organism cellular localization	0.00042
Down in 2 cells stage	GO:0000466	maturation of 5.8S rRNA from tricistroni...	0.00045
Down in 2 cells stage	GO:0016579	protein deubiquitination	0.0005
Down in 2 cells stage	GO:0045324	late endosome to vacuole transport	0.00052
Down in 2 cells stage	GO:0009058	biosynthetic process	0.00053
Down in 2 cells stage	GO:0051301	cell division	0.00054
Down in 2 cells stage	GO:0000470	maturation of LSU-rRNA	0.00075
Down in 2 cells stage	GO:0007264	small GTPase mediated signal transductio...	0.00081
Down in 2 cells stage	GO:0051493	regulation of cytoskeleton organization	0.00082
Down in 2 cells stage	GO:0090501	RNA phosphodiester bond hydrolysis	0.00083
Down in 2 cells stage	GO:0007034	vacuolar transport	0.00092
Down in 2 cells stage	GO:0016573	histone acetylation	0.00103
Down in 2 cells stage	GO:0044267	cellular protein metabolic process	0.00106
Down in 2 cells stage	GO:0031123	RNA 3'-end processing	0.00116
Down in 2 cells stage	GO:1901576	organic substance biosynthetic process	0.00126
Down in 2 cells stage	GO:1903047	mitotic cell cycle process	0.00127
Down in 2 cells stage	GO:0006473	protein acetylation	0.00133
Down in 2 cells stage	GO:0018393	internal peptidyl-lysine acetylation	0.00146
Down in 2 cells stage	GO:0018394	peptidyl-lysine acetylation	0.00146
Down in 2 cells stage	GO:0009451	RNA modification	0.00148
Down in 2 cells stage	GO:0044249	cellular biosynthetic process	0.0015
Down in 2 cells stage	GO:0072665	protein localization to vacuole	0.00153
Down in 2 cells stage	GO:0016569	covalent chromatin modification	0.00165
Down in 2 cells stage	GO:0010638	positive regulation of organelle organiz...	0.00171
Down in 2 cells stage	GO:0016570	histone modification	0.00179
Down in 2 cells stage	GO:0007224	smoothened signaling pathway	0.00179
Down in 2 cells stage	GO:0044087	regulation of cellular component biogene...	0.00182
Down in 2 cells stage	GO:0040001	establishment of mitotic spindle localiz...	0.00189
Down in 2 cells stage	GO:0048854	brain morphogenesis	0.00189
Down in 2 cells stage	GO:0032956	regulation of actin cytoskeleton organiz...	0.00189
Down in 2 cells stage	GO:0006475	internal protein amino acid acetylation	0.00204
Down in 2 cells stage	GO:0043414	macromolecule methylation	0.00208
Down in 2 cells stage	GO:0000132	establishment of mitotic spindle orienta...	0.00224
Down in 2 cells stage	GO:0007308	oocyte construction	0.00229
Down in 2 cells stage	GO:0007309	oocyte axis specification	0.00229
Down in 2 cells stage	GO:0045880	positive regulation of smoothened signal...	0.00229
Down in 2 cells stage	GO:0032970	regulation of actin filament-based proce...	0.00264
Down in 2 cells stage	GO:0043043	peptide biosynthetic process	0.00271
Down in 2 cells stage	GO:0071822	protein complex subunit organization	0.00278
Down in 2 cells stage	GO:0042273	ribosomal large subunit biogenesis	0.00279
Down in 2 cells stage	GO:0009056	catabolic process	0.00282
Down in 2 cells stage	GO:0006304	DNA modification	0.00283
Down in 2 cells stage	GO:0000463	maturation of LSU-rRNA from tricistronic...	0.00283
Down in 2 cells stage	GO:0034508	centromere complex assembly	0.00283
Down in 2 cells stage	GO:0035269	protein O-linked mannosylation	0.00283
Down in 2 cells stage	GO:0042058	regulation of epidermal growth factor re...	0.00283
Down in 2 cells stage	GO:1901184	regulation of ERBB signaling pathway	0.00283
Down in 2 cells stage	GO:0035268	protein mannosylation	0.00283
Down in 2 cells stage	GO:0097502	mannosylation	0.00283
Down in 2 cells stage	GO:0043543	protein acylation	0.00295
Down in 2 cells stage	GO:0090305	nucleic acid phosphodiester bond hydroly...	0.00298
Down in 2 cells stage	GO:0006412	translation	0.00344
Down in 2 cells stage	GO:0001655	urogenital system development	0.0037
Down in 2 cells stage	GO:0006012	galactose metabolic process	0.00373
Down in 2 cells stage	GO:0032231	regulation of actin filament bundle asse...	0.00373
Down in 2 cells stage	GO:0042694	muscle cell fate specification	0.00373
Down in 2 cells stage	GO:0006325	chromatin organization	0.00381
Down in 2 cells stage	GO:1901575	organic substance catabolic process	0.00393
Down in 2 cells stage	GO:0000154	rRNA modification	0.00415
Down in 2 cells stage	GO:0042073	intraciliary transport	0.00415
Down in 2 cells stage	GO:0098840	protein transport along microtubule	0.00415
Down in 2 cells stage	GO:0071702	organic substance transport	0.00471
Down in 2 cells stage	GO:0000469	cleavage involved in rRNA processing	0.00484
Down in 2 cells stage	GO:0030010	establishment of cell polarity	0.00497
Down in 2 cells stage	GO:0043161	proteasome-mediated ubiquitin-dependent ...	0.00501
Down in 2 cells stage	GO:0000379	tRNA-type intron splice site recognition...	0.00504
Down in 2 cells stage	GO:0072003	kidney rudiment formation	0.00504
Down in 2 cells stage	GO:0072116	pronephros formation	0.00504
Down in 2 cells stage	GO:0006305	DNA alkylation	0.00514
Down in 2 cells stage	GO:0006306	DNA methylation	0.00514
Down in 2 cells stage	GO:0051017	actin filament bundle assembly	0.00514
Down in 2 cells stage	GO:0043967	histone H4 acetylation	0.00533
Down in 2 cells stage	GO:0032259	methylation	0.00536
Down in 2 cells stage	GO:0035556	intracellular signal transduction	0.00554
Down in 2 cells stage	GO:0043623	cellular protein complex assembly	0.00558
Down in 2 cells stage	GO:0060041	retina development in camera-type eye	0.00559
Down in 2 cells stage	GO:0051293	establishment of spindle localization	0.00582
Down in 2 cells stage	GO:0051653	spindle localization	0.00582
Down in 2 cells stage	GO:0010498	proteasomal protein catabolic process	0.00589
Down in 2 cells stage	GO:0006397	mRNA processing	0.00596
Down in 2 cells stage	GO:0043254	regulation of protein complex assembly	0.00626
Down in 2 cells stage	GO:0042147	retrograde transport, endosome to Golgi	0.00636
Down in 2 cells stage	GO:0001822	kidney development	0.00645
Down in 2 cells stage	GO:0046530	photoreceptor cell differentiation	0.00667
Down in 2 cells stage	GO:0007163	establishment or maintenance of cell pol...	0.00675
Down in 2 cells stage	GO:0006518	peptide metabolic process	0.00697
Down in 2 cells stage	GO:0044271	cellular nitrogen compound biosynthetic ...	0.00718
Down in 2 cells stage	GO:0072001	renal system development	0.00728
Down in 2 cells stage	GO:0007006	mitochondrial membrane organization	0.0074
Down in 2 cells stage	GO:0044728	DNA methylation or demethylation	0.0074
Down in 2 cells stage	GO:0051294	establishment of spindle orientation	0.0074
Down in 2 cells stage	GO:0001522	pseudouridine synthesis	0.00774
Down in 2 cells stage	GO:0018205	peptidyl-lysine modification	0.00791
Down in 2 cells stage	GO:0006415	translational termination	0.00912
Down in 2 cells stage	GO:0044089	positive regulation of cellular componen...	0.00935
Down in 2 cells stage	GO:0006493	protein O-linked glycosylation	0.00936
Down in 2 cells stage	GO:0006207	'de novo' pyrimidine nucleobase biosynth...	0.00966
Down in 2 cells stage	GO:0007028	cytoplasm organization	0.00966
Down in 2 cells stage	GO:0007314	oocyte anterior/posterior axis specifica...	0.00966
Down in 2 cells stage	GO:0007315	pole plasm assembly	0.00966
Down in 2 cells stage	GO:0008358	maternal determination of anterior/poste...	0.00966
Down in 2 cells stage	GO:0009826	unidimensional cell growth	0.00966
Down in 2 cells stage	GO:0019856	pyrimidine nucleobase biosynthetic proce...	0.00966
Down in 2 cells stage	GO:0043046	DNA methylation involved in gamete gener...	0.00966
Down in 2 cells stage	GO:0046185	aldehyde catabolic process	0.00966
Down in 2 cells stage	GO:0048853	forebrain morphogenesis	0.00966
Up in 2 cells stage	GO:0016482	cytoplasmic transport	3.8e-06
Up in 2 cells stage	GO:0006996	organelle organization	7.2e-06
Up in 2 cells stage	GO:0006888	ER to Golgi vesicle-mediated transport	1.1e-05
Up in 2 cells stage	GO:0006302	double-strand break repair	1.3e-05
Up in 2 cells stage	GO:0006397	mRNA processing	1.5e-05
Up in 2 cells stage	GO:0016925	protein sumoylation	1.5e-05
Up in 2 cells stage	GO:0016043	cellular component organization	1.6e-05
Up in 2 cells stage	GO:0008380	RNA splicing	2.3e-05
Up in 2 cells stage	GO:0016071	mRNA metabolic process	2.5e-05
Up in 2 cells stage	GO:1902582	single-organism intracellular transport	3.2e-05
Up in 2 cells stage	GO:0051641	cellular localization	5.3e-05
Up in 2 cells stage	GO:0051028	mRNA transport	7.8e-05
Up in 2 cells stage	GO:0071840	cellular component organization or bioge...	7.9e-05
Up in 2 cells stage	GO:0051276	chromosome organization	8.8e-05
Up in 2 cells stage	GO:0051443	positive regulation of ubiquitin-protein...	0.0001
Up in 2 cells stage	GO:0051649	establishment of localization in cell	0.0001
Up in 2 cells stage	GO:0006281	DNA repair	0.0001
Up in 2 cells stage	GO:0051236	establishment of RNA localization	0.0001
Up in 2 cells stage	GO:0045184	establishment of protein localization	0.00016
Up in 2 cells stage	GO:0034248	regulation of cellular amide metabolic p...	0.00018
Up in 2 cells stage	GO:1901566	organonitrogen compound biosynthetic pro...	0.0002
Up in 2 cells stage	GO:0000377	RNA splicing, via transesterification re...	0.0002
Up in 2 cells stage	GO:0000398	mRNA splicing, via spliceosome	0.0002
Up in 2 cells stage	GO:0046907	intracellular transport	0.00021
Up in 2 cells stage	GO:0015031	protein transport	0.00022
Up in 2 cells stage	GO:0033036	macromolecule localization	0.00022
Up in 2 cells stage	GO:0051351	positive regulation of ligase activity	0.00023
Up in 2 cells stage	GO:0000375	RNA splicing, via transesterification re...	0.00023
Up in 2 cells stage	GO:0000730	DNA recombinase assembly	0.00026
Up in 2 cells stage	GO:0045003	double-strand break repair via synthesis...	0.00026
Up in 2 cells stage	GO:0050657	nucleic acid transport	0.00031
Up in 2 cells stage	GO:0050658	RNA transport	0.00031
Up in 2 cells stage	GO:0006403	RNA localization	0.00036
Up in 2 cells stage	GO:0006310	DNA recombination	0.00036
Up in 2 cells stage	GO:0000288	nuclear-transcribed mRNA catabolic proce...	0.0004
Up in 2 cells stage	GO:0044710	single-organism metabolic process	0.0004
Up in 2 cells stage	GO:0006259	DNA metabolic process	0.00043
Up in 2 cells stage	GO:0045727	positive regulation of translation	0.00045
Up in 2 cells stage	GO:0033554	cellular response to stress	0.00047
Up in 2 cells stage	GO:1901564	organonitrogen compound metabolic proces...	0.00047
Up in 2 cells stage	GO:0031398	positive regulation of protein ubiquitin...	0.0005
Up in 2 cells stage	GO:1902589	single-organism organelle organization	0.00053
Up in 2 cells stage	GO:0071702	organic substance transport	0.00053
Up in 2 cells stage	GO:0006417	regulation of translation	0.00054
Up in 2 cells stage	GO:0043933	macromolecular complex subunit organizat...	0.0006
Up in 2 cells stage	GO:0006312	mitotic recombination	0.00062
Up in 2 cells stage	GO:0016568	chromatin modification	0.00063
Up in 2 cells stage	GO:1903322	positive regulation of protein modificat...	0.00081
Up in 2 cells stage	GO:0008104	protein localization	0.00081
Up in 2 cells stage	GO:0034250	positive regulation of cellular amide me...	0.00083
Down in 96hpf larva	GO:0006590	thyroid hormone generation	0.0021
Down in 96hpf larva	GO:0042403	thyroid hormone metabolic process	0.0021
Down in 96hpf larva	GO:0050665	hydrogen peroxide biosynthetic process	0.0021
Down in 96hpf larva	GO:0007623	circadian rhythm	0.003
Down in 96hpf larva	GO:0007156	homophilic cell adhesion via plasma memb...	0.0034
Down in 96hpf larva	GO:0098742	cell-cell adhesion via plasma-membrane a...	0.0041
Down in 96hpf larva	GO:0048511	rhythmic process	0.0047
Down in 96hpf larva	GO:0006979	response to oxidative stress	0.0055
Down in 96hpf larva	GO:0002523	leukocyte migration involved in inflamma...	0.0064
Down in 96hpf larva	GO:0042743	hydrogen peroxide metabolic process	0.0064
Down in 96hpf larva	GO:0030206	chondroitin sulfate biosynthetic process	0.0085
Down in 96hpf larva	GO:0035188	hatching	0.0085
Down in 96hpf larva	GO:0050832	defense response to fungus	0.0085
Down in 96hpf larva	GO:0071684	organism emergence from protective struc...	0.0085
Down in 96hpf larva	GO:0097272	ammonia homeostasis	0.0085
Up in 96hpf larva	GO:0055114	oxidation-reduction process	6.6e-22
Up in 96hpf larva	GO:0044710	single-organism metabolic process	1.4e-20
Up in 96hpf larva	GO:0044281	small molecule metabolic process	1.4e-16
Up in 96hpf larva	GO:0006082	organic acid metabolic process	9.9e-15
Up in 96hpf larva	GO:0006629	lipid metabolic process	1.3e-14
Up in 96hpf larva	GO:0032787	monocarboxylic acid metabolic process	3.7e-14
Up in 96hpf larva	GO:0019752	carboxylic acid metabolic process	5e-14
Up in 96hpf larva	GO:0030301	cholesterol transport	6.8e-14
Up in 96hpf larva	GO:0015918	sterol transport	1.2e-13
Up in 96hpf larva	GO:0043436	oxoacid metabolic process	1.5e-13
Up in 96hpf larva	GO:0044283	small molecule biosynthetic process	3.3e-13
Up in 96hpf larva	GO:0042632	cholesterol homeostasis	1.2e-12
Up in 96hpf larva	GO:0043691	reverse cholesterol transport	1.2e-12
Up in 96hpf larva	GO:0055092	sterol homeostasis	1.2e-12
Up in 96hpf larva	GO:0010872	regulation of cholesterol esterification	9.7e-12
Up in 96hpf larva	GO:0010873	positive regulation of cholesterol ester...	9.7e-12
Up in 96hpf larva	GO:0034367	macromolecular complex remodeling	9.7e-12
Up in 96hpf larva	GO:0034368	protein-lipid complex remodeling	9.7e-12
Up in 96hpf larva	GO:0034369	plasma lipoprotein particle remodeling	9.7e-12
Up in 96hpf larva	GO:0034370	triglyceride-rich lipoprotein particle r...	9.7e-12
Up in 96hpf larva	GO:0034372	very-low-density lipoprotein particle re...	9.7e-12
Up in 96hpf larva	GO:0034377	plasma lipoprotein particle assembly	9.7e-12
Up in 96hpf larva	GO:0034380	high-density lipoprotein particle assemb...	9.7e-12
Up in 96hpf larva	GO:0034433	steroid esterification	9.7e-12
Up in 96hpf larva	GO:0034434	sterol esterification	9.7e-12
Up in 96hpf larva	GO:0034435	cholesterol esterification	9.7e-12
Up in 96hpf larva	GO:0065005	protein-lipid complex assembly	9.7e-12
Up in 96hpf larva	GO:0071825	protein-lipid complex subunit organizati...	9.7e-12
Up in 96hpf larva	GO:0071827	plasma lipoprotein particle organization	9.7e-12
Up in 96hpf larva	GO:0006066	alcohol metabolic process	1e-11
Up in 96hpf larva	GO:0016126	sterol biosynthetic process	1.3e-11
Up in 96hpf larva	GO:0033344	cholesterol efflux	2.2e-11
Up in 96hpf larva	GO:0015850	organic hydroxy compound transport	2.4e-11
Up in 96hpf larva	GO:0006695	cholesterol biosynthetic process	2.6e-11
Up in 96hpf larva	GO:1902653	secondary alcohol biosynthetic process	2.6e-11
Up in 96hpf larva	GO:0019433	triglyceride catabolic process	3.5e-11
Up in 96hpf larva	GO:0045940	positive regulation of steroid metabolic...	3.5e-11
Up in 96hpf larva	GO:0097006	regulation of plasma lipoprotein particl...	3.5e-11
Up in 96hpf larva	GO:1901565	organonitrogen compound catabolic proces...	4.7e-11
Up in 96hpf larva	GO:0019218	regulation of steroid metabolic process	1e-10
Up in 96hpf larva	GO:0033700	phospholipid efflux	1e-10
Up in 96hpf larva	GO:0046165	alcohol biosynthetic process	1.4e-10
Up in 96hpf larva	GO:0006869	lipid transport	1.4e-10
Up in 96hpf larva	GO:0009308	amine metabolic process	1.5e-10
Up in 96hpf larva	GO:0006694	steroid biosynthetic process	1.6e-10
Up in 96hpf larva	GO:0016053	organic acid biosynthetic process	2.1e-10
Up in 96hpf larva	GO:0046394	carboxylic acid biosynthetic process	2.1e-10
Up in 96hpf larva	GO:0046461	neutral lipid catabolic process	2.6e-10
Up in 96hpf larva	GO:0046464	acylglycerol catabolic process	2.6e-10
Up in 96hpf larva	GO:0007596	blood coagulation	3e-10
Up in 96hpf larva	GO:0007599	hemostasis	3e-10
Up in 96hpf larva	GO:0006641	triglyceride metabolic process	3.5e-10
Up in 96hpf larva	GO:0044712	single-organism catabolic process	3.6e-10
Up in 96hpf larva	GO:0010876	lipid localization	5.5e-10
Up in 96hpf larva	GO:0032371	regulation of sterol transport	5.9e-10
Up in 96hpf larva	GO:0032374	regulation of cholesterol transport	5.9e-10
Up in 96hpf larva	GO:0046503	glycerolipid catabolic process	5.9e-10
Up in 96hpf larva	GO:0050817	coagulation	6.1e-10
Up in 96hpf larva	GO:0006631	fatty acid metabolic process	7e-10
Up in 96hpf larva	GO:0006638	neutral lipid metabolic process	8.6e-10
Up in 96hpf larva	GO:0006639	acylglycerol metabolic process	8.6e-10
Up in 96hpf larva	GO:0016125	sterol metabolic process	9.9e-10
Up in 96hpf larva	GO:0032368	regulation of lipid transport	1.2e-09
Up in 96hpf larva	GO:0046889	positive regulation of lipid biosyntheti...	1.2e-09
Up in 96hpf larva	GO:0044106	cellular amine metabolic process	1.3e-09
Up in 96hpf larva	GO:0050878	regulation of body fluid levels	2.2e-09
Up in 96hpf larva	GO:1901617	organic hydroxy compound biosynthetic pr...	2.3e-09
Up in 96hpf larva	GO:0030299	intestinal cholesterol absorption	2.6e-09
Up in 96hpf larva	GO:0050892	intestinal absorption	2.6e-09
Up in 96hpf larva	GO:0098856	intestinal lipid absorption	2.6e-09
Up in 96hpf larva	GO:0072330	monocarboxylic acid biosynthetic process	4.1e-09
Up in 96hpf larva	GO:0008203	cholesterol metabolic process	4.1e-09
Up in 96hpf larva	GO:1902652	secondary alcohol metabolic process	4.1e-09
Up in 96hpf larva	GO:1901615	organic hydroxy compound metabolic proce...	5e-09
Up in 96hpf larva	GO:0044241	lipid digestion	6.1e-09
Up in 96hpf larva	GO:0045834	positive regulation of lipid metabolic p...	7.8e-09
Up in 96hpf larva	GO:0030300	regulation of intestinal cholesterol abs...	8.9e-09
Up in 96hpf larva	GO:0042304	regulation of fatty acid biosynthetic pr...	8.9e-09
Up in 96hpf larva	GO:0044058	regulation of digestive system process	8.9e-09
Up in 96hpf larva	GO:0045723	positive regulation of fatty acid biosyn...	8.9e-09
Up in 96hpf larva	GO:0051004	regulation of lipoprotein lipase activit...	8.9e-09
Up in 96hpf larva	GO:0051006	positive regulation of lipoprotein lipas...	8.9e-09
Up in 96hpf larva	GO:0061365	positive regulation of triglyceride lipa...	8.9e-09
Up in 96hpf larva	GO:1904478	regulation of intestinal absorption	8.9e-09
Up in 96hpf larva	GO:1904729	regulation of intestinal lipid absorptio...	8.9e-09
Up in 96hpf larva	GO:0008202	steroid metabolic process	1e-08
Up in 96hpf larva	GO:0006576	cellular biogenic amine metabolic proces...	1.5e-08
Up in 96hpf larva	GO:0044255	cellular lipid metabolic process	1.8e-08
Up in 96hpf larva	GO:0006633	fatty acid biosynthetic process	2.4e-08
Up in 96hpf larva	GO:0010896	regulation of triglyceride catabolic pro...	2.6e-08
Up in 96hpf larva	GO:0010898	positive regulation of triglyceride cata...	2.6e-08
Up in 96hpf larva	GO:0045923	positive regulation of fatty acid metabo...	2.6e-08
Up in 96hpf larva	GO:0008152	metabolic process	2.8e-08
Up in 96hpf larva	GO:0055088	lipid homeostasis	5.1e-08
Up in 96hpf larva	GO:0042157	lipoprotein metabolic process	6.3e-08
Up in 96hpf larva	GO:0046470	phosphatidylcholine metabolic process	6.4e-08
Up in 96hpf larva	GO:0050996	positive regulation of lipid catabolic p...	6.4e-08
Up in 96hpf larva	GO:0055090	acylglycerol homeostasis	6.4e-08
Up in 96hpf larva	GO:0070328	triglyceride homeostasis	6.4e-08
Up in 96hpf larva	GO:0006508	proteolysis	7.6e-08
Up in 96hpf larva	GO:0008610	lipid biosynthetic process	8.8e-08
Up in 96hpf larva	GO:0033559	unsaturated fatty acid metabolic process	1.3e-07
Up in 96hpf larva	GO:0019217	regulation of fatty acid metabolic proce...	1.4e-07
Up in 96hpf larva	GO:0046890	regulation of lipid biosynthetic process	1.6e-07
Up in 96hpf larva	GO:0050994	regulation of lipid catabolic process	2.7e-07
Up in 96hpf larva	GO:0090207	regulation of triglyceride metabolic pro...	2.7e-07
Up in 96hpf larva	GO:0090208	positive regulation of triglyceride meta...	2.7e-07
Up in 96hpf larva	GO:0010565	regulation of cellular ketone metabolic ...	3.3e-07
Up in 96hpf larva	GO:0007586	digestion	4.4e-07
Up in 96hpf larva	GO:0072378	blood coagulation, fibrin clot formation	4.9e-07
Up in 96hpf larva	GO:0060193	positive regulation of lipase activity	4.9e-07
Up in 96hpf larva	GO:1901605	alpha-amino acid metabolic process	5.1e-07
Up in 96hpf larva	GO:0060191	regulation of lipase activity	8.3e-07
Up in 96hpf larva	GO:1901071	glucosamine-containing compound metaboli...	8.3e-07
Up in 96hpf larva	GO:0044282	small molecule catabolic process	8.6e-07
Up in 96hpf larva	GO:0015914	phospholipid transport	1e-06
Up in 96hpf larva	GO:0031102	neuron projection regeneration	1e-06
Up in 96hpf larva	GO:1901361	organic cyclic compound catabolic proces...	1.2e-06
Up in 96hpf larva	GO:0006690	icosanoid metabolic process	1.4e-06
Up in 96hpf larva	GO:1901568	fatty acid derivative metabolic process	1.4e-06
Up in 96hpf larva	GO:0019369	arachidonic acid metabolic process	1.5e-06
Up in 96hpf larva	GO:0042180	cellular ketone metabolic process	1.8e-06
Up in 96hpf larva	GO:0044711	single-organism biosynthetic process	2e-06
Up in 96hpf larva	GO:0022600	digestive system process	2e-06
Up in 96hpf larva	GO:0015748	organophosphate ester transport	2.2e-06
Up in 96hpf larva	GO:1901575	organic substance catabolic process	2.3e-06
Up in 96hpf larva	GO:0006030	chitin metabolic process	2.9e-06
Up in 96hpf larva	GO:0005996	monosaccharide metabolic process	3.7e-06
Up in 96hpf larva	GO:0001676	long-chain fatty acid metabolic process	3.7e-06
Up in 96hpf larva	GO:0042439	ethanolamine-containing compound metabol...	4.7e-06
Up in 96hpf larva	GO:0071391	cellular response to estrogen stimulus	4.9e-06
Up in 96hpf larva	GO:0009746	response to hexose	5.2e-06
Up in 96hpf larva	GO:0009749	response to glucose	5.2e-06
Up in 96hpf larva	GO:0034284	response to monosaccharide	5.2e-06
Up in 96hpf larva	GO:0009743	response to carbohydrate	8.6e-06
Up in 96hpf larva	GO:0016042	lipid catabolic process	1.2e-05
Up in 96hpf larva	GO:0019216	regulation of lipid metabolic process	1.5e-05
Up in 96hpf larva	GO:1901564	organonitrogen compound metabolic proces...	1.6e-05
Up in 96hpf larva	GO:0006568	tryptophan metabolic process	1.6e-05
Up in 96hpf larva	GO:0006586	indolalkylamine metabolic process	1.6e-05
Up in 96hpf larva	GO:0006706	steroid catabolic process	1.8e-05
Up in 96hpf larva	GO:0006707	cholesterol catabolic process	1.8e-05
Up in 96hpf larva	GO:0016127	sterol catabolic process	1.8e-05
Up in 96hpf larva	GO:0046874	quinolinate metabolic process	1.8e-05
Up in 96hpf larva	GO:0043627	response to estrogen	2e-05
Up in 96hpf larva	GO:0009056	catabolic process	2.1e-05
Up in 96hpf larva	GO:0005975	carbohydrate metabolic process	2.7e-05
Up in 96hpf larva	GO:0001878	response to yeast	3e-05
Up in 96hpf larva	GO:0006520	cellular amino acid metabolic process	3.6e-05
Up in 96hpf larva	GO:0015711	organic anion transport	3.6e-05
Up in 96hpf larva	GO:0006040	amino sugar metabolic process	3.8e-05
Up in 96hpf larva	GO:0006032	chitin catabolic process	5.5e-05
Up in 96hpf larva	GO:0042060	wound healing	5.7e-05
Up in 96hpf larva	GO:1901136	carbohydrate derivative catabolic proces...	6.1e-05
Up in 96hpf larva	GO:0044242	cellular lipid catabolic process	6.4e-05
Up in 96hpf larva	GO:0030195	negative regulation of blood coagulation	7.2e-05
Up in 96hpf larva	GO:0061045	negative regulation of wound healing	7.2e-05
Up in 96hpf larva	GO:1900047	negative regulation of hemostasis	7.2e-05
Up in 96hpf larva	GO:0009074	aromatic amino acid family catabolic pro...	9e-05
Up in 96hpf larva	GO:0030193	regulation of blood coagulation	9e-05
Up in 96hpf larva	GO:1900046	regulation of hemostasis	9e-05
Up in 96hpf larva	GO:1901072	glucosamine-containing compound cataboli...	9e-05
Up in 96hpf larva	GO:0009620	response to fungus	9.4e-05
Up in 96hpf larva	GO:0006063	uronic acid metabolic process	0.00011
Up in 96hpf larva	GO:0009812	flavonoid metabolic process	0.00011
Up in 96hpf larva	GO:0009813	flavonoid biosynthetic process	0.00011
Up in 96hpf larva	GO:0019585	glucuronate metabolic process	0.00011
Up in 96hpf larva	GO:0052695	cellular glucuronidation	0.00011
Up in 96hpf larva	GO:0052696	flavonoid glucuronidation	0.00011
Up in 96hpf larva	GO:0034308	primary alcohol metabolic process	0.00014
Up in 96hpf larva	GO:0046348	amino sugar catabolic process	0.00014
Up in 96hpf larva	GO:0061041	regulation of wound healing	0.00014
Up in 96hpf larva	GO:0042537	benzene-containing compound metabolic pr...	0.00018
Up in 96hpf larva	GO:0009072	aromatic amino acid family metabolic pro...	0.00018
Up in 96hpf larva	GO:0071407	cellular response to organic cyclic comp...	0.0002
Up in 96hpf larva	GO:0042430	indole-containing compound metabolic pro...	0.0002
Up in 96hpf larva	GO:0044270	cellular nitrogen compound catabolic pro...	0.00028
Up in 96hpf larva	GO:0046686	response to cadmium ion	0.00029
Up in 96hpf larva	GO:0050818	regulation of coagulation	0.00029
Up in 96hpf larva	GO:0019439	aromatic compound catabolic process	0.0003
Up in 96hpf larva	GO:0046700	heterocycle catabolic process	0.00032
Up in 96hpf larva	GO:0006022	aminoglycan metabolic process	0.00032
Up in 96hpf larva	GO:0006569	tryptophan catabolic process	0.00035
Up in 96hpf larva	GO:0042436	indole-containing compound catabolic pro...	0.00035
Up in 96hpf larva	GO:0046218	indolalkylamine catabolic process	0.00035
Up in 96hpf larva	GO:0097164	ammonium ion metabolic process	0.00045
Up in 96hpf larva	GO:1901606	alpha-amino acid catabolic process	0.00045
Up in 96hpf larva	GO:0048878	chemical homeostasis	0.00047
Up in 96hpf larva	GO:0006026	aminoglycan catabolic process	0.00053
Up in 96hpf larva	GO:0071383	cellular response to steroid hormone sti...	0.00058
Up in 96hpf larva	GO:0009310	amine catabolic process	0.0006
Up in 96hpf larva	GO:0042402	cellular biogenic amine catabolic proces...	0.0006
Up in 96hpf larva	GO:0042572	retinol metabolic process	0.0006
Up in 96hpf larva	GO:0050819	negative regulation of coagulation	0.0006
Up in 96hpf larva	GO:0051180	vitamin transport	0.0006
Up in 96hpf larva	GO:0019265	glycine biosynthetic process, by transam...	0.0007
Up in 96hpf larva	GO:0019805	quinolinate biosynthetic process	0.0007
Up in 96hpf larva	GO:0042730	fibrinolysis	0.0007
Up in 96hpf larva	GO:0043420	anthranilate metabolic process	0.0007
Up in 96hpf larva	GO:0051000	positive regulation of nitric-oxide synt...	0.0007
Up in 96hpf larva	GO:0097242	beta-amyloid clearance	0.0007
Up in 96hpf larva	GO:1900221	regulation of beta-amyloid clearance	0.0007
Up in 96hpf larva	GO:0030258	lipid modification	0.00079
Up in 96hpf larva	GO:0046164	alcohol catabolic process	0.00088
Up in 96hpf larva	GO:0072523	purine-containing compound catabolic pro...	0.00088
Up in 96hpf larva	GO:1901616	organic hydroxy compound catabolic proce...	0.00088
Up in 96hpf larva	GO:0009063	cellular amino acid catabolic process	0.00089
Up in 96hpf larva	GO:0006006	glucose metabolic process	0.00089
Up in 96hpf larva	GO:0072376	protein activation cascade	0.001
Up in 96hpf larva	GO:0048545	response to steroid hormone	0.00102
Up in 96hpf larva	GO:0044248	cellular catabolic process	0.00109
Up in 96hpf larva	GO:0006820	anion transport	0.00114
Up in 96hpf larva	GO:0044723	single-organism carbohydrate metabolic p...	0.00114
Up in 96hpf larva	GO:0009611	response to wounding	0.00115
Up in 96hpf larva	GO:0071396	cellular response to lipid	0.00117
Up in 96hpf larva	GO:0009410	response to xenobiotic stimulus	0.00127
Up in 96hpf larva	GO:0046486	glycerolipid metabolic process	0.00133
Up in 96hpf larva	GO:0006544	glycine metabolic process	0.00138
Up in 96hpf larva	GO:0051345	positive regulation of hydrolase activit...	0.00146
Up in 96hpf larva	GO:0043648	dicarboxylic acid metabolic process	0.00188
Up in 96hpf larva	GO:0009070	serine family amino acid biosynthetic pr...	0.00193
Up in 96hpf larva	GO:0009164	nucleoside catabolic process	0.00193
Up in 96hpf larva	GO:0042159	lipoprotein catabolic process	0.00193
Up in 96hpf larva	GO:0001523	retinoid metabolic process	0.00203
Up in 96hpf larva	GO:0030168	platelet activation	0.00203
Up in 96hpf larva	GO:0000255	allantoin metabolic process	0.00206
Up in 96hpf larva	GO:0015889	cobalamin transport	0.00206
Up in 96hpf larva	GO:0019628	urate catabolic process	0.00206
Up in 96hpf larva	GO:0032770	positive regulation of monooxygenase act...	0.00206
Up in 96hpf larva	GO:0034354	'de novo' NAD biosynthetic process from ...	0.00206
Up in 96hpf larva	GO:0042574	retinal metabolic process	0.00206
Up in 96hpf larva	GO:0046135	pyrimidine nucleoside catabolic process	0.00206
Up in 96hpf larva	GO:0046415	urate metabolic process	0.00206
Up in 96hpf larva	GO:0050999	regulation of nitric-oxide synthase acti...	0.00206
Up in 96hpf larva	GO:0051353	positive regulation of oxidoreductase ac...	0.00206
Up in 96hpf larva	GO:0031331	positive regulation of cellular cataboli...	0.00219
Up in 96hpf larva	GO:0071705	nitrogen compound transport	0.0023
Up in 96hpf larva	GO:0006979	response to oxidative stress	0.00242
Up in 96hpf larva	GO:0016101	diterpenoid metabolic process	0.00243
Up in 96hpf larva	GO:0006950	response to stress	0.00256
Up in 96hpf larva	GO:0033993	response to lipid	0.00257
Up in 96hpf larva	GO:1901658	glycosyl compound catabolic process	0.0026
Up in 96hpf larva	GO:0006721	terpenoid metabolic process	0.00288
Up in 96hpf larva	GO:0009069	serine family amino acid metabolic proce...	0.00288
Up in 96hpf larva	GO:0009896	positive regulation of catabolic process	0.00294
Up in 96hpf larva	GO:0044724	single-organism carbohydrate catabolic p...	0.00294
Up in 96hpf larva	GO:0016052	carbohydrate catabolic process	0.00323
Up in 96hpf larva	GO:0071702	organic substance transport	0.00335
Up in 96hpf larva	GO:0001678	cellular glucose homeostasis	0.0034
Up in 96hpf larva	GO:0006720	isoprenoid metabolic process	0.00349
Up in 96hpf larva	GO:0044262	cellular carbohydrate metabolic process	0.00353
Up in 96hpf larva	GO:0006790	sulfur compound metabolic process	0.00391
Up in 96hpf larva	GO:0006857	oligopeptide transport	0.00405
Up in 96hpf larva	GO:0032768	regulation of monooxygenase activity	0.00405
Up in 96hpf larva	GO:0070189	kynurenine metabolic process	0.00405
Up in 96hpf larva	GO:0072529	pyrimidine-containing compound catabolic...	0.00405
Up in 96hpf larva	GO:0006636	unsaturated fatty acid biosynthetic proc...	0.00433
Up in 96hpf larva	GO:1903035	negative regulation of response to wound...	0.00433
Up in 96hpf larva	GO:0009991	response to extracellular stimulus	0.00459
Up in 96hpf larva	GO:0031667	response to nutrient levels	0.00459
Up in 96hpf larva	GO:0014070	response to organic cyclic compound	0.00478
Up in 96hpf larva	GO:0043207	response to external biotic stimulus	0.00569
Up in 96hpf larva	GO:0051707	response to other organism	0.00569
Up in 96hpf larva	GO:0003323	type B pancreatic cell development	0.00664
Up in 96hpf larva	GO:0006545	glycine biosynthetic process	0.00664
Up in 96hpf larva	GO:0046113	nucleobase catabolic process	0.00664
Up in 96hpf larva	GO:0051341	regulation of oxidoreductase activity	0.00664
Up in 96hpf larva	GO:0071326	cellular response to monosaccharide stim...	0.00664
Up in 96hpf larva	GO:0071331	cellular response to hexose stimulus	0.00664
Up in 96hpf larva	GO:0071333	cellular response to glucose stimulus	0.00664
Up in 96hpf larva	GO:0001889	liver development	0.00714
Up in 96hpf larva	GO:0033500	carbohydrate homeostasis	0.00799
Up in 96hpf larva	GO:0042593	glucose homeostasis	0.00799
Up in 96hpf larva	GO:0061008	hepaticobiliary system development	0.0084
Up in 96hpf larva	GO:0009112	nucleobase metabolic process	0.00867
Up in 96hpf larva	GO:0009607	response to biotic stimulus	0.00876
Up in 96hpf larva	GO:0019318	hexose metabolic process	0.00932
Up in 96hpf larva	GO:0006094	gluconeogenesis	0.00952
Up in 96hpf larva	GO:0019319	hexose biosynthetic process	0.00952
Up in 96hpf larva	GO:0044275	cellular carbohydrate catabolic process	0.00952
Up in 96hpf larva	GO:0006810	transport	0.00964
Up in 96hpf larva	GO:0006081	cellular aldehyde metabolic process	0.00971
Up in 96hpf larva	GO:0001516	prostaglandin biosynthetic process	0.00978
Up in 96hpf larva	GO:0002068	glandular epithelial cell development	0.00978
Up in 96hpf larva	GO:0006692	prostanoid metabolic process	0.00978
Up in 96hpf larva	GO:0006693	prostaglandin metabolic process	0.00978
Up in 96hpf larva	GO:0008631	intrinsic apoptotic signaling pathway in...	0.00978
Up in 96hpf larva	GO:0030091	protein repair	0.00978
Up in 96hpf larva	GO:0034627	'de novo' NAD biosynthetic process	0.00978
Up in 96hpf larva	GO:0036473	cell death in response to oxidative stre...	0.00978
Up in 96hpf larva	GO:0046457	prostanoid biosynthetic process	0.00978
Up in 96hpf larva	GO:0071322	cellular response to carbohydrate stimul...	0.00978
Up in 96hpf larva	GO:1902175	regulation of oxidative stress-induced i...	0.00978
Up in 96hpf larva	GO:1903201	regulation of oxidative stress-induced c...	0.00978
