# Supplementary material for: Zebrafish exposure to environmentally relevant concentration of depleted uranium impairs progeny development at the molecular and histological levels
Source: PLoS One. 2017 May 22;12(5):e0177932. doi: 10.1371/journal.pone.0177932 (PMC5439696; doi:10.1371/journal.pone.0177932)
Supplement: S5 Table — The list of GO terms and the deregulated genes (human annotations) are indicated. (XLSX) [file pone.0177932.s009.xlsx]

## Sheet: Feuil1
Brain
Ontology	Highest GO Level	GO Term Name	GO Term ID	P-value	Corrected P-value	Annotated Genes Quantity	Annotated Genes	Genome Frequency
Cellular Component	2	cell-cell junction	GO:0005911	1.81e-14	3.47e-11	14	ANXA1|AQP3|CLDN23|CLDN8|DSP|EPCAM|EVPL|ITGA6|KRT8|OCLN|PERP|PKP3|POF1B|PPL	616/41309 genes: 1.49%
Cellular Component	1	cell junction	GO:0030054	2.41e-13	4.63e-10	17	ANXA1|AQP3|CD99L2|CLDN23|CLDN8|DSP|EPCAM|EVPL|ITGA6|KRT8|OCLN|PDLIM2|PERP|PKP3|POF1B|PPL|ZNF185	1344/41309 genes: 3.25%
Cellular Component	3	desmosome	GO:0030057	3.46e-13	6.64e-10	6	DSP|EVPL|PERP|PKP3|POF1B|PPL	24/41309 genes: 0.06%
Cellular Component	1	cell part	GO:0044464	3.77e-13	7.25e-10	44	ACSF2|AGR2|ALDOB|ANXA1|ANXA3|AQP3|CAPN14|CD99L2|CFD|CLDN23|CLDN8|DLX3|DSP|ELF3|EPCAM|ESRP1|EVPL|FAM83B|FUT9|GOLPH3L|GPA33|HRC|ITGA6|KLF5|KRT14|KRT16|KRT8|LGALS3BP|MID1IP1|MUC5B|NUGGC|OCLN|PDLIM2|PERP|PKP3|PPL|PRF1|PTGDS|PYCARD|SLCO2B1|STYK1|TFAP2C|UPK1A|ZNF185	15188/41309 genes: 36.77%
Cellular Component	1	cell	GO:0005623	4.08e-13	7.85e-10	44	ACSF2|AGR2|ALDOB|ANXA1|ANXA3|AQP3|CAPN14|CD99L2|CFD|CLDN23|CLDN8|DLX3|DSP|ELF3|EPCAM|ESRP1|EVPL|FAM83B|FUT9|GOLPH3L|GPA33|HRC|ITGA6|KLF5|KRT14|KRT16|KRT8|LGALS3BP|MID1IP1|MUC5B|NUGGC|OCLN|PDLIM2|PERP|PKP3|PPL|PRF1|PTGDS|PYCARD|SLCO2B1|STYK1|TFAP2C|UPK1A|ZNF185	15218/41309 genes: 36.84%
Biological Process	5	epithelial cell differentiation	GO:0030855	1.94e-12	3.72e-09	12	AGR2|ANXA1|AQP3|DLX3|DSP|ELF3|EVPL|KLF5|KRT14|KRT16|PPL|UPK1A	534/41309 genes: 1.29%
Cellular Component	2	membrane-bounded organelle	GO:0043227	3.57e-12	6.86e-09	38	ACSF2|AGR2|ALDOB|ANXA1|ANXA3|AQP3|CAPN14|CFD|CLDN8|DLX3|DSP|ELF3|EPCAM|ESRP1|EVPL|FUT9|GOLPH3L|GPA33|HRC|KLF5|KRT14|KRT16|KRT8|LGALS3BP|MID1IP1|MUC5B|NUGGC|OCLN|PDLIM2|PERP|PKP3|PPL|PRF1|PTGDS|PYCARD|SAA2|TFAP2C|UPK1A	11323/41309 genes: 27.41%
Cellular Component	1	organelle	GO:0043226	5.95e-12	1.14e-08	39	ACSF2|AGR2|ALDOB|ANXA1|ANXA3|AQP3|CAPN14|CFD|CLDN8|DLX3|DSP|ELF3|EPCAM|ESRP1|EVPL|FUT9|GOLPH3L|GPA33|HRC|KLF5|KRT14|KRT16|KRT8|LGALS3BP|MID1IP1|MUC5B|NUGGC|OCLN|PDLIM2|PERP|PKP3|PPL|PRF1|PTGDS|PYCARD|SAA2|TFAP2C|UPK1A|ZNF185	12210/41309 genes: 29.56%
Biological Process	2	single-organism cellular process	GO:0044763	3.36e-11	6.45e-08	36	ACSF2|AGR2|ALDOB|ANXA1|ANXA3|AQP3|CFD|DLX3|DSP|ELF3|EPCAM|ESRP1|EVPL|FAM83B|FUT9|GOLPH3L|HRC|ITGA6|KLF5|KRT14|KRT16|KRT8|LGALS3BP|MID1IP1|MUC5B|OCLN|PDE6H|PERP|PKP3|PPL|PRF1|PTGDS|PYCARD|RASSF6|TFAP2C|UPK1A	10735/41309 genes: 25.99%
Cellular Component	2	intracellular organelle	GO:0043229	1.06e-10	2.03e-07	36	ACSF2|AGR2|ALDOB|ANXA1|ANXA3|AQP3|CAPN14|CFD|CLDN8|DLX3|DSP|ELF3|ESRP1|EVPL|FUT9|GOLPH3L|HRC|KLF5|KRT14|KRT16|KRT8|LGALS3BP|MID1IP1|MUC5B|NUGGC|OCLN|PDLIM2|PERP|PKP3|PPL|PRF1|PTGDS|PYCARD|TFAP2C|UPK1A|ZNF185	11141/41309 genes: 26.97%
Molecular Function	1	binding	GO:0005488	1.44e-10	2.76e-07	38	ACSF2|AGR2|ALDOB|ANXA1|ANXA3|CAPN14|CLDN23|CLDN8|DLX3|DSP|ELF3|EPCAM|ESRP1|EVPL|FAM83B|GOLPH3L|HRC|ITGA6|KLF5|KRT14|KRT16|KRT8|MID1IP1|MUC5B|NUGGC|OCLN|PDE6H|PDLIM2|PKP3|POF1B|PPL|PRF1|PTGDS|PYCARD|STYK1|TFAP2C|UPK1A|ZNF185	12667/41309 genes: 30.66%
Biological Process	4	epithelium development	GO:0060429	2.44e-10	4.68e-07	13	AGR2|ANXA1|AQP3|DLX3|DSP|ELF3|EPCAM|EVPL|KLF5|KRT14|KRT16|PPL|UPK1A	1023/41309 genes: 2.48%
Cellular Component	2	cell periphery	GO:0071944	3.45e-10	6.63e-07	24	ANXA1|ANXA3|AQP3|CD99L2|CLDN23|CLDN8|DSP|EPCAM|EVPL|GPA33|ITGA6|KLF5|KRT14|KRT8|OCLN|PDLIM2|PERP|PKP3|PPL|PRF1|SLCO2B1|STYK1|UPK1A|ZNF185	4806/41309 genes: 11.63%
Cellular Component	2	anchoring junction	GO:0070161	6.78e-10	1.3e-06	11	ANXA1|CD99L2|DSP|EVPL|ITGA6|PDLIM2|PERP|PKP3|POF1B|PPL|ZNF185	690/41309 genes: 1.67%
Cellular Component	1	membrane	GO:0016020	8.01e-10	1.54e-06	31	ANXA1|ANXA3|AQP3|CD99L2|CLDN23|CLDN8|DSP|EPCAM|EVPL|FAM83B|FUT9|GOLPH3L|GPA33|HRC|IFI27L2|ITGA6|KLF5|KRT8|LGALS3BP|MS4A4A|OCLN|PERP|PKP3|PPL|PRF1|PTGDS|SLCO2B1|STYK1|TMEM45B|UPK1A|ZNF185	8681/41309 genes: 21.01%
Biological Process	1	single-organism process	GO:0044699	1.09e-09	2.1e-06	36	ACSF2|AGR2|ALDOB|ANXA1|ANXA3|AQP3|CFD|DLX3|DSP|ELF3|EPCAM|ESRP1|EVPL|FAM83B|FUT9|GOLPH3L|HRC|ITGA6|KLF5|KRT14|KRT16|KRT8|LGALS3BP|MID1IP1|MUC5B|OCLN|PDE6H|PERP|PKP3|PPL|PRF1|PTGDS|PYCARD|RASSF6|TFAP2C|UPK1A	12029/41309 genes: 29.12%
Cellular Component	2	intracellular part	GO:0044424	1.25e-09	2.4e-06	37	ACSF2|AGR2|ALDOB|ANXA1|ANXA3|AQP3|CAPN14|CFD|CLDN8|DLX3|DSP|ELF3|ESRP1|EVPL|FAM83B|FUT9|GOLPH3L|HRC|KLF5|KRT14|KRT16|KRT8|LGALS3BP|MID1IP1|MUC5B|NUGGC|OCLN|PDLIM2|PERP|PKP3|PPL|PRF1|PTGDS|PYCARD|TFAP2C|UPK1A|ZNF185	12801/41309 genes: 30.99%
Cellular Component	3	intracellular membrane-bounded organelle	GO:0043231	1.46e-09	2.8e-06	33	ACSF2|AGR2|ANXA1|ANXA3|AQP3|CAPN14|CFD|CLDN8|DLX3|DSP|ELF3|ESRP1|FUT9|GOLPH3L|HRC|KLF5|KRT14|KRT16|KRT8|LGALS3BP|MID1IP1|MUC5B|NUGGC|OCLN|PDLIM2|PERP|PKP3|PPL|PRF1|PTGDS|PYCARD|TFAP2C|UPK1A	10124/41309 genes: 24.51%
Cellular Component	4	membrane-bounded vesicle	GO:0031988	2.07e-09	3.98e-06	20	ALDOB|ANXA1|ANXA3|CFD|DSP|EPCAM|EVPL|GPA33|KRT14|KRT16|KRT8|LGALS3BP|MUC5B|OCLN|PDLIM2|PPL|PRF1|PTGDS|SAA2|UPK1A	3505/41309 genes: 8.48%
Cellular Component	2	extracellular exosome	GO:0070062	2.26e-09	4.35e-06	18	ALDOB|ANXA1|ANXA3|CFD|DSP|EPCAM|EVPL|GPA33|KRT14|KRT16|KRT8|LGALS3BP|MUC5B|PDLIM2|PPL|PTGDS|SAA2|UPK1A	2765/41309 genes: 6.69%
Cellular Component	2	extracellular vesicle	GO:1903561	2.45e-09	4.71e-06	18	ALDOB|ANXA1|ANXA3|CFD|DSP|EPCAM|EVPL|GPA33|KRT14|KRT16|KRT8|LGALS3BP|MUC5B|PDLIM2|PPL|PTGDS|SAA2|UPK1A	2779/41309 genes: 6.73%
Cellular Component	2	extracellular organelle	GO:0043230	2.46e-09	4.73e-06	18	ALDOB|ANXA1|ANXA3|CFD|DSP|EPCAM|EVPL|GPA33|KRT14|KRT16|KRT8|LGALS3BP|MUC5B|PDLIM2|PPL|PTGDS|SAA2|UPK1A	2780/41309 genes: 6.73%
Biological Process	4	epidermis development	GO:0008544	2.56e-09	4.91e-06	8	ANXA1|AQP3|DSP|ELF3|EVPL|KRT14|KRT16|PPL	289/41309 genes: 0.70%
Cellular Component	2	intracellular	GO:0005622	2.63e-09	5.05e-06	37	ACSF2|AGR2|ALDOB|ANXA1|ANXA3|AQP3|CAPN14|CFD|CLDN8|DLX3|DSP|ELF3|ESRP1|EVPL|FAM83B|FUT9|GOLPH3L|HRC|KLF5|KRT14|KRT16|KRT8|LGALS3BP|MID1IP1|MUC5B|NUGGC|OCLN|PDLIM2|PERP|PKP3|PPL|PRF1|PTGDS|PYCARD|TFAP2C|UPK1A|ZNF185	13112/41309 genes: 31.74%
Cellular Component	1	extracellular region	GO:0005576	2.98e-09	5.72e-06	22	AGR2|ALDOB|ANXA1|ANXA3|CFD|DSP|EPCAM|EVPL|GPA33|ITGA6|KRT14|KRT16|KRT8|LGALS3BP|MUC5B|PDLIM2|PPL|PRF1|PTGDS|PYCARD|SAA2|UPK1A	4422/41309 genes: 10.70%
Cellular Component	1	extracellular region part	GO:0044421	3.79e-09	7.29e-06	20	AGR2|ALDOB|ANXA1|ANXA3|CFD|DSP|EPCAM|EVPL|GPA33|ITGA6|KRT14|KRT16|KRT8|LGALS3BP|MUC5B|PDLIM2|PPL|PTGDS|SAA2|UPK1A	3630/41309 genes: 8.79%
Cellular Component	3	vesicle	GO:0031982	3.89e-09	7.46e-06	20	ALDOB|ANXA1|ANXA3|CFD|DSP|EPCAM|EVPL|GPA33|KRT14|KRT16|KRT8|LGALS3BP|MUC5B|OCLN|PDLIM2|PPL|PRF1|PTGDS|SAA2|UPK1A	3635/41309 genes: 8.80%
Cellular Component	3	cytoplasm	GO:0005737	5.85e-09	1.12e-05	32	ACSF2|AGR2|ALDOB|ANXA1|ANXA3|AQP3|CAPN14|CFD|CLDN8|DSP|ELF3|EVPL|FAM83B|FUT9|GOLPH3L|HRC|KLF5|KRT14|KRT8|LGALS3BP|MID1IP1|MUC5B|OCLN|PDLIM2|PERP|PPL|PRF1|PTGDS|PYCARD|TFAP2C|UPK1A|ZNF185	10006/41309 genes: 24.22%
Biological Process	2	cell adhesion	GO:0007155	6.57e-09	1.26e-05	14	AGR2|ANXA1|CD99L2|CLDN23|CLDN8|DSP|EPCAM|EVPL|ITGA6|LGALS3BP|PERP|PKP3|PPL|PYCARD	1624/41309 genes: 3.93%
Biological Process	1	biological adhesion	GO:0022610	6.89e-09	1.32e-05	14	AGR2|ANXA1|CD99L2|CLDN23|CLDN8|DSP|EPCAM|EVPL|ITGA6|LGALS3BP|PERP|PKP3|PPL|PYCARD	1630/41309 genes: 3.95%
Biological Process	3	tissue development	GO:0009888	8.94e-09	1.72e-05	14	AGR2|ANXA1|AQP3|DLX3|DSP|ELF3|EPCAM|EVPL|ITGA6|KLF5|KRT14|KRT16|PPL|UPK1A	1664/41309 genes: 4.03%
Biological Process	5	keratinocyte differentiation	GO:0030216	9.47e-09	1.82e-05	6	ANXA1|AQP3|DSP|EVPL|KRT16|PPL	122/41309 genes: 0.30%
Cellular Component	2	plasma membrane	GO:0005886	9.69e-09	1.86e-05	22	ANXA1|ANXA3|AQP3|CD99L2|CLDN23|CLDN8|DSP|EPCAM|EVPL|GPA33|ITGA6|KLF5|KRT8|OCLN|PERP|PKP3|PPL|PRF1|SLCO2B1|STYK1|UPK1A|ZNF185	4711/41309 genes: 11.40%
Biological Process	4	skin development	GO:0043588	1.6e-08	3.08e-05	7	ANXA1|AQP3|DSP|EVPL|ITGA6|KRT16|PPL	234/41309 genes: 0.57%
Molecular Function	2	protein binding	GO:0005515	1.74e-08	3.34e-05	29	AGR2|ALDOB|ANXA1|ANXA3|CLDN23|CLDN8|DSP|ELF3|EPCAM|ESRP1|EVPL|FAM83B|HRC|ITGA6|KLF5|KRT14|KRT16|KRT8|MID1IP1|MUC5B|OCLN|PDLIM2|PKP3|POF1B|PPL|PRF1|PYCARD|TFAP2C|UPK1A	8568/41309 genes: 20.74%
Molecular Function	1	structural molecule activity	GO:0005198	3.33e-08	6.4e-05	9	ANXA1|CLDN23|CLDN8|DSP|EVPL|KRT14|KRT16|KRT8|PPL	575/41309 genes: 1.39%
Biological Process	5	epidermal cell differentiation	GO:0009913	6.63e-08	0.000127	6	ANXA1|AQP3|DSP|EVPL|KRT16|PPL	169/41309 genes: 0.41%
Biological Process	1	cellular process	GO:0009987	7.84e-08	0.000151	36	ACSF2|AGR2|ALDOB|ANXA1|ANXA3|AQP3|CFD|DLX3|DSP|ELF3|EPCAM|ESRP1|EVPL|FAM83B|FUT9|GOLPH3L|HRC|ITGA6|KLF5|KRT14|KRT16|KRT8|LGALS3BP|MID1IP1|MUC5B|OCLN|PDE6H|PERP|PKP3|PPL|PRF1|PTGDS|PYCARD|RASSF6|TFAP2C|UPK1A	13903/41309 genes: 33.66%
Biological Process	3	cell-cell adhesion	GO:0098609	8.86e-08	0.00017	11	ANXA1|CLDN23|CLDN8|DSP|EPCAM|EVPL|ITGA6|PERP|PKP3|PPL|PYCARD	1109/41309 genes: 2.68%
Cellular Component	3	adherens junction	GO:0005912	1.27e-07	0.000243	9	ANXA1|CD99L2|DSP|EVPL|ITGA6|PDLIM2|PKP3|PPL|ZNF185	673/41309 genes: 1.63%
Cellular Component	3	basolateral plasma membrane	GO:0016323	1.29e-07	0.000247	6	ANXA1|AQP3|CLDN8|DSP|EPCAM|ITGA6	189/41309 genes: 0.46%
Cellular Component	4	bicellular tight junction	GO:0005923	2.72e-07	0.000523	5	CLDN23|CLDN8|EPCAM|OCLN|POF1B	111/41309 genes: 0.27%
Biological Process	3	animal organ development	GO:0048513	2.91e-07	0.000559	16	AGR2|ANXA1|ANXA3|AQP3|DLX3|DSP|ELF3|EPCAM|EVPL|ITGA6|KLF5|KRT16|KRT8|PERP|PPL|TFAP2C	2956/41309 genes: 7.16%
Cellular Component	3	occluding junction	GO:0070160	3.11e-07	0.000597	5	CLDN23|CLDN8|EPCAM|OCLN|POF1B	114/41309 genes: 0.28%
Cellular Component	3	apical junction complex	GO:0043296	5.32e-07	0.00102	5	CLDN23|CLDN8|EPCAM|OCLN|POF1B	127/41309 genes: 0.31%
Cellular Component	3	cytoplasmic part	GO:0044444	7.03e-07	0.00135	25	ACSF2|AGR2|ALDOB|ANXA1|ANXA3|CFD|CLDN8|FUT9|GOLPH3L|HRC|KLF5|KRT14|KRT8|LGALS3BP|MID1IP1|MUC5B|OCLN|PDLIM2|PERP|PPL|PRF1|PTGDS|PYCARD|TFAP2C|UPK1A	7626/41309 genes: 18.46%
Biological Process	1	response to stimulus	GO:0050896	9.94e-07	0.00191	25	AGR2|ANXA1|ANXA3|AQP3|CFD|DSP|ELF3|EPCAM|ESRP1|FAM83B|HRC|ITGA6|KLF5|KRT14|KRT16|KRT8|LGALS3BP|MUC5B|PDE6H|PERP|PRF1|PTGDS|PYCARD|RASSF6|SAA2	7763/41309 genes: 18.79%
Biological Process	2	single-multicellular organism process	GO:0044707	1.21e-06	0.00232	21	AGR2|ANXA1|ANXA3|AQP3|DLX3|DSP|ELF3|EPCAM|EVPL|FUT9|HRC|ITGA6|KLF5|KRT14|KRT16|KRT8|PERP|PPL|PTGDS|PYCARD|TFAP2C	5641/41309 genes: 13.66%
Molecular Function	4	protein binding involved in cell-cell adhesion	GO:0098632	1.73e-06	0.00333	6	ANXA1|DSP|EVPL|ITGA6|PKP3|PPL	295/41309 genes: 0.71%
Molecular Function	3	protein binding involved in cell adhesion	GO:0098631	1.91e-06	0.00367	6	ANXA1|DSP|EVPL|ITGA6|PKP3|PPL	300/41309 genes: 0.73%
Cellular Component	3	cell-cell adherens junction	GO:0005913	2.48e-06	0.00477	6	ANXA1|DSP|EVPL|ITGA6|PKP3|PPL	314/41309 genes: 0.76%
Cellular Component	1	membrane part	GO:0044425	2.66e-06	0.00511	21	ANXA1|AQP3|CD99L2|CLDN23|CLDN8|DSP|EPCAM|FUT9|GPA33|HRC|IFI27L2|ITGA6|KRT8|MS4A4A|OCLN|PERP|PRF1|PTGDS|STYK1|TMEM45B|UPK1A	5918/41309 genes: 14.33%
Cellular Component	3	cornified envelope	GO:0001533	2.69e-06	0.00516	3	ANXA1|DSP|EVPL	22/41309 genes: 0.05%
Biological Process	3	system development	GO:0048731	3.58e-06	0.00688	17	AGR2|ANXA1|ANXA3|AQP3|DLX3|DSP|ELF3|EPCAM|EVPL|FUT9|ITGA6|KLF5|KRT16|KRT8|PERP|PPL|TFAP2C	4026/41309 genes: 9.75%
Cellular Component	2	endomembrane system	GO:0012505	4.13e-06	0.00793	16	AGR2|ANXA1|ANXA3|CFD|CLDN8|FUT9|GOLPH3L|HRC|KLF5|LGALS3BP|MUC5B|PERP|PRF1|PTGDS|PYCARD|UPK1A	3611/41309 genes: 8.74%
Cellular Component	2	intracellular organelle part	GO:0044446	4.25e-06	0.00817	24	ACSF2|ALDOB|ANXA1|ANXA3|CAPN14|CFD|DSP|ESRP1|FUT9|GOLPH3L|HRC|KLF5|KRT14|KRT16|KRT8|LGALS3BP|MID1IP1|MUC5B|NUGGC|PDLIM2|PRF1|PTGDS|PYCARD|TFAP2C	7781/41309 genes: 18.84%
Biological Process	1	multicellular organismal process	GO:0032501	4.26e-06	0.00819	22	AGR2|ANXA1|ANXA3|AQP3|DLX3|DSP|ELF3|EPCAM|EVPL|FUT9|HRC|ITGA6|KLF5|KRT14|KRT16|KRT8|PDE6H|PERP|PPL|PTGDS|PYCARD|TFAP2C	6639/41309 genes: 16.07%
Biological Process	3	defense response	GO:0006952	4.62e-06	0.00888	10	ANXA1|ANXA3|CFD|ELF3|KRT16|LGALS3BP|MUC5B|PRF1|PYCARD|SAA2	1336/41309 genes: 3.23%
Biological Process	2	anatomical structure development	GO:0048856	4.69e-06	0.00901	19	AGR2|ANXA1|ANXA3|AQP3|DLX3|DSP|ELF3|EPCAM|EVPL|FUT9|ITGA6|KLF5|KRT14|KRT16|KRT8|PERP|PPL|TFAP2C|UPK1A	5082/41309 genes: 12.30%
Biological Process	6	peptide cross-linking	GO:0018149	5.08e-06	0.00975	3	ANXA1|DSP|EVPL	27/41309 genes: 0.07%
Testis
Cellular Component	1	cell part	GO:0044464	2,06e-43	8,38e-40	167	ABLIM2|ACSF2|AGBL2|AGR2|AHRR|ALDOB|ALOX5|ANGPTL6|ANKRD53|ANPEP|ANXA1|ANXA2|ANXA3|AOC1|AP3S2|APOE|AQP3|ARID5A|ARL16|ARSD|ARSG|AUTS2|CAPN14|CASP4|CD99L2|CDHR2|CEBPD|CENPO|CFD|CLDN2|CLDN23|CLDN8|CSMD3|CYP2J2|DLX3|DSP|DYNLRB1|DYTN|ECM1|EGLN3|ELF3|EPB41L3|EPCAM|EPHB1|ERO1A|ESRP1|EVPL|FABP1|FABP2|FABP6|FAM83B|FBXL15|FBXO32|FEZ1|FH|FN3KRP|FOXN1|FUT9|GALNT6|GAMT|GFRA4|GMIP|GOLPH3L|GPA33|GUCY2C|GUCY2F|GYG…
Cellular Component	1	cell	GO:0005623	2,77e-43	1,13e-39	167	ABLIM2|ACSF2|AGBL2|AGR2|AHRR|ALDOB|ALOX5|ANGPTL6|ANKRD53|ANPEP|ANXA1|ANXA2|ANXA3|AOC1|AP3S2|APOE|AQP3|ARID5A|ARL16|ARSD|ARSG|AUTS2|CAPN14|CASP4|CD99L2|CDHR2|CEBPD|CENPO|CFD|CLDN2|CLDN23|CLDN8|CSMD3|CYP2J2|DLX3|DSP|DYNLRB1|DYTN|ECM1|EGLN3|ELF3|EPB41L3|EPCAM|EPHB1|ERO1A|ESRP1|EVPL|FABP1|FABP2|FABP6|FAM83B|FBXL15|FBXO32|FEZ1|FH|FN3KRP|FOXN1|FUT9|GALNT6|GAMT|GFRA4|GMIP|GOLPH3L|GPA33|GUCY2C|GUCY2F|GYG…
Biological Process	1	cellular process	GO:0009987	2,71e-36	1,10e-32	153	ABLIM2|ACSF2|AGBL2|AGR2|AHRR|ALDOB|ALOX5|ANGPTL4|ANGPTL6|ANKRD53|ANPEP|ANXA1|ANXA2|ANXA3|AOC1|AP3S2|APOE|AQP3|ARID5A|ARL16|ARSD|ARSG|ATRNL1|AUTS2|CASP4|CDHR2|CEBPD|CENPO|CFD|CYB561|CYP2J2|DLX3|DSP|DYNLRB1|ECM1|EGLN3|ELF3|EPB41L3|EPCAM|EPHB1|ERO1A|ESRP1|EVPL|FABP1|FABP2|FABP6|FAM83B|FBXL15|FBXO32|FEZ1|FH|FN3KRP|FOXN1|FUT9|GALNT6|GFRA4|GMIP|GOLPH3L|GUCY2C|GUCY2F|GYG1|HLA-DPA1|HLA-DPB1|HMGCLL1|HRC|H…
Biological Process	1	single-organism process	GO:0044699	4,50e-36	1,83e-32	143	ABLIM2|ACSF2|AGR2|ALDOB|ALOX5|ANGPTL4|ANGPTL6|ANKRD53|ANPEP|ANXA1|ANXA2|ANXA3|AOC1|AP3S2|APOE|AQP3|ARL16|ARSD|ARSG|ATRNL1|AUTS2|CASP4|CDHR2|CEBPD|CENPO|CFD|CYB561|CYP2J2|DLX3|DSP|DYNLRB1|ECM1|EGLN3|ELF3|EPB41L3|EPCAM|EPHB1|ERO1A|ESRP1|EVPL|FABP1|FABP2|FABP6|FAM83B|FBXL15|FEZ1|FH|FOXN1|FUT9|GALNT6|GAMT|GFRA4|GMIP|GOLPH3L|GUCY2C|GUCY2F|GYG1|HLA-DPA1|HLA-DPB1|HMGCLL1|HRC|HSPA1B|ITGA3|ITGA6|ITGAE|JAG…
Biological Process	2	single-organism cellular process	GO:0044763	9,99e-35	4,07e-31	134	ABLIM2|ACSF2|AGR2|ALDOB|ALOX5|ANGPTL4|ANGPTL6|ANKRD53|ANPEP|ANXA1|ANXA2|ANXA3|AOC1|AP3S2|APOE|AQP3|ARL16|ARSD|ARSG|ATRNL1|CASP4|CDHR2|CEBPD|CENPO|CFD|CYB561|CYP2J2|DLX3|DSP|DYNLRB1|ECM1|EGLN3|ELF3|EPB41L3|EPCAM|EPHB1|ERO1A|ESRP1|EVPL|FABP1|FABP2|FABP6|FAM83B|FBXL15|FEZ1|FH|FOXN1|FUT9|GALNT6|GFRA4|GMIP|GOLPH3L|GUCY2C|GUCY2F|GYG1|HLA-DPA1|HLA-DPB1|HMGCLL1|HRC|HSPA1B|ITGA3|ITGA6|ITGAE|JAG2|JUNB|KALR…
Cellular Component	1	organelle	GO:0043226	1,50e-28	6,12e-25	134	ABLIM2|ACSF2|AGBL2|AGR2|ALDOB|ALOX5|ANGPTL6|ANKRD53|ANPEP|ANXA1|ANXA2|ANXA3|AOC1|AP3S2|APOE|AQP3|ARID5A|ARSD|ARSG|AUTS2|CAPN14|CASP4|CDHR2|CEBPD|CENPO|CFD|CLDN2|CLDN8|CYP2J2|DLX3|DSP|DYNLRB1|ECM1|EGLN3|ELF3|EPCAM|EPHB1|ERO1A|ESRP1|EVPL|FABP1|FBXO32|FEZ1|FH|FOXN1|FUT9|GALNT6|GAMT|GFRA4|GOLPH3L|GPA33|GUCY2C|GUCY2F|GYG1|HLA-DPA1|HLA-DPB1|HMGCLL1|HRC|HSPA1B|IRGM|ITGA3|JUNB|KALRN|KANK2|KAT7|KIF26A|KLF…
Molecular Function	1	binding	GO:0005488	1,61e-27	6,56e-24	135	ABLIM2|ACBD4|ACSF2|AGBL2|AGR2|AHRR|ALDOB|ALOX5|ANGPTL4|ANKRD53|ANXA1|ANXA2|ANXA3|AOC1|APOE|ARID5A|ARL16|ARSD|ARSG|ATRNL1|AUTS2|CAPN14|CDHR2|CEBPD|CENPO|CLDN2|CLDN23|CLDN8|CYB561|CYP2J2|DLX3|DSP|DYTN|ECM1|EGLN3|ELF3|EPB41L3|EPCAM|EPHB1|ESRP1|EVPL|FABP1|FABP2|FABP6|FAM83B|FBXL15|FBXO32|FEZ1|FOXN1|GALNT6|GMIP|GOLPH3L|GUCY2C|GUCY2F|GYG1|HLA-DPA1|HLA-DPB1|HMGCLL1|HRC|HSPA1B|IRGM|ITGA3|ITGA6|ITGAE|JAG2…
Cellular Component	2	intracellular	GO:0005622	6,60e-26	2,68e-22	135	ABLIM2|ACSF2|AGBL2|AGR2|AHRR|ALDOB|ALOX5|ANGPTL6|ANKRD53|ANPEP|ANXA1|ANXA2|ANXA3|AOC1|AP3S2|APOE|AQP3|ARID5A|ARL16|ARSD|ARSG|AUTS2|CAPN14|CASP4|CEBPD|CENPO|CFD|CLDN8|CYP2J2|DLX3|DSP|DYNLRB1|ECM1|EGLN3|ELF3|EPB41L3|EPHB1|ERO1A|ESRP1|EVPL|FABP1|FABP2|FABP6|FAM83B|FBXL15|FBXO32|FEZ1|FH|FN3KRP|FOXN1|FUT9|GALNT6|GAMT|GFRA4|GMIP|GOLPH3L|GUCY2C|GUCY2F|GYG1|HLA-DPA1|HLA-DPB1|HMGCLL1|HRC|HSPA1B|IRGM|ITGA3…
Cellular Component	1	membrane	GO:0016020	8,27e-26	3,36e-22	109	ALOX5|ANPEP|ANXA1|ANXA2|ANXA3|AOC1|AP3S2|APOE|AQP3|ATRNL1|CASP4|CD99L2|CDHR2|CLDN2|CLDN23|CLDN8|CSMD3|CYB561|CYP2J2|DSP|DYNLRB1|DYTN|EPB41L3|EPCAM|EPHB1|ERO1A|EVPL|FABP6|FAM83B|FEZ1|FUT9|GALNT6|GFRA4|GOLPH3L|GPA33|GPR179|GUCY2C|GUCY2F|GYG1|HLA-DPA1|HLA-DPB1|HMGCLL1|HRC|HYAL4|IFI27L2|IRGM|ITGA3|ITGA6|ITGAE|JAG2|KCNH7|KCNK18|KLF5|KRT8|LDLRAD2|LGALS3BP|LPAR2|MCTP1|MFGE8|MMD|MS4A4A|MVB12B|MYOT|NDUFB2…
Cellular Component	2	membrane-bounded organelle	GO:0043227	8,51e-26	3,46e-22	125	ACSF2|AGR2|ALDOB|ALOX5|ANGPTL6|ANPEP|ANXA1|ANXA2|ANXA3|AOC1|AP3S2|APOE|AQP3|ARID5A|ARSD|ARSG|AUTS2|CAPN14|CASP4|CDHR2|CEBPD|CENPO|CFD|CLDN2|CLDN8|CYP2J2|DLX3|DSP|ECM1|EGLN3|ELF3|EPCAM|EPHB1|ERO1A|ESRP1|EVPL|FABP1|FBXO32|FEZ1|FH|FOXN1|FUT9|GALNT6|GAMT|GFRA4|GOLPH3L|GPA33|GUCY2C|GUCY2F|GYG1|HLA-DPA1|HLA-DPB1|HMGCLL1|HRC|HSPA1B|IRGM|ITGA3|JUNB|KALRN|KANK2|KAT7|KLF5|KRT14|KRT16|KRT8|LEFTY2|LGALS3BP|L…
Cellular Component	2	intracellular part	GO:0044424	1,12e-25	4,54e-22	133	ABLIM2|ACSF2|AGBL2|AGR2|AHRR|ALDOB|ALOX5|ANGPTL6|ANKRD53|ANPEP|ANXA1|ANXA2|ANXA3|AOC1|AP3S2|APOE|AQP3|ARID5A|ARSD|ARSG|AUTS2|CAPN14|CASP4|CEBPD|CENPO|CFD|CLDN8|CYP2J2|DLX3|DSP|DYNLRB1|ECM1|EGLN3|ELF3|EPB41L3|EPHB1|ERO1A|ESRP1|EVPL|FABP1|FABP2|FABP6|FAM83B|FBXL15|FBXO32|FEZ1|FH|FN3KRP|FOXN1|FUT9|GALNT6|GAMT|GMIP|GOLPH3L|GUCY2C|GUCY2F|GYG1|HLA-DPA1|HLA-DPB1|HMGCLL1|HRC|HSPA1B|IRGM|ITGA3|JUNB|KALRN|…
Cellular Component	3	cytoplasm	GO:0005737	5,72e-25	2,33e-21	116	ABLIM2|ACSF2|AGBL2|AGR2|AHRR|ALDOB|ALOX5|ANGPTL6|ANKRD53|ANPEP|ANXA1|ANXA2|ANXA3|AOC1|AP3S2|APOE|AQP3|ARSD|ARSG|CAPN14|CASP4|CENPO|CFD|CLDN8|CYP2J2|DSP|DYNLRB1|ECM1|EGLN3|ELF3|EPB41L3|EPHB1|ERO1A|EVPL|FABP1|FABP2|FABP6|FAM83B|FBXL15|FBXO32|FEZ1|FH|FN3KRP|FUT9|GALNT6|GAMT|GMIP|GOLPH3L|GUCY2C|GYG1|HLA-DPA1|HLA-DPB1|HMGCLL1|HRC|HSPA1B|IRGM|ITGA3|KALRN|KANK2|KAT7|KDF1|KIF26A|KLF5|KRT14|KRT8|LEFTY2|LG…
Cellular Component	4	membrane-bounded vesicle	GO:0031988	2,41e-22	9,79e-19	65	ALDOB|ANGPTL6|ANPEP|ANXA1|ANXA2|ANXA3|AOC1|AP3S2|APOE|ARSD|CDHR2|CFD|CLDN2|CYP2J2|DSP|ECM1|EPCAM|EPHB1|EVPL|FABP1|FH|GAMT|GFRA4|GPA33|GYG1|HLA-DPA1|HLA-DPB1|IRGM|ITGA3|KALRN|KRT14|KRT16|KRT8|LEFTY2|LGALS3BP|LPAR2|MFAP4|MFGE8|MUC5B|MVB12B|NDEL1|OCLN|OVGP1|PARP4|PDLIM2|PGLS|PKN1|PPL|PRF1|PTGDS|QPCT|RAB27B|SAA2|SDSL|SLC13A2|SLC15A2|SLC3A1|STEAP4|SYPL1|THBS1|TOR1A|TSG101|TTYH3|UPK1A|VIL1
Cellular Component	3	cytoplasmic part	GO:0044444	6,78e-22	2,76e-18	96	ACSF2|AGBL2|AGR2|ALDOB|ALOX5|ANGPTL6|ANPEP|ANXA1|ANXA2|ANXA3|AOC1|AP3S2|APOE|ARSD|ARSG|CASP4|CENPO|CFD|CLDN8|CYP2J2|ECM1|EGLN3|EPHB1|ERO1A|FABP1|FABP2|FABP6|FBXO32|FEZ1|FH|FN3KRP|FUT9|GALNT6|GAMT|GMIP|GOLPH3L|GUCY2C|GYG1|HLA-DPA1|HLA-DPB1|HMGCLL1|HRC|HSPA1B|IRGM|ITGA3|KALRN|KANK2|KDF1|KIF26A|KLF5|KRT14|KRT8|LEFTY2|LGALS3BP|LPAR2|MID1IP1|MMD|MUC5B|MVB12B|MYOT|NDEL1|NDUFB2|NT5C1B|OCLN|OSBPL5|OVGP1|…
Cellular Component	1	extracellular region	GO:0005576	1,07e-21	4,33e-18	72	AGR2|ALDOB|ALOX5|ANGPTL4|ANGPTL6|ANPEP|ANXA1|ANXA2|ANXA3|AOC1|APOE|ARSD|ARSG|CASP4|CDHR2|CFD|CLDN2|CST1|CYP2J2|DSP|ECM1|EPCAM|EPHB1|EVPL|FABP1|FH|GAMT|GFRA4|GPA33|GYG1|HSPA1B|ITGA3|ITGA6|KALRN|KRT14|KRT16|KRT8|LEFTY2|LGALS3BP|MFAP4|MFGE8|MUC5B|MVB12B|NPTX2|OTOGL|OVGP1|PARP4|PDLIM2|PGLS|PLIN2|PPL|PRF1|PTGDS|PTPRZ1|PYCARD|QPCT|RAB27B|SAA2|SDSL|SLC13A2|SLC15A2|SLC3A1|STEAP4|SYPL1|THBS1|TOR1A|TSG101|…
Cellular Component	2	cell periphery	GO:0071944	1,28e-21	5,21e-18	75	ANPEP|ANXA1|ANXA2|ANXA3|AOC1|APOE|AQP3|CD99L2|CDHR2|CLDN2|CLDN23|CLDN8|CSMD3|DSP|DYTN|EPB41L3|EPCAM|EPHB1|EVPL|FABP1|FEZ1|GFRA4|GPA33|GUCY2F|HLA-DPA1|HLA-DPB1|IRGM|ITGA3|ITGA6|ITGAE|JAG2|KCNH7|KCNK18|KDF1|KLF5|KRT14|KRT8|LPAR2|MFGE8|MMD|MVB12B|MYOT|OCLN|OVGP1|PDLIM2|PERP|PKN1|PKP3|PLIN2|PPL|PRF1|PTPRZ1|RAB27B|RXFP2|SCARA5|SLC10A2|SLC12A5|SLC13A2|SLC15A2|SLC16A8|SLC17A4|SLC22A3|SLC3A1|SLC44A5|SLCO…
Cellular Component	3	vesicle	GO:0031982	1,67e-21	6,81e-18	65	ALDOB|ANGPTL6|ANPEP|ANXA1|ANXA2|ANXA3|AOC1|AP3S2|APOE|ARSD|CDHR2|CFD|CLDN2|CYP2J2|DSP|ECM1|EPCAM|EPHB1|EVPL|FABP1|FH|GAMT|GFRA4|GPA33|GYG1|HLA-DPA1|HLA-DPB1|IRGM|ITGA3|KALRN|KRT14|KRT16|KRT8|LEFTY2|LGALS3BP|LPAR2|MFAP4|MFGE8|MUC5B|MVB12B|NDEL1|OCLN|OVGP1|PARP4|PDLIM2|PGLS|PKN1|PPL|PRF1|PTGDS|QPCT|RAB27B|SAA2|SDSL|SLC13A2|SLC15A2|SLC3A1|STEAP4|SYPL1|THBS1|TOR1A|TSG101|TTYH3|UPK1A|VIL1
Cellular Component	2	intracellular organelle	GO:0043229	2,04e-21	8,30e-18	117	ABLIM2|ACSF2|AGBL2|AGR2|ALDOB|ALOX5|ANGPTL6|ANKRD53|ANPEP|ANXA1|ANXA2|ANXA3|AOC1|AP3S2|APOE|AQP3|ARID5A|ARSD|ARSG|AUTS2|CAPN14|CASP4|CEBPD|CENPO|CFD|CLDN8|CYP2J2|DLX3|DSP|DYNLRB1|ECM1|EGLN3|ELF3|EPHB1|ERO1A|ESRP1|EVPL|FABP1|FBXO32|FEZ1|FH|FOXN1|FUT9|GALNT6|GOLPH3L|GUCY2C|GUCY2F|GYG1|HLA-DPA1|HLA-DPB1|HMGCLL1|HRC|HSPA1B|IRGM|JUNB|KALRN|KANK2|KAT7|KIF26A|KLF5|KRT14|KRT16|KRT8|LEFTY2|LGALS3BP|LHX4|L…
Cellular Component	1	extracellular region part	GO:0044421	7,99e-21	3,25e-17	64	AGR2|ALDOB|ALOX5|ANGPTL4|ANGPTL6|ANPEP|ANXA1|ANXA2|ANXA3|AOC1|APOE|ARSD|ARSG|CDHR2|CFD|CLDN2|CST1|CYP2J2|DSP|ECM1|EPCAM|EPHB1|EVPL|FABP1|FH|GAMT|GFRA4|GPA33|GYG1|HSPA1B|ITGA3|ITGA6|KALRN|KRT14|KRT16|KRT8|LEFTY2|LGALS3BP|MFAP4|MFGE8|MUC5B|MVB12B|PARP4|PDLIM2|PGLS|PPL|PTGDS|PTPRZ1|QPCT|RAB27B|SAA2|SDSL|SLC13A2|SLC15A2|SLC3A1|STEAP4|SYPL1|THBS1|TOR1A|TSG101|TTYH3|UPK1A|VASH1|VIL1
Biological Process	1	response to stimulus	GO:0050896	1,03e-20	4,18e-17	95	AGR2|ALOX5|ANGPTL4|ANXA1|ANXA2|ANXA3|AOC1|APOE|AQP3|ARL16|ATRNL1|AUTS2|CASP4|CFD|CST1|CYP2J2|DSP|DYNLRB1|ECM1|EGLN3|ELF3|EPCAM|EPHB1|ERO1A|ESRP1|FABP1|FAM83B|FBXL15|FBXO32|FEZ1|FOXN1|GFRA4|GMIP|GUCY2C|GUCY2F|HLA-DPA1|HLA-DPB1|HRC|HSPA1B|IRGM|ITGA3|ITGA6|ITGAE|JAG2|JUNB|KALRN|KANK2|KCNK18|KIF26A|KLF5|KRT14|KRT16|KRT8|LEFTY2|LGALS3BP|LHX4|LPAR2|MCTP1|MFAP4|MUC5B|MVB12B|NDEL1|NEUROD2|NUB1|NUPR1|PARP…
Cellular Component	1	membrane part	GO:0044425	1,24e-20	5,06e-17	82	ANPEP|ANXA1|ANXA2|AP3S2|AQP3|ATRNL1|CASP4|CD99L2|CDHR2|CLDN2|CLDN23|CLDN8|CSMD3|CYB561|CYP2J2|DSP|EPB41L3|EPCAM|EPHB1|FUT9|GALNT6|GFRA4|GPA33|GPR179|GUCY2C|GUCY2F|HLA-DPA1|HLA-DPB1|HMGCLL1|HRC|HYAL4|IFI27L2|IRGM|ITGA3|ITGA6|ITGAE|JAG2|KCNK18|KRT8|LDLRAD2|LPAR2|MCTP1|MFGE8|MMD|MS4A4A|MVB12B|NDUFB2|OCLN|OSBPL5|OTOP2|PANX3|PERP|PPIF|PRF1|PTCHD3|PTGDS|PTPRZ1|RAB27B|RXFP2|SCARA5|SLC10A2|SLC12A5|SLC13A…
Biological Process	1	metabolic process	GO:0008152	9,33e-20	3,80e-16	109	ABLIM2|ACSF2|AGBL2|AGR2|AHRR|ALDOB|ALOX5|ANPEP|ANXA1|ANXA2|ANXA3|AOC1|APOE|ARID5A|ARSD|ARSG|AUTS2|CASP4|CEBPD|CFD|CYB561|CYP2J2|DLX3|DSP|ECM1|EGLN3|ELF3|EPCAM|EPHB1|ERO1A|ESRP1|EVPL|FABP1|FABP2|FABP6|FBXL15|FBXO32|FH|FN3KRP|FOXN1|FUT9|GALNT6|GAMT|GFRA4|GUCY2C|GUCY2F|GYG1|HMGCLL1|HRC|HSPA1B|HYAL4|ITGA3|ITGA6|JAG2|JUNB|KALRN|KANK2|KAT7|KLF5|LHX4|MFAP4|MFGE8|MID1IP1|MMD|MUC5B|MVB12B|NDEL1|NDUFB2|NEU…
Cellular Component	2	extracellular exosome	GO:0070062	2,47e-19	1,01e-15	54	ALDOB|ANGPTL6|ANPEP|ANXA1|ANXA2|ANXA3|AOC1|APOE|ARSD|CDHR2|CFD|CLDN2|CYP2J2|DSP|ECM1|EPCAM|EPHB1|EVPL|FABP1|FH|GAMT|GFRA4|GPA33|GYG1|ITGA3|KALRN|KRT14|KRT16|KRT8|LGALS3BP|MFAP4|MFGE8|MUC5B|MVB12B|PARP4|PDLIM2|PGLS|PPL|PTGDS|QPCT|RAB27B|SAA2|SDSL|SLC13A2|SLC15A2|SLC3A1|STEAP4|SYPL1|THBS1|TOR1A|TSG101|TTYH3|UPK1A|VIL1
Cellular Component	2	extracellular vesicle	GO:1903561	3,09e-19	1,26e-15	54	ALDOB|ANGPTL6|ANPEP|ANXA1|ANXA2|ANXA3|AOC1|APOE|ARSD|CDHR2|CFD|CLDN2|CYP2J2|DSP|ECM1|EPCAM|EPHB1|EVPL|FABP1|FH|GAMT|GFRA4|GPA33|GYG1|ITGA3|KALRN|KRT14|KRT16|KRT8|LGALS3BP|MFAP4|MFGE8|MUC5B|MVB12B|PARP4|PDLIM2|PGLS|PPL|PTGDS|QPCT|RAB27B|SAA2|SDSL|SLC13A2|SLC15A2|SLC3A1|STEAP4|SYPL1|THBS1|TOR1A|TSG101|TTYH3|UPK1A|VIL1
Cellular Component	2	extracellular organelle	GO:0043230	3,14e-19	1,28e-15	54	ALDOB|ANGPTL6|ANPEP|ANXA1|ANXA2|ANXA3|AOC1|APOE|ARSD|CDHR2|CFD|CLDN2|CYP2J2|DSP|ECM1|EPCAM|EPHB1|EVPL|FABP1|FH|GAMT|GFRA4|GPA33|GYG1|ITGA3|KALRN|KRT14|KRT16|KRT8|LGALS3BP|MFAP4|MFGE8|MUC5B|MVB12B|PARP4|PDLIM2|PGLS|PPL|PTGDS|QPCT|RAB27B|SAA2|SDSL|SLC13A2|SLC15A2|SLC3A1|STEAP4|SYPL1|THBS1|TOR1A|TSG101|TTYH3|UPK1A|VIL1
Cellular Component	3	intracellular membrane-bounded organelle	GO:0043231	4,60e-19	1,87e-15	107	ACSF2|AGR2|ALOX5|ANGPTL6|ANPEP|ANXA1|ANXA2|ANXA3|AOC1|AP3S2|APOE|AQP3|ARID5A|ARSD|ARSG|AUTS2|CAPN14|CASP4|CEBPD|CENPO|CFD|CLDN8|CYP2J2|DLX3|DSP|ECM1|EGLN3|ELF3|EPHB1|ERO1A|ESRP1|FABP1|FBXO32|FEZ1|FH|FOXN1|FUT9|GALNT6|GOLPH3L|GUCY2C|GUCY2F|GYG1|HLA-DPA1|HLA-DPB1|HMGCLL1|HRC|HSPA1B|IRGM|JUNB|KANK2|KAT7|KLF5|KRT14|KRT16|KRT8|LEFTY2|LGALS3BP|LHX4|LPAR2|MID1IP1|MMD|MSANTD4|MUC5B|MVB12B|NDEL1|NDUFB2|NE…
Cellular Component	2	plasma membrane	GO:0005886	7,82e-19	3,18e-15	70	ANPEP|ANXA1|ANXA2|ANXA3|AOC1|APOE|AQP3|CD99L2|CDHR2|CLDN2|CLDN23|CLDN8|CSMD3|DSP|DYTN|EPB41L3|EPCAM|EPHB1|EVPL|FEZ1|GFRA4|GPA33|GUCY2F|HLA-DPA1|HLA-DPB1|IRGM|ITGA3|ITGA6|ITGAE|JAG2|KCNH7|KCNK18|KLF5|KRT8|LPAR2|MFGE8|MMD|MVB12B|MYOT|OCLN|PERP|PKN1|PKP3|PLIN2|PPL|PRF1|PTPRZ1|RAB27B|RXFP2|SCARA5|SLC10A2|SLC12A5|SLC13A2|SLC15A2|SLC16A8|SLC17A4|SLC22A3|SLC3A1|SLC44A5|SLCO2B1|STEAP4|STYK1|SYPL1|THBS1|T…
Biological Process	2	organic substance metabolic process	GO:0071704	9,56e-19	3,89e-15	105	ABLIM2|ACSF2|AGBL2|AGR2|AHRR|ALDOB|ALOX5|ANPEP|ANXA1|ANXA2|ANXA3|AOC1|APOE|ARID5A|ARSD|ARSG|AUTS2|CASP4|CEBPD|CFD|CYP2J2|DLX3|DSP|ECM1|EGLN3|ELF3|EPCAM|EPHB1|ERO1A|ESRP1|EVPL|FABP1|FABP2|FABP6|FBXL15|FBXO32|FH|FN3KRP|FOXN1|FUT9|GALNT6|GAMT|GFRA4|GUCY2C|GUCY2F|GYG1|HMGCLL1|HRC|HSPA1B|HYAL4|ITGA3|ITGA6|JAG2|JUNB|KALRN|KANK2|KAT7|KLF5|LHX4|MFAP4|MFGE8|MID1IP1|MMD|MUC5B|MVB12B|NDEL1|NDUFB2|NEUROD2|NM…
Biological Process	1	multicellular organismal process	GO:0032501	1,07e-18	4,34e-15	84	AGR2|ALOX5|ANGPTL4|ANGPTL6|ANPEP|ANXA1|ANXA2|ANXA3|APOE|AQP3|CEBPD|CST1|CYP2J2|DLX3|DSP|DYNLRB1|ECM1|ELF3|EPB41L3|EPCAM|EPHB1|ERO1A|EVPL|FABP1|FABP2|FBXL15|FBXO32|FEZ1|FH|FOXN1|FUT9|GAMT|GFRA4|GPR179|GUCY2F|HLA-DPA1|HLA-DPB1|HRC|HSPA1B|ITGA3|ITGA6|JAG2|JUNB|KALRN|KDF1|KIF26A|KLF5|KRT14|KRT16|KRT8|LEFTY2|LHX4|MFAP4|MFGE8|MMD|MYOT|NDEL1|NEUROD2|NPTX2|NUPR1|OTOGL|OVGP1|PDE6H|PERP|PKN1|PPL|PTCHD3|PTG…
Biological Process	1	biological regulation	GO:0065007	1,27e-17	5,18e-14	105	AGR2|AHRR|ALDOB|ANGPTL4|ANKRD53|ANXA1|ANXA2|ANXA3|APOE|AQP3|ARID5A|ARL16|ATRNL1|AUTS2|CASP4|CDHR2|CEBPD|CFD|CYP2J2|DLX3|DSP|ECM1|EGLN3|ELF3|EPB41L3|EPCAM|EPHB1|ERO1A|ESRP1|FABP1|FABP6|FAM83B|FBXL15|FBXO32|FEZ1|FH|FOXN1|GAMT|GFRA4|GMIP|GOLPH3L|GUCY2C|GUCY2F|HLA-DPA1|HLA-DPB1|HRC|HSPA1B|ITGA3|ITGA6|ITGAE|JAG2|JUNB|KALRN|KANK2|KAT7|KCNH7|KDF1|KIF26A|KLF5|KRT16|KRT8|LEFTY2|LGALS3BP|LHX4|LPAR2|MCTP1|M…
Biological Process	1	localization	GO:0051179	2,38e-17	9,69e-14	73	AGR2|ANKRD53|ANXA1|ANXA2|ANXA3|AP3S2|APOE|AQP3|CFD|CYB561|DSP|DYNLRB1|ECM1|EPB41L3|EPCAM|EPHB1|ERO1A|FABP1|FABP2|FABP6|FEZ1|FOXN1|GOLPH3L|HRC|ITGA3|ITGA6|JAG2|KALRN|KAT7|KCNH7|KCNK18|KIF26A|KRT16|LEFTY2|LGALS3BP|MFGE8|MMD|MVB12B|NDEL1|OSBPL5|PANX3|PARP4|PKN1|PKP3|PLIN2|PPIF|PRF1|PTGDS|PYCARD|RAB27B|RLBP1|SCARA5|SLC10A2|SLC12A5|SLC13A2|SLC15A2|SLC16A8|SLC17A4|SLC22A3|SLC3A1|SLC44A5|SLCO2B1|SYPL1|T…
Biological Process	1	regulation of biological process	GO:0050789	3,36e-16	1,37e-12	99	AGR2|AHRR|ANGPTL4|ANKRD53|ANXA1|ANXA2|ANXA3|APOE|AQP3|ARID5A|ARL16|ATRNL1|AUTS2|CASP4|CDHR2|CEBPD|CFD|CYP2J2|DLX3|DSP|ECM1|EGLN3|ELF3|EPB41L3|EPCAM|EPHB1|ERO1A|ESRP1|FABP1|FABP6|FAM83B|FBXL15|FBXO32|FEZ1|FOXN1|GAMT|GFRA4|GMIP|GOLPH3L|GUCY2C|GUCY2F|HLA-DPA1|HLA-DPB1|HRC|HSPA1B|ITGA3|ITGA6|ITGAE|JAG2|JUNB|KALRN|KANK2|KAT7|KCNH7|KDF1|KIF26A|KLF5|KRT16|KRT8|LEFTY2|LGALS3BP|LHX4|LPAR2|MCTP1|MFAP4|MFGE…
Biological Process	2	cellular metabolic process	GO:0044237	5,17e-16	2,10e-12	97	ABLIM2|ACSF2|AGBL2|AHRR|ALDOB|ALOX5|ANXA1|ANXA2|ANXA3|AOC1|APOE|ARID5A|ARSD|ARSG|AUTS2|CEBPD|CYB561|CYP2J2|DLX3|DSP|ECM1|EGLN3|ELF3|EPCAM|EPHB1|ERO1A|ESRP1|EVPL|FABP1|FABP2|FABP6|FBXL15|FBXO32|FH|FN3KRP|FOXN1|FUT9|GALNT6|GFRA4|GUCY2C|GUCY2F|GYG1|HMGCLL1|HRC|HSPA1B|HYAL4|ITGA3|ITGA6|JAG2|JUNB|KALRN|KANK2|KAT7|KLF5|LHX4|MFGE8|MID1IP1|MMD|MUC5B|MVB12B|NDUFB2|NEUROD2|NMRK1|NT5C1B|NUB1|NUPR1|PARP4|PDE…
Biological Process	2	primary metabolic process	GO:0044238	6,57e-16	2,67e-12	97	ABLIM2|ACSF2|AGBL2|AHRR|ALDOB|ALOX5|ANPEP|ANXA1|ANXA2|ANXA3|APOE|ARID5A|ARSD|ARSG|AUTS2|CASP4|CEBPD|CFD|CYP2J2|DLX3|DSP|ECM1|EGLN3|ELF3|EPCAM|EPHB1|ERO1A|ESRP1|EVPL|FABP1|FABP2|FABP6|FBXL15|FBXO32|FH|FN3KRP|FOXN1|FUT9|GALNT6|GFRA4|GUCY2C|GUCY2F|GYG1|HRC|HSPA1B|HYAL4|ITGA3|ITGA6|JAG2|JUNB|KALRN|KANK2|KAT7|KLF5|LHX4|MFGE8|MID1IP1|MMD|MUC5B|MVB12B|NDEL1|NDUFB2|NEUROD2|NMRK1|NT5C1B|NUB1|NUPR1|OSBPL5|…
Biological Process	2	single-multicellular organism process	GO:0044707	7,77e-16	3,16e-12	72	AGR2|ALOX5|ANGPTL4|ANGPTL6|ANPEP|ANXA1|ANXA2|ANXA3|APOE|AQP3|CEBPD|DLX3|DSP|DYNLRB1|ECM1|ELF3|EPB41L3|EPCAM|EPHB1|ERO1A|EVPL|FABP1|FABP2|FBXL15|FEZ1|FH|FOXN1|FUT9|GAMT|GFRA4|HLA-DPA1|HLA-DPB1|HRC|HSPA1B|ITGA3|ITGA6|JAG2|JUNB|KALRN|KDF1|KIF26A|KLF5|KRT14|KRT16|KRT8|LEFTY2|LHX4|MFAP4|MFGE8|MMD|NDEL1|NEUROD2|NPTX2|NUPR1|PERP|PKN1|PPL|PTGDS|PTPRZ1|PYCARD|RXFP2|SCARA5|SLC12A5|SMC1A|TFAP2C|THBS1|TLR5|T…
Molecular Function	2	protein binding	GO:0005515	1,53e-15	6,21e-12	91	ABLIM2|AGR2|AHRR|ALDOB|ALOX5|ANGPTL4|ANKRD53|ANXA1|ANXA2|ANXA3|AOC1|APOE|ARL16|CDHR2|CEBPD|CENPO|CLDN2|CLDN23|CLDN8|DSP|ECM1|EGLN3|ELF3|EPB41L3|EPCAM|EPHB1|ESRP1|EVPL|FAM83B|FBXL15|FBXO32|FEZ1|GMIP|GUCY2C|GUCY2F|GYG1|HRC|HSPA1B|ITGA3|ITGA6|JAG2|JUNB|KANK2|KAT7|KIF26A|KLF5|KRT14|KRT16|KRT8|LEFTY2|LHX4|LPAR2|MFAP4|MFGE8|MID1IP1|MUC5B|MVB12B|MYOT|NDEL1|NEUROD2|NMRK1|NUB1|OCLN|OIP5|PARP4|PDE1C|PDLIM2…
Biological Process	2	establishment of localization	GO:0051234	1,24e-14	5,05e-11	61	AGR2|ANKRD53|ANXA1|ANXA2|ANXA3|AP3S2|APOE|AQP3|CFD|CYB561|DYNLRB1|ECM1|ERO1A|FABP1|FABP2|FABP6|FEZ1|GOLPH3L|HRC|ITGA3|KALRN|KCNH7|KCNK18|KIF26A|LEFTY2|LGALS3BP|MFGE8|MVB12B|NDEL1|OSBPL5|PANX3|PARP4|PKP3|PLIN2|PPIF|PRF1|PTGDS|PYCARD|RAB27B|RLBP1|SCARA5|SLC10A2|SLC12A5|SLC13A2|SLC15A2|SLC16A8|SLC17A4|SLC22A3|SLC3A1|SLC44A5|SLCO2B1|SYPL1|THBS1|TIMM23|TLR5|TMC2|TMEM79|TOR1A|TSG101|TTYH3|VIL1
Biological Process	2	regulation of cellular process	GO:0050794	9,92e-14	4,03e-10	91	AGR2|AHRR|ANGPTL4|ANKRD53|ANXA1|ANXA2|ANXA3|APOE|AQP3|ARID5A|ARL16|ATRNL1|AUTS2|CASP4|CDHR2|CEBPD|DLX3|DSP|ECM1|EGLN3|ELF3|EPB41L3|EPCAM|EPHB1|ERO1A|ESRP1|FABP1|FABP6|FAM83B|FBXL15|FEZ1|FOXN1|GFRA4|GMIP|GOLPH3L|GUCY2C|GUCY2F|HLA-DPA1|HLA-DPB1|HRC|HSPA1B|ITGA3|ITGA6|ITGAE|JAG2|JUNB|KALRN|KANK2|KAT7|KDF1|KIF26A|KLF5|KRT16|KRT8|LEFTY2|LGALS3BP|LHX4|LPAR2|MCTP1|MFGE8|MID1IP1|MMD|MUC5B|MVB12B|NDEL1|NE…
Biological Process	3	transport	GO:0006810	1,72e-13	7,00e-10	58	AGR2|ANXA1|ANXA2|ANXA3|AP3S2|APOE|AQP3|CFD|CYB561|DYNLRB1|ECM1|ERO1A|FABP1|FABP2|FABP6|FEZ1|GOLPH3L|HRC|KALRN|KCNH7|KCNK18|KIF26A|LEFTY2|LGALS3BP|MFGE8|MVB12B|NDEL1|OSBPL5|PANX3|PARP4|PLIN2|PPIF|PRF1|PTGDS|PYCARD|RAB27B|RLBP1|SCARA5|SLC10A2|SLC12A5|SLC13A2|SLC15A2|SLC16A8|SLC17A4|SLC22A3|SLC3A1|SLC44A5|SLCO2B1|SYPL1|THBS1|TIMM23|TLR5|TMC2|TMEM79|TOR1A|TSG101|TTYH3|VIL1
Cellular Component	1	organelle part	GO:0044422	2,33e-13	9,47e-10	83	ACSF2|AGBL2|ALDOB|ALOX5|ANKRD53|ANPEP|ANXA1|ANXA2|ANXA3|AP3S2|APOE|ARID5A|ARSD|ARSG|CAPN14|CASP4|CENPO|CFD|CYP2J2|DSP|DYNLRB1|ECM1|EGLN3|EPHB1|ERO1A|ESRP1|FABP1|FBXO32|FEZ1|FH|FUT9|GALNT6|GOLPH3L|GUCY2C|GUCY2F|GYG1|HLA-DPA1|HLA-DPB1|HMGCLL1|HRC|HSPA1B|IRGM|JUNB|KAT7|KIF26A|KLF5|KRT14|KRT16|KRT8|LEFTY2|LGALS3BP|MID1IP1|MMD|MUC5B|MVB12B|MYOT|NDEL1|NDUFB2|NUGGC|OIP5|OSBPL5|PARP4|PDLIM2|PKN1|PPIF|PRF…
Cellular Component	2	plasma membrane part	GO:0044459	3,36e-13	1,37e-9	40	ANPEP|ANXA1|ANXA2|AQP3|CDHR2|CLDN8|DSP|EPB41L3|EPCAM|EPHB1|GPA33|GUCY2F|HLA-DPA1|HLA-DPB1|IRGM|ITGA3|ITGA6|ITGAE|JAG2|KCNK18|KRT8|LPAR2|MFGE8|MMD|OCLN|PERP|PTPRZ1|RAB27B|SCARA5|SLC10A2|SLC12A5|SLC13A2|SLC15A2|SLC16A8|SLC17A4|SLC22A3|SLC3A1|SYPL1|THBS1|UPK1A
Cellular Component	2	endomembrane system	GO:0012505	3,43e-13	1,40e-9	52	AGR2|ALOX5|ANGPTL6|ANXA1|ANXA2|ANXA3|AP3S2|APOE|ARSD|ARSG|CASP4|CFD|CLDN8|CYP2J2|ECM1|EPHB1|ERO1A|FEZ1|FUT9|GALNT6|GOLPH3L|GUCY2C|GUCY2F|HLA-DPA1|HLA-DPB1|HMGCLL1|HRC|IRGM|KLF5|LEFTY2|LGALS3BP|MMD|MUC5B|MVB12B|NDEL1|OSBPL5|OVGP1|PERP|PKN1|PLIN2|PRF1|PTGDS|PYCARD|RAB27B|STEAP4|SYPL1|THBS1|TMEM79|TOR1A|TSG101|UPK1A|VASH1
Cellular Component	2	intrinsic component of membrane	GO:0031224	4,87e-13	1,98e-9	61	ANPEP|AQP3|ATRNL1|CD99L2|CDHR2|CLDN2|CLDN23|CLDN8|CSMD3|CYB561|EPHB1|FUT9|GALNT6|GFRA4|GPA33|GPR179|GUCY2C|GUCY2F|HLA-DPA1|HLA-DPB1|HYAL4|IFI27L2|ITGA3|ITGA6|ITGAE|JAG2|KCNK18|LDLRAD2|LPAR2|MCTP1|MMD|MS4A4A|OCLN|OSBPL5|OTOP2|PANX3|PERP|PRF1|PTCHD3|PTPRZ1|RXFP2|SCARA5|SLC10A2|SLC12A5|SLC13A2|SLC15A2|SLC16A8|SLC17A4|SLC22A3|SLC3A1|SLC44A5|STYK1|SYPL1|TIMM23|TMC2|TMEM26|TMEM45B|TMEM79|TMIGD1|TTYH3|U…
Cellular Component	3	integral component of membrane	GO:0016021	5,70e-13	2,32e-9	60	ANPEP|AQP3|ATRNL1|CD99L2|CDHR2|CLDN2|CLDN23|CLDN8|CSMD3|CYB561|EPHB1|FUT9|GALNT6|GPA33|GPR179|GUCY2C|GUCY2F|HLA-DPA1|HLA-DPB1|HYAL4|IFI27L2|ITGA3|ITGA6|ITGAE|JAG2|KCNK18|LDLRAD2|LPAR2|MCTP1|MMD|MS4A4A|OCLN|OSBPL5|OTOP2|PANX3|PERP|PRF1|PTCHD3|PTPRZ1|RXFP2|SCARA5|SLC10A2|SLC12A5|SLC13A2|SLC15A2|SLC16A8|SLC17A4|SLC22A3|SLC3A1|SLC44A5|STYK1|SYPL1|TIMM23|TMC2|TMEM26|TMEM45B|TMEM79|TMIGD1|TTYH3|UPK1A
Cellular Component	2	intracellular organelle part	GO:0044446	1,55e-12	6,30e-9	80	ACSF2|AGBL2|ALDOB|ALOX5|ANKRD53|ANPEP|ANXA1|ANXA2|ANXA3|AP3S2|APOE|ARID5A|ARSD|ARSG|CAPN14|CASP4|CENPO|CFD|CYP2J2|DSP|DYNLRB1|ECM1|EGLN3|EPHB1|ERO1A|ESRP1|FABP1|FBXO32|FEZ1|FH|FUT9|GALNT6|GOLPH3L|GUCY2C|GUCY2F|GYG1|HLA-DPA1|HLA-DPB1|HMGCLL1|HRC|HSPA1B|IRGM|JUNB|KAT7|KIF26A|KLF5|KRT14|KRT16|KRT8|LEFTY2|LGALS3BP|MID1IP1|MMD|MUC5B|MVB12B|NDEL1|NDUFB2|NUGGC|OIP5|OSBPL5|PARP4|PDLIM2|PKN1|PPIF|PRF1|PTG…
Biological Process	2	single-organism metabolic process	GO:0044710	4,06e-12	1,65e-8	52	ACSF2|ALDOB|ALOX5|ANXA1|ANXA2|AOC1|APOE|ARSD|ARSG|CYB561|CYP2J2|EGLN3|EPHB1|ERO1A|FABP1|FABP2|FABP6|FH|FUT9|GALNT6|GFRA4|GUCY2C|GUCY2F|GYG1|HMGCLL1|HSPA1B|MFAP4|MID1IP1|MUC5B|NDUFB2|NMRK1|NT5C1B|OSBPL5|OTOGL|PARP4|PDE6H|PGLS|PKN1|PPIF|PTGDS|PYCARD|RLBP1|RXFP2|SDSL|SLC16A8|SLC3A1|SLC44A5|STEAP4|THBS1|TOR1A|TSG101|UROS
Biological Process	3	system development	GO:0048731	6,17e-12	2,51e-8	53	AGR2|ANGPTL4|ANGPTL6|ANPEP|ANXA1|ANXA2|ANXA3|APOE|AQP3|CEBPD|DLX3|DSP|ECM1|ELF3|EPB41L3|EPCAM|EPHB1|ERO1A|EVPL|FBXL15|FEZ1|FOXN1|FUT9|GAMT|ITGA3|ITGA6|JAG2|JUNB|KALRN|KDF1|KIF26A|KLF5|KRT16|KRT8|LHX4|MFGE8|MMD|NDEL1|NEUROD2|NUPR1|PERP|PKN1|PPL|PTPRZ1|RXFP2|SLC12A5|TFAP2C|THBS1|TLR5|TMEM79|TOR1A|TSG101|VASH1
Molecular Function	1	transporter activity	GO:0005215	8,06e-12	3,28e-8	27	AP3S2|APOE|AQP3|CYB561|FABP1|FABP2|FABP6|KCNK18|OSBPL5|PANX3|PRF1|PTGDS|RLBP1|SLC10A2|SLC12A5|SLC13A2|SLC15A2|SLC16A8|SLC17A4|SLC22A3|SLC3A1|SLC44A5|SLCO2B1|SYPL1|TIMM23|TMC2|TTYH3
Biological Process	2	single-organism developmental process	GO:0044767	1,33e-11	5,43e-8	62	AGR2|ANGPTL4|ANGPTL6|ANPEP|ANXA1|ANXA2|ANXA3|APOE|AQP3|CDHR2|CEBPD|DLX3|DSP|ECM1|ELF3|EPB41L3|EPCAM|EPHB1|ERO1A|EVPL|FBXL15|FEZ1|FOXN1|FUT9|GAMT|ITGA3|ITGA6|JAG2|JUNB|KALRN|KDF1|KIF26A|KLF5|KRT14|KRT16|KRT8|LEFTY2|LHX4|MFGE8|MMD|NDEL1|NEUROD2|NUPR1|PERP|PKN1|PPL|PTCHD3|PTPRZ1|RXFP2|SLC12A5|SMC1A|STEAP4|TFAP2C|THBS1|TLR5|TM4SF4|TMEM79|TOR1A|TSG101|UPK1A|VASH1|VIL1
Biological Process	2	anatomical structure development	GO:0048856	1,48e-11	6,03e-8	60	AGR2|ANGPTL4|ANGPTL6|ANPEP|ANXA1|ANXA2|ANXA3|APOE|AQP3|CDHR2|CEBPD|DLX3|DSP|ECM1|ELF3|EPB41L3|EPCAM|EPHB1|ERO1A|EVPL|FBXL15|FEZ1|FOXN1|FUT9|GAMT|ITGA3|ITGA6|JAG2|JUNB|KALRN|KDF1|KIF26A|KLF5|KRT14|KRT16|KRT8|LEFTY2|LHX4|MFGE8|MMD|NDEL1|NEUROD2|NUPR1|PERP|PKN1|PPL|PTCHD3|PTPRZ1|RXFP2|SLC12A5|TFAP2C|THBS1|TLR5|TM4SF4|TMEM79|TOR1A|TSG101|UPK1A|VASH1|VIL1
Biological Process	5	epithelial cell differentiation	GO:0030855	1,65e-11	6,72e-8	19	AGR2|ANXA1|AQP3|CDHR2|DLX3|DSP|ELF3|EVPL|FOXN1|JAG2|KDF1|KLF5|KRT14|KRT16|PPL|TMEM79|TSG101|UPK1A|VIL1
Biological Process	2	cellular response to stimulus	GO:0051716	1,86e-11	7,57e-8	67	AGR2|ANXA1|ANXA2|AOC1|APOE|ARL16|ATRNL1|CASP4|CYP2J2|ECM1|EGLN3|EPCAM|EPHB1|ERO1A|ESRP1|FABP1|FAM83B|FBXL15|FBXO32|FEZ1|GFRA4|GMIP|GUCY2C|GUCY2F|HLA-DPA1|HLA-DPB1|HRC|HSPA1B|ITGA3|ITGA6|ITGAE|JAG2|JUNB|KALRN|KANK2|KCNK18|KIF26A|KLF5|KRT8|LEFTY2|LGALS3BP|LPAR2|MCTP1|MFAP4|MVB12B|NDEL1|NEUROD2|NUPR1|PARP4|PDE1C|PDE6H|PERP|PKN1|PPIF|PYCARD|RAB27B|RASSF6|RXFP2|SCARA5|SMC1A|THBS1|TLR5|TOR1A|TSG101|URO…
Biological Process	1	developmental process	GO:0032502	2,60e-11	1,06e-7	62	AGR2|ANGPTL4|ANGPTL6|ANPEP|ANXA1|ANXA2|ANXA3|APOE|AQP3|CDHR2|CEBPD|DLX3|DSP|ECM1|ELF3|EPB41L3|EPCAM|EPHB1|ERO1A|EVPL|FBXL15|FEZ1|FOXN1|FUT9|GAMT|ITGA3|ITGA6|JAG2|JUNB|KALRN|KDF1|KIF26A|KLF5|KRT14|KRT16|KRT8|LEFTY2|LHX4|MFGE8|MMD|NDEL1|NEUROD2|NUPR1|PERP|PKN1|PPL|PTCHD3|PTPRZ1|RXFP2|SLC12A5|SMC1A|STEAP4|TFAP2C|THBS1|TLR5|TM4SF4|TMEM79|TOR1A|TSG101|UPK1A|VASH1|VIL1
Biological Process	2	response to chemical	GO:0042221	4,36e-11	1,77e-7	50	AGR2|ANXA1|ANXA2|ANXA3|AOC1|APOE|AQP3|CASP4|CST1|CYP2J2|ECM1|EGLN3|EPHB1|ERO1A|ESRP1|FABP1|FBXL15|FBXO32|FEZ1|GUCY2C|HLA-DPA1|HLA-DPB1|HSPA1B|ITGA3|ITGA6|JUNB|KALRN|KANK2|KLF5|KRT14|KRT8|LEFTY2|LHX4|NEUROD2|NUB1|NUPR1|PARP4|PLIN2|PPIF|PTGDS|PYCARD|SAA2|SLC12A5|SLC15A2|SLC22A3|THBS1|TLR5|TOR1A|UROS|VIL1
Biological Process	4	cell differentiation	GO:0030154	4,91e-11	2,00e-7	46	AGR2|ANGPTL4|ANGPTL6|ANPEP|ANXA1|ANXA2|APOE|AQP3|CDHR2|CEBPD|DLX3|DSP|ELF3|EPB41L3|EPCAM|EPHB1|ERO1A|EVPL|FEZ1|FOXN1|ITGA3|ITGA6|JAG2|JUNB|KALRN|KDF1|KLF5|KRT14|KRT16|KRT8|LHX4|MMD|NDEL1|NEUROD2|NUPR1|PPL|PTCHD3|PTPRZ1|RXFP2|SLC12A5|STEAP4|TMEM79|TOR1A|TSG101|UPK1A|VIL1
Biological Process	2	anatomical structure morphogenesis	GO:0009653	5,75e-11	2,34e-7	38	AGR2|ANGPTL4|ANGPTL6|ANPEP|ANXA1|ANXA2|ANXA3|APOE|AQP3|DLX3|DSP|ECM1|ELF3|EPB41L3|EPHB1|FEZ1|FOXN1|GAMT|ITGA3|ITGA6|JAG2|JUNB|KALRN|KDF1|KLF5|KRT16|KRT8|LHX4|MFGE8|NDEL1|PERP|PKN1|PTPRZ1|THBS1|TMEM79|TOR1A|VASH1|VIL1
Biological Process	1	positive regulation of biological process	GO:0048518	1,21e-10	4,90e-7	57	AGR2|ANGPTL4|ANKRD53|ANXA1|ANXA2|ANXA3|APOE|AQP3|AUTS2|CEBPD|CFD|DLX3|ECM1|EGLN3|ELF3|EPCAM|EPHB1|FABP1|FBXL15|FEZ1|FOXN1|GOLPH3L|HLA-DPA1|HLA-DPB1|HRC|HSPA1B|ITGA3|ITGA6|JAG2|JUNB|KALRN|KAT7|KDF1|KLF5|MFGE8|MID1IP1|MMD|MVB12B|NDEL1|NEUROD2|NUB1|NUPR1|PDE6H|PERP|PKN1|PPIF|PYCARD|RAB27B|RSF1|RXFP2|TFAP2C|THBS1|TLR5|TMEM79|TOR1A|TSG101|VIL1
Biological Process	3	macromolecule metabolic process	GO:0043170	1,78e-10	7,24e-7	79	ABLIM2|AGBL2|AGR2|AHRR|ANPEP|ANXA1|ANXA2|ANXA3|APOE|ARID5A|ARSD|ARSG|AUTS2|CASP4|CEBPD|CFD|DLX3|DSP|ECM1|EGLN3|ELF3|EPCAM|EPHB1|ERO1A|ESRP1|EVPL|FABP1|FBXL15|FBXO32|FN3KRP|FOXN1|FUT9|GALNT6|GFRA4|GUCY2C|GUCY2F|GYG1|HRC|HSPA1B|HYAL4|ITGA3|ITGA6|JAG2|JUNB|KALRN|KANK2|KAT7|KLF5|LHX4|MFAP4|MFGE8|MMD|MUC5B|MVB12B|NDEL1|NEUROD2|NUB1|NUPR1|PARP4|PDE6H|PERP|PKN1|PPIF|PSTK|PTPN20|PTPRZ1|PYCARD|QPCT|RSF1|S…
Cellular Component	2	cell-cell junction	GO:0005911	1,85e-10	7,53e-7	19	ANXA1|ANXA2|AOC1|AQP3|CLDN2|CLDN23|CLDN8|DSP|EPB41L3|EPCAM|EVPL|ITGA6|KRT8|OCLN|PANX3|PERP|PKP3|POF1B|PPL
Biological Process	3	multicellular organism development	GO:0007275	2,02e-10	8,22e-7	54	AGR2|ANGPTL4|ANGPTL6|ANPEP|ANXA1|ANXA2|ANXA3|APOE|AQP3|CEBPD|DLX3|DSP|ECM1|ELF3|EPB41L3|EPCAM|EPHB1|ERO1A|EVPL|FBXL15|FEZ1|FOXN1|FUT9|GAMT|ITGA3|ITGA6|JAG2|JUNB|KALRN|KDF1|KIF26A|KLF5|KRT16|KRT8|LEFTY2|LHX4|MFGE8|MMD|NDEL1|NEUROD2|NUPR1|PERP|PKN1|PPL|PTPRZ1|RXFP2|SLC12A5|TFAP2C|THBS1|TLR5|TMEM79|TOR1A|TSG101|VASH1
Biological Process	2	single-organism localization	GO:1902578	2,16e-10	8,78e-7	40	AGR2|ANXA1|ANXA2|ANXA3|AP3S2|APOE|AQP3|CFD|ECM1|EPB41L3|ERO1A|FABP1|FABP6|GOLPH3L|HRC|ITGA3|KALRN|KCNH7|KCNK18|LEFTY2|LGALS3BP|MFGE8|NDEL1|OSBPL5|PKP3|PLIN2|PPIF|PYCARD|RAB27B|SLC10A2|SLC12A5|SLC15A2|SLC22A3|SLC3A1|THBS1|TLR5|TMEM79|TOR1A|TSG101|VIL1
Biological Process	2	response to stress	GO:0006950	2,18e-10	8,87e-7	45	AGR2|ALOX5|ANGPTL4|ANXA1|ANXA2|ANXA3|AOC1|APOE|CASP4|CFD|DSP|ECM1|EGLN3|ELF3|EPHB1|ERO1A|FABP1|FOXN1|HLA-DPA1|HLA-DPB1|HSPA1B|IRGM|KALRN|KRT16|KRT8|LGALS3BP|MUC5B|NDEL1|NEUROD2|NUB1|NUPR1|PARP4|PKN1|PPIF|PRF1|PYCARD|SAA2|SCARA5|SMC1A|THBS1|TLR5|TM4SF4|TOR1A|VASH1|VIL1
Biological Process	3	small molecule metabolic process	GO:0044281	2,29e-10	9,31e-7	32	ACSF2|ALDOB|ALOX5|ANXA1|APOE|CYP2J2|EGLN3|ERO1A|FABP1|FABP6|FH|FUT9|GUCY2C|GUCY2F|HMGCLL1|HSPA1B|MID1IP1|NDUFB2|NMRK1|NT5C1B|OSBPL5|OTOGL|PGLS|PPIF|PTGDS|RLBP1|RXFP2|SDSL|SLC16A8|SLC3A1|THBS1|UROS
Biological Process	3	cellular developmental process	GO:0048869	2,38e-10	9,67e-7	47	AGR2|ANGPTL4|ANGPTL6|ANPEP|ANXA1|ANXA2|APOE|AQP3|CDHR2|CEBPD|DLX3|DSP|ELF3|EPB41L3|EPCAM|EPHB1|ERO1A|EVPL|FEZ1|FOXN1|ITGA3|ITGA6|JAG2|JUNB|KALRN|KDF1|KLF5|KRT14|KRT16|KRT8|LHX4|MMD|NDEL1|NEUROD2|NUPR1|PPL|PTCHD3|PTPRZ1|RXFP2|SLC12A5|STEAP4|TMEM79|TOR1A|TSG101|UPK1A|VASH1|VIL1
Biological Process	3	protein metabolic process	GO:0019538	2,66e-10	1,08e-6	56	AGBL2|ANPEP|ANXA1|ANXA2|APOE|ARSD|ARSG|AUTS2|CASP4|CFD|DSP|ECM1|EGLN3|EPHB1|ERO1A|EVPL|FABP1|FBXL15|FBXO32|FN3KRP|FUT9|GALNT6|GFRA4|GUCY2C|GUCY2F|HRC|HSPA1B|JAG2|KALRN|KAT7|MFGE8|MMD|MUC5B|MVB12B|NDEL1|NEUROD2|NUB1|NUPR1|PARP4|PDE6H|PERP|PKN1|PPIF|PSTK|PTPN20|PTPRZ1|PYCARD|QPCT|SAMSN1|SMC1A|STK19|STK33|THBS1|TOR1A|TSG101|VIL1
Cellular Component	1	cell junction	GO:0030054	3,74e-10	1,52e-6	27	ANXA1|ANXA2|AOC1|AQP3|CD99L2|CDHR2|CLDN2|CLDN23|CLDN8|DSP|EPB41L3|EPCAM|EVPL|HSPA1B|ITGA3|ITGA6|KDF1|KRT8|OCLN|PANX3|PDLIM2|PERP|PKP3|POF1B|PPL|TOR1A|ZNF185
Biological Process	4	cellular protein metabolic process	GO:0044267	4,17e-10	1,70e-6	52	AGBL2|ANXA1|ANXA2|APOE|ARSD|ARSG|AUTS2|DSP|ECM1|EGLN3|EPHB1|ERO1A|EVPL|FABP1|FBXL15|FBXO32|FN3KRP|FUT9|GALNT6|GFRA4|GUCY2C|GUCY2F|HRC|HSPA1B|JAG2|KALRN|KAT7|MFGE8|MMD|MUC5B|MVB12B|NEUROD2|NUB1|NUPR1|PARP4|PDE6H|PERP|PKN1|PPIF|PSTK|PTPN20|PTPRZ1|PYCARD|QPCT|SAMSN1|SMC1A|STK19|STK33|THBS1|TOR1A|TSG101|VIL1
Biological Process	5	keratinocyte differentiation	GO:0030216	4,41e-10	1,79e-6	10	ANXA1|AQP3|DSP|EVPL|FOXN1|KDF1|KRT16|PPL|TMEM79|TSG101
Biological Process	5	epidermal cell differentiation	GO:0009913	6,93e-10	2,82e-6	11	ANXA1|AQP3|DSP|EVPL|FOXN1|JAG2|KDF1|KRT16|PPL|TMEM79|TSG101
Biological Process	2	cell adhesion	GO:0007155	1,17e-9	4,77e-6	29	AGR2|ANXA1|ANXA2|CD99L2|CDHR2|CLDN2|CLDN23|CLDN8|DSP|EPCAM|EPHB1|EVPL|FEZ1|FOXN1|HLA-DPA1|HLA-DPB1|ITGA3|ITGA6|ITGAE|JAG2|LGALS3BP|MFAP4|MFGE8|PERP|PKP3|PPL|PYCARD|THBS1|TOR1A
Biological Process	1	biological adhesion	GO:0022610	1,28e-9	5,19e-6	29	AGR2|ANXA1|ANXA2|CD99L2|CDHR2|CLDN2|CLDN23|CLDN8|DSP|EPCAM|EPHB1|EVPL|FEZ1|FOXN1|HLA-DPA1|HLA-DPB1|ITGA3|ITGA6|ITGAE|JAG2|LGALS3BP|MFAP4|MFGE8|PERP|PKP3|PPL|PYCARD|THBS1|TOR1A
Cellular Component	3	desmosome	GO:0030057	1,41e-9	5,73e-6	6	DSP|EVPL|PERP|PKP3|POF1B|PPL
Biological Process	2	positive regulation of cellular process	GO:0048522	1,47e-9	5,96e-6	51	AGR2|ANKRD53|ANXA1|ANXA2|ANXA3|APOE|AUTS2|CEBPD|DLX3|ECM1|EGLN3|ELF3|EPCAM|EPHB1|FABP1|FBXL15|FEZ1|FOXN1|GOLPH3L|HLA-DPA1|HLA-DPB1|HSPA1B|ITGA3|ITGA6|JAG2|JUNB|KALRN|KDF1|KLF5|MFGE8|MID1IP1|MMD|MVB12B|NDEL1|NEUROD2|NUB1|NUPR1|PDE6H|PERP|PKN1|PPIF|PYCARD|RAB27B|RSF1|RXFP2|TFAP2C|THBS1|TLR5|TOR1A|TSG101|VIL1
Biological Process	5	cellular protein modification process	GO:0006464	1,55e-9	6,29e-6	44	AGBL2|ANXA1|ANXA2|APOE|ARSD|ARSG|AUTS2|DSP|EGLN3|EPHB1|ERO1A|EVPL|FBXL15|FBXO32|FN3KRP|FUT9|GALNT6|GFRA4|GUCY2C|GUCY2F|HRC|HSPA1B|KALRN|KAT7|MMD|MUC5B|NEUROD2|NUB1|NUPR1|PARP4|PDE6H|PKN1|PPIF|PTPN20|PTPRZ1|PYCARD|QPCT|SAMSN1|SMC1A|STK19|STK33|THBS1|TOR1A|TSG101
Biological Process	4	protein modification process	GO:0036211	1,55e-9	6,29e-6	44	AGBL2|ANXA1|ANXA2|APOE|ARSD|ARSG|AUTS2|DSP|EGLN3|EPHB1|ERO1A|EVPL|FBXL15|FBXO32|FN3KRP|FUT9|GALNT6|GFRA4|GUCY2C|GUCY2F|HRC|HSPA1B|KALRN|KAT7|MMD|MUC5B|NEUROD2|NUB1|NUPR1|PARP4|PDE6H|PKN1|PPIF|PTPN20|PTPRZ1|PYCARD|QPCT|SAMSN1|SMC1A|STK19|STK33|THBS1|TOR1A|TSG101
Biological Process	3	defense response	GO:0006952	1,59e-9	6,45e-6	26	ALOX5|ANXA1|ANXA3|APOE|CASP4|CFD|ECM1|ELF3|FOXN1|HLA-DPA1|HLA-DPB1|HSPA1B|IRGM|KALRN|KRT16|LGALS3BP|MUC5B|NEUROD2|NUB1|NUPR1|PARP4|PRF1|PYCARD|SAA2|THBS1|TLR5
Biological Process	4	skin development	GO:0043588	1,76e-9	7,15e-6	12	ANXA1|AQP3|DSP|EVPL|FOXN1|ITGA3|ITGA6|KDF1|KRT16|PPL|TMEM79|TSG101
Biological Process	4	epidermis development	GO:0008544	1,79e-9	7,28e-6	13	ANXA1|AQP3|DSP|ELF3|EVPL|FOXN1|JAG2|KDF1|KRT14|KRT16|PPL|TMEM79|TSG101
Cellular Component	3	integral component of plasma membrane	GO:0005887	1,88e-9	7,66e-6	25	ANPEP|CDHR2|EPHB1|GPA33|GUCY2F|HLA-DPA1|ITGA3|ITGA6|ITGAE|JAG2|KCNK18|LPAR2|MMD|PERP|PTPRZ1|SCARA5|SLC10A2|SLC12A5|SLC13A2|SLC15A2|SLC16A8|SLC17A4|SLC22A3|SLC3A1|SYPL1
Biological Process	3	cell communication	GO:0007154	2,19e-9	8,91e-6	58	AGR2|ANXA1|ANXA2|AOC1|APOE|ARL16|ATRNL1|CASP4|DSP|ECM1|EPCAM|EPHB1|ERO1A|ESRP1|FAM83B|FBXL15|GFRA4|GMIP|GUCY2C|GUCY2F|HLA-DPA1|HLA-DPB1|HRC|HSPA1B|ITGA3|ITGA6|ITGAE|JAG2|KALRN|KANK2|KIF26A|KRT8|LEFTY2|LGALS3BP|LPAR2|MCTP1|MVB12B|NEUROD2|NPTX2|NUPR1|OIP5|PDE1C|PDE6H|PERP|PKN1|PPIF|PYCARD|RAB27B|RASSF6|RXFP2|SMC1A|SYPL1|TFAP2C|THBS1|TLR5|TOR1A|TSG101|VIL1
Biological Process	3	cellular macromolecule metabolic process	GO:0044260	2,73e-9	1,11e-5	72	ABLIM2|AGBL2|AHRR|ANXA1|ANXA2|ANXA3|APOE|ARID5A|ARSD|ARSG|AUTS2|CEBPD|DLX3|DSP|ECM1|EGLN3|ELF3|EPCAM|EPHB1|ERO1A|ESRP1|EVPL|FABP1|FBXL15|FBXO32|FN3KRP|FOXN1|FUT9|GALNT6|GFRA4|GUCY2C|GUCY2F|GYG1|HRC|HSPA1B|HYAL4|ITGA3|ITGA6|JAG2|JUNB|KALRN|KANK2|KAT7|KLF5|LHX4|MFGE8|MMD|MUC5B|MVB12B|NEUROD2|NUB1|NUPR1|PARP4|PDE6H|PERP|PKN1|PPIF|PSTK|PTPN20|PTPRZ1|PYCARD|QPCT|RSF1|SAMSN1|SMC1A|STK19|STK33|TFAP2C|TH…
Biological Process	4	macromolecule modification	GO:0043412	3,09e-9	1,26e-5	45	AGBL2|ANXA1|ANXA2|APOE|ARSD|ARSG|AUTS2|DSP|EGLN3|EPHB1|ERO1A|EVPL|FBXL15|FBXO32|FN3KRP|FUT9|GALNT6|GFRA4|GUCY2C|GUCY2F|HRC|HSPA1B|KALRN|KAT7|MMD|MUC5B|NEUROD2|NUB1|NUPR1|PARP4|PDE6H|PKN1|PPIF|PTPN20|PTPRZ1|PYCARD|QPCT|RSF1|SAMSN1|SMC1A|STK19|STK33|THBS1|TOR1A|TSG101
Molecular Function	2	lipid binding	GO:0008289	3,37e-9	1,37e-5	17	ACBD4|ANXA1|ANXA2|ANXA3|APOE|FABP1|FABP2|FABP6|GOLPH3L|LPAR2|MFGE8|MVB12B|OSBPL5|PTGDS|RLBP1|THBS1|VIL1
Biological Process	3	cell death	GO:0008219	3,73e-9	1,52e-5	30	AGR2|ANGPTL4|ANXA1|APOE|CASP4|EGLN3|EPB41L3|EPCAM|EPHB1|ERO1A|FABP1|HSPA1B|ITGA6|JAG2|KALRN|KANK2|KRT8|LHX4|NUPR1|PARP4|PERP|PKN1|PPIF|PRF1|PYCARD|RASSF6|RXFP2|THBS1|TMEM79|VIL1
Biological Process	2	regulation of multicellular organismal process	GO:0051239	3,82e-9	1,55e-5	36	ANGPTL4|ANXA1|ANXA2|ANXA3|APOE|AQP3|CEBPD|CYP2J2|DSP|ECM1|EPHB1|FBXO32|FEZ1|FOXN1|GAMT|GFRA4|HLA-DPA1|HLA-DPB1|HRC|HSPA1B|ITGA3|KALRN|KDF1|MFAP4|MMD|NDEL1|NEUROD2|NUPR1|PTGDS|PTPRZ1|PYCARD|SCARA5|THBS1|TLR5|VASH1|VIL1
Biological Process	2	cellular component organization	GO:0016043	3,95e-9	1,61e-5	57	ABLIM2|AGR2|ALDOB|ANGPTL4|ANKRD53|ANXA1|ANXA2|APOE|AUTS2|CDHR2|CENPO|DSP|ELF3|EPB41L3|EPHB1|ERO1A|FEZ1|GOLPH3L|HSPA1B|ITGA3|ITGA6|ITGAE|KALRN|KAT7|KIF26A|KLF5|KRT14|KRT16|KRT8|LHX4|MFAP4|MFGE8|MID1IP1|NDEL1|NDUFB2|NEUROD2|NUPR1|OCLN|OIP5|PANX3|PKN1|PKP3|PPIF|PPL|PRF1|PTPRZ1|PYCARD|RSF1|SCARA5|SLC12A5|SMC1A|THBS1|TIMM23|TOR1A|TSG101|UPK1A|VIL1
Biological Process	2	cell proliferation	GO:0008283	4,13e-9	1,68e-5	30	ANXA1|ANXA2|APOE|ECM1|EGLN3|EPCAM|EPHB1|FABP1|FABP6|FAM83B|FOXN1|GUCY2C|HLA-DPA1|HLA-DPB1|JAG2|JUNB|KANK2|KDF1|KLF5|KRT16|NDEL1|NUPR1|PKN1|PTGDS|PTPRZ1|PYCARD|RXFP2|THBS1|TSG101|VASH1
Biological Process	3	single-organism transport	GO:0044765	4,32e-9	1,76e-5	36	AGR2|ANXA1|ANXA2|ANXA3|AP3S2|APOE|AQP3|CFD|ECM1|ERO1A|FABP1|FABP6|GOLPH3L|HRC|KCNH7|KCNK18|LEFTY2|LGALS3BP|MFGE8|NDEL1|OSBPL5|PLIN2|PPIF|PYCARD|RAB27B|SLC10A2|SLC12A5|SLC15A2|SLC22A3|SLC3A1|THBS1|TLR5|TMEM79|TOR1A|TSG101|VIL1
Cellular Component	3	intrinsic component of plasma membrane	GO:0031226	4,33e-9	1,76e-5	25	ANPEP|CDHR2|EPHB1|GPA33|GUCY2F|HLA-DPA1|ITGA3|ITGA6|ITGAE|JAG2|KCNK18|LPAR2|MMD|PERP|PTPRZ1|SCARA5|SLC10A2|SLC12A5|SLC13A2|SLC15A2|SLC16A8|SLC17A4|SLC22A3|SLC3A1|SYPL1
Cellular Component	4	cytoplasmic, membrane-bounded vesicle	GO:0016023	4,55e-9	1,85e-5	23	ANGPTL6|ANXA1|ANXA2|ANXA3|AP3S2|APOE|CFD|ECM1|HLA-DPA1|HLA-DPB1|IRGM|LEFTY2|LGALS3BP|LPAR2|NDEL1|OCLN|OVGP1|PKN1|PRF1|RAB27B|SYPL1|THBS1|TOR1A
Molecular Function	1	catalytic activity	GO:0003824	4,74e-9	1,93e-5	55	ACSF2|AGBL2|ALDOB|ALOX5|ANPEP|ANXA1|AOC1|ARSD|ARSG|CFD|CYB561|CYP2J2|DYNLRB1|EGLN3|EPHB1|ERO1A|FBXL15|FH|FN3KRP|FUT9|GALNT6|GAMT|GUCY2C|GUCY2F|GYG1|HMGCLL1|HSPA1B|HYAL4|KALRN|KAT7|MMD|NDEL1|NDUFB2|NMRK1|NT5C1B|NUGGC|OTOGL|PARP4|PDE1C|PDE6H|PGLS|PKN1|PSTK|PTGDS|PTPN20|PTPRZ1|QPCT|RAB27B|SDSL|SLC3A1|STK19|STK33|SULT6B1|TOR1A|UROS
Molecular Function	2	ion binding	GO:0043167	6,14e-9	2,50e-5	48	ABLIM2|AGBL2|ALOX5|ANXA1|ANXA2|ANXA3|AOC1|APOE|ARSD|ARSG|CAPN14|CDHR2|CYB561|CYP2J2|DYTN|EGLN3|FABP1|FABP2|FABP6|GALNT6|GMIP|GYG1|HMGCLL1|HRC|ITGA3|ITGA6|ITGAE|JAG2|KALRN|KAT7|KLF5|LHX4|MCTP1|NMRK1|NPTX2|NT5C1B|OIP5|PDE1C|PDLIM2|PRF1|PTGDS|QPCT|RSF1|STEAP4|THAP3|THBS1|VIL1|ZNF185
Biological Process	3	tissue development	GO:0009888	8,46e-9	3,44e-5	28	AGR2|ANXA1|AQP3|CDHR2|DLX3|DSP|ECM1|ELF3|EPCAM|EVPL|FBXL15|FOXN1|ITGA3|ITGA6|JAG2|JUNB|KDF1|KLF5|KRT14|KRT16|NUPR1|PPL|TM4SF4|TMEM79|TOR1A|TSG101|UPK1A|VIL1
Biological Process	1	cellular component organization or biogenesis	GO:0071840	8,46e-9	3,44e-5	57	ABLIM2|AGR2|ALDOB|ANGPTL4|ANKRD53|ANXA1|ANXA2|APOE|AUTS2|CDHR2|CENPO|DSP|ELF3|EPB41L3|EPHB1|ERO1A|FEZ1|GOLPH3L|HSPA1B|ITGA3|ITGA6|ITGAE|KALRN|KAT7|KIF26A|KLF5|KRT14|KRT16|KRT8|LHX4|MFAP4|MFGE8|MID1IP1|NDEL1|NDUFB2|NEUROD2|NUPR1|OCLN|OIP5|PANX3|PKN1|PKP3|PPIF|PPL|PRF1|PTPRZ1|PYCARD|RSF1|SCARA5|SLC12A5|SMC1A|THBS1|TIMM23|TOR1A|TSG101|UPK1A|VIL1
Biological Process	2	single organism signaling	GO:0044700	1,46e-8	5,96e-5	56	AGR2|ANXA1|ANXA2|APOE|ARL16|ATRNL1|CASP4|DSP|ECM1|EPCAM|EPHB1|ERO1A|ESRP1|FAM83B|FBXL15|GFRA4|GMIP|GUCY2C|GUCY2F|HLA-DPA1|HLA-DPB1|HRC|HSPA1B|ITGA3|ITGA6|ITGAE|JAG2|KALRN|KANK2|KIF26A|KRT8|LEFTY2|LGALS3BP|LPAR2|MCTP1|MVB12B|NEUROD2|NPTX2|NUPR1|PDE1C|PDE6H|PERP|PKN1|PPIF|PYCARD|RAB27B|RASSF6|RXFP2|SMC1A|SYPL1|TFAP2C|THBS1|TLR5|TOR1A|TSG101|VIL1
Biological Process	1	signaling	GO:0023052	1,56e-8	6,36e-5	56	AGR2|ANXA1|ANXA2|APOE|ARL16|ATRNL1|CASP4|DSP|ECM1|EPCAM|EPHB1|ERO1A|ESRP1|FAM83B|FBXL15|GFRA4|GMIP|GUCY2C|GUCY2F|HLA-DPA1|HLA-DPB1|HRC|HSPA1B|ITGA3|ITGA6|ITGAE|JAG2|KALRN|KANK2|KIF26A|KRT8|LEFTY2|LGALS3BP|LPAR2|MCTP1|MVB12B|NEUROD2|NPTX2|NUPR1|PDE1C|PDE6H|PERP|PKN1|PPIF|PYCARD|RAB27B|RASSF6|RXFP2|SMC1A|SYPL1|TFAP2C|THBS1|TLR5|TOR1A|TSG101|VIL1
Cellular Component	4	cytoplasmic vesicle	GO:0031410	2,14e-8	8,70e-5	23	ANGPTL6|ANXA1|ANXA2|ANXA3|AP3S2|APOE|CFD|ECM1|HLA-DPA1|HLA-DPB1|IRGM|LEFTY2|LGALS3BP|LPAR2|NDEL1|OCLN|OVGP1|PKN1|PRF1|RAB27B|SYPL1|THBS1|TOR1A
Biological Process	3	animal organ development	GO:0048513	2,19e-8	8,92e-5	38	AGR2|ANXA1|ANXA2|ANXA3|AQP3|CEBPD|DLX3|DSP|ECM1|ELF3|EPCAM|EPHB1|ERO1A|EVPL|FBXL15|FOXN1|GAMT|ITGA3|ITGA6|JAG2|JUNB|KDF1|KLF5|KRT16|KRT8|LHX4|NDEL1|NEUROD2|NUPR1|PERP|PKN1|PPL|PTPRZ1|RXFP2|TFAP2C|TLR5|TMEM79|TSG101
Cellular Component	3	intracellular vesicle	GO:0097708	2,24e-8	9,10e-5	23	ANGPTL6|ANXA1|ANXA2|ANXA3|AP3S2|APOE|CFD|ECM1|HLA-DPA1|HLA-DPB1|IRGM|LEFTY2|LGALS3BP|LPAR2|NDEL1|OCLN|OVGP1|PKN1|PRF1|RAB27B|SYPL1|THBS1|TOR1A
Biological Process	4	epithelium development	GO:0060429	2,70e-8	1,10e-4	21	AGR2|ANXA1|AQP3|CDHR2|DLX3|DSP|ELF3|EPCAM|EVPL|FOXN1|JAG2|KDF1|KLF5|KRT14|KRT16|PPL|TMEM79|TOR1A|TSG101|UPK1A|VIL1
Biological Process	2	response to abiotic stimulus	GO:0009628	3,80e-8	1,55e-4	21	ANGPTL4|ANXA1|DYNLRB1|EGLN3|EPHB1|ERO1A|FABP1|GUCY2F|HSPA1B|KCNK18|KRT14|KRT8|MFAP4|NEUROD2|PKN1|SCARA5|SLC12A5|SMC1A|THBS1|TLR5|TMC2
Biological Process	3	cellular component assembly	GO:0022607	5,33e-8	2,17e-4	32	ALDOB|ANGPTL4|ANKRD53|ANXA2|APOE|CDHR2|CENPO|EPB41L3|EPHB1|FEZ1|HSPA1B|ITGA6|KLF5|KRT14|KRT8|MFAP4|MID1IP1|NDUFB2|NUPR1|OCLN|OIP5|PANX3|PKP3|PRF1|PYCARD|RSF1|SCARA5|THBS1|TOR1A|TSG101|UPK1A|VIL1
Biological Process	3	regulation of cell proliferation	GO:0042127	1,04e-7	4,22e-4	24	ANXA1|ANXA2|APOE|ECM1|EGLN3|EPCAM|FABP1|FABP6|GUCY2C|HLA-DPA1|HLA-DPB1|JAG2|KANK2|KDF1|KLF5|NUPR1|PKN1|PTGDS|PTPRZ1|PYCARD|RXFP2|THBS1|TSG101|VASH1
Biological Process	3	blood vessel morphogenesis	GO:0048514	1,07e-7	4,34e-4	14	ANGPTL4|ANGPTL6|ANPEP|ANXA2|ANXA3|APOE|ECM1|EPHB1|FOXN1|JUNB|KLF5|MFGE8|THBS1|VASH1
Molecular Function	4	metal ion binding	GO:0046872	1,23e-7	4,99e-4	44	ABLIM2|AGBL2|ALOX5|ANXA1|ANXA2|ANXA3|AOC1|APOE|ARSD|ARSG|CAPN14|CDHR2|CYB561|CYP2J2|DYTN|EGLN3|GALNT6|GMIP|GYG1|HMGCLL1|HRC|ITGA3|ITGA6|ITGAE|JAG2|KALRN|KAT7|KLF5|LHX4|MCTP1|NMRK1|NPTX2|NT5C1B|OIP5|PDE1C|PDLIM2|PRF1|QPCT|RSF1|STEAP4|THAP3|THBS1|VIL1|ZNF185
Biological Process	3	blood vessel development	GO:0001568	1,23e-7	5,01e-4	15	ANGPTL4|ANGPTL6|ANPEP|ANXA2|ANXA3|APOE|DLX3|ECM1|EPHB1|FOXN1|JUNB|KLF5|MFGE8|THBS1|VASH1
Biological Process	2	regulation of localization	GO:0032879	1,28e-7	5,22e-4	31	AGR2|ANXA1|ANXA2|ANXA3|APOE|DSP|ECM1|EPCAM|ERO1A|GOLPH3L|HRC|ITGA3|ITGA6|JAG2|KALRN|KAT7|KCNH7|KRT16|MFGE8|MMD|NDEL1|PKN1|PPIF|PYCARD|RAB27B|THBS1|TLR5|TOR1A|TSG101|VASH1|VIL1
Biological Process	3	signal transduction	GO:0007165	1,35e-7	5,51e-4	51	AGR2|ANXA1|ANXA2|APOE|ARL16|ATRNL1|CASP4|ECM1|EPCAM|EPHB1|ERO1A|ESRP1|FAM83B|FBXL15|GFRA4|GMIP|GUCY2C|GUCY2F|HLA-DPA1|HLA-DPB1|HRC|HSPA1B|ITGA3|ITGA6|ITGAE|JAG2|KALRN|KANK2|KIF26A|KRT8|LEFTY2|LGALS3BP|LPAR2|MCTP1|MVB12B|NEUROD2|NUPR1|PDE1C|PDE6H|PERP|PKN1|PPIF|PYCARD|RAB27B|RASSF6|RXFP2|SMC1A|THBS1|TLR5|TSG101|VIL1
Molecular Function	3	cation binding	GO:0043169	1,47e-7	6,00e-4	44	ABLIM2|AGBL2|ALOX5|ANXA1|ANXA2|ANXA3|AOC1|APOE|ARSD|ARSG|CAPN14|CDHR2|CYB561|CYP2J2|DYTN|EGLN3|GALNT6|GMIP|GYG1|HMGCLL1|HRC|ITGA3|ITGA6|ITGAE|JAG2|KALRN|KAT7|KLF5|LHX4|MCTP1|NMRK1|NPTX2|NT5C1B|OIP5|PDE1C|PDLIM2|PRF1|QPCT|RSF1|STEAP4|THAP3|THBS1|VIL1|ZNF185
Cellular Component	2	extracellular space	GO:0005615	1,53e-7	6,23e-4	21	AGR2|ALOX5|ANGPTL4|ANPEP|ANXA1|ANXA2|AOC1|APOE|ARSG|CFD|CST1|ECM1|GFRA4|HSPA1B|LGALS3BP|MFGE8|MUC5B|PTGDS|SAA2|THBS1|VASH1
Biological Process	4	ion transport	GO:0006811	1,70e-7	6,92e-4	23	ANXA1|APOE|ERO1A|FABP1|FABP6|HRC|KCNH7|KCNK18|PLIN2|PPIF|SCARA5|SLC10A2|SLC12A5|SLC13A2|SLC15A2|SLC16A8|SLC17A4|SLC22A3|SLC44A5|SLCO2B1|THBS1|TMC2|TTYH3
Biological Process	4	vasculature development	GO:0001944	2,00e-7	8,15e-4	15	ANGPTL4|ANGPTL6|ANPEP|ANXA2|ANXA3|APOE|DLX3|ECM1|EPHB1|FOXN1|JUNB|KLF5|MFGE8|THBS1|VASH1
Molecular Function	2	substrate-specific transporter activity	GO:0022892	2,11e-7	8,57e-4	19	AP3S2|APOE|AQP3|FABP1|KCNK18|OSBPL5|SLC10A2|SLC12A5|SLC13A2|SLC15A2|SLC16A8|SLC17A4|SLC22A3|SLC3A1|SLC44A5|SLCO2B1|TIMM23|TMC2|TTYH3
Biological Process	5	anion transport	GO:0006820	2,23e-7	9,09e-4	13	ANXA1|APOE|FABP1|FABP6|PLIN2|SLC10A2|SLC12A5|SLC13A2|SLC16A8|SLC17A4|SLCO2B1|THBS1|TTYH3
Biological Process	4	cardiovascular system development	GO:0072358	2,38e-7	9,67e-4	15	ANGPTL4|ANGPTL6|ANPEP|ANXA2|ANXA3|APOE|DLX3|ECM1|EPHB1|FOXN1|JUNB|KLF5|MFGE8|THBS1|VASH1
Biological Process	4	programmed cell death	GO:0012501	2,48e-7	0,00101	26	ANGPTL4|ANXA1|CASP4|EGLN3|EPB41L3|EPCAM|ERO1A|FABP1|HSPA1B|ITGA6|JAG2|KALRN|KANK2|KRT8|LHX4|NUPR1|PERP|PKN1|PPIF|PRF1|PYCARD|RASSF6|RXFP2|THBS1|TMEM79|VIL1
Biological Process	3	cellular response to chemical stimulus	GO:0070887	2,50e-7	0,00102	32	AGR2|ANXA1|AOC1|CASP4|CYP2J2|ECM1|EGLN3|EPHB1|ERO1A|ESRP1|FABP1|FBXL15|FBXO32|FEZ1|HLA-DPA1|HLA-DPB1|HSPA1B|ITGA3|ITGA6|JUNB|KANK2|KLF5|KRT8|LEFTY2|NEUROD2|PPIF|PYCARD|THBS1|TLR5|TOR1A|UROS|VIL1
Biological Process	7	monocarboxylic acid transport	GO:0015718	2,53e-7	0,00103	8	ANXA1|APOE|FABP1|FABP6|PLIN2|SLC10A2|SLC16A8|THBS1
Biological Process	2	negative regulation of cellular process	GO:0048523	2,73e-7	0,00111	43	AGR2|AHRR|ANGPTL4|ANXA1|ANXA2|APOE|ARID5A|CDHR2|CEBPD|ECM1|ELF3|EPCAM|ERO1A|FABP1|FABP6|FEZ1|HRC|HSPA1B|ITGA3|ITGA6|KANK2|KDF1|KIF26A|KLF5|KRT16|LHX4|MID1IP1|NEUROD2|NUPR1|OVGP1|PKN1|PPIF|PTGDS|PYCARD|RSF1|RXFP2|SAMSN1|SMC1A|TFAP2C|THBS1|TSG101|VASH1|VIL1
Biological Process	1	negative regulation of biological process	GO:0048519	3,42e-7	0,00139	45	AGR2|AHRR|ANGPTL4|ANXA1|ANXA2|APOE|ARID5A|CDHR2|CEBPD|ECM1|ELF3|EPCAM|ERO1A|FABP1|FABP6|FEZ1|GFRA4|GMIP|HRC|HSPA1B|ITGA3|ITGA6|KANK2|KDF1|KIF26A|KLF5|KRT16|LHX4|MID1IP1|NEUROD2|NUPR1|OVGP1|PKN1|PPIF|PTGDS|PYCARD|RSF1|RXFP2|SAMSN1|SMC1A|TFAP2C|THBS1|TSG101|VASH1|VIL1
Molecular Function	2	transmembrane transporter activity	GO:0022857	3,58e-7	0,00146	18	AQP3|CYB561|KCNK18|PANX3|PRF1|SLC10A2|SLC12A5|SLC13A2|SLC15A2|SLC16A8|SLC17A4|SLC22A3|SLC3A1|SLC44A5|SLCO2B1|TIMM23|TMC2|TTYH3
Biological Process	3	movement of cell or subcellular component	GO:0006928	3,78e-7	0,00154	25	ANXA1|ANXA3|AP3S2|APOE|DSP|DYNLRB1|ECM1|EPCAM|EPHB1|FEZ1|FOXN1|ITGA3|ITGA6|JAG2|KIF26A|KRT16|LHX4|NDEL1|PKN1|PYCARD|SLC16A8|THBS1|TOR1A|VASH1|VIL1
Biological Process	1	immune system process	GO:0002376	4,16e-7	0,00169	30	ANXA1|ANXA2|ANXA3|AQP3|CASP4|CEBPD|CFD|ECM1|EPHB1|FOXN1|HLA-DPA1|HLA-DPB1|HSPA1B|IRGM|ITGA3|ITGA6|JAG2|JUNB|KIF26A|KRT16|MUC5B|NUB1|PKN1|PRF1|PTPRZ1|PYCARD|SAMSN1|SLC16A8|THBS1|TLR5
Molecular Function	6	phospholipase A2 inhibitor activity	GO:0019834	4,32e-7	0,00176	3	ANXA1|ANXA2|ANXA3
Biological Process	2	cellular component biogenesis	GO:0044085	4,65e-7	0,00189	32	ALDOB|ANGPTL4|ANKRD53|ANXA2|APOE|CDHR2|CENPO|EPB41L3|EPHB1|FEZ1|HSPA1B|ITGA6|KLF5|KRT14|KRT8|MFAP4|MID1IP1|NDUFB2|NUPR1|OCLN|OIP5|PANX3|PKP3|PRF1|PYCARD|RSF1|SCARA5|THBS1|TOR1A|TSG101|UPK1A|VIL1
Cellular Component	2	cell projection	GO:0042995	6,33e-7	0,00258	25	AGBL2|ANXA1|ANXA2|ANXA3|AP3S2|APOE|CDHR2|DYNLRB1|EPB41L3|EPHB1|ERO1A|FEZ1|GUCY2F|IRGM|ITGA3|ITGA6|NDEL1|PTCHD3|SAMSN1|SLC10A2|SLC12A5|SLC3A1|TMC2|TOR1A|VIL1
Biological Process	1	locomotion	GO:0040011	6,75e-7	0,00275	23	ANXA1|ANXA3|APOE|ECM1|EPCAM|EPHB1|FEZ1|FOXN1|ITGA3|ITGA6|JAG2|KRT16|LHX4|NDEL1|PKN1|PYCARD|SAA2|SLC16A8|THBS1|TOR1A|TSG101|VASH1|VIL1
Biological Process	2	positive regulation of developmental process	GO:0051094	6,76e-7	0,00275	20	AGR2|ANGPTL4|ANXA1|ANXA3|APOE|CEBPD|ECM1|EPHB1|FEZ1|FOXN1|ITGA3|KALRN|KDF1|KLF5|MMD|NDEL1|NEUROD2|THBS1|TMEM79|VIL1
Biological Process	5	apoptotic process	GO:0006915	7,13e-7	0,00290	25	ANGPTL4|ANXA1|CASP4|EGLN3|EPB41L3|EPCAM|ERO1A|FABP1|HSPA1B|ITGA6|JAG2|KALRN|KANK2|KRT8|LHX4|NUPR1|PERP|PKN1|PPIF|PRF1|PYCARD|RASSF6|RXFP2|THBS1|VIL1
Biological Process	2	positive regulation of multicellular organismal process	GO:0051240	7,72e-7	0,00314	22	ANGPTL4|ANXA1|ANXA3|APOE|CEBPD|ECM1|EPHB1|FEZ1|FOXN1|HLA-DPA1|HLA-DPB1|HRC|HSPA1B|ITGA3|KALRN|MMD|NDEL1|NEUROD2|PYCARD|THBS1|TLR5|VIL1
Cellular Component	2	cell surface	GO:0009986	9,51e-7	0,00387	15	ANPEP|ANXA1|ANXA2|EPCAM|HLA-DPA1|HLA-DPB1|HYAL4|ITGA3|ITGA6|ITGAE|LPAR2|MFGE8|PKN1|SCARA5|THBS1
Biological Process	3	response to organic substance	GO:0010033	9,85e-7	0,00401	32	AGR2|ANXA1|ANXA2|ANXA3|AOC1|AQP3|CASP4|ECM1|ERO1A|ESRP1|FBXL15|FBXO32|FEZ1|HLA-DPA1|HLA-DPB1|HSPA1B|ITGA3|ITGA6|KALRN|KANK2|KLF5|KRT8|LEFTY2|NUB1|PLIN2|PTGDS|PYCARD|THBS1|TLR5|TOR1A|UROS|VIL1
Biological Process	2	response to external stimulus	GO:0009605	1,03e-6	0,00417	26	ANXA1|ANXA2|ANXA3|AOC1|APOE|AQP3|AUTS2|EPHB1|FEZ1|GUCY2F|ITGA6|KANK2|KIF26A|KRT8|LHX4|MUC5B|NDEL1|PRF1|PYCARD|SAA2|SCARA5|SLC22A3|THBS1|TLR5|TMC2|VIL1
Biological Process	3	regulation of cell death	GO:0010941	1,14e-6	0,00465	22	AGR2|ANGPTL4|ANXA1|APOE|CASP4|EGLN3|EPCAM|EPHB1|FABP1|HSPA1B|ITGA6|KALRN|KANK2|LHX4|NUPR1|PERP|PPIF|PYCARD|RASSF6|RXFP2|THBS1|VIL1
Cellular Component	4	bicellular tight junction	GO:0005923	1,16e-6	0,00474	7	AOC1|CLDN2|CLDN23|CLDN8|EPCAM|OCLN|POF1B
Biological Process	4	vesicle-mediated transport	GO:0016192	1,18e-6	0,00480	21	ANXA1|ANXA2|ANXA3|AP3S2|APOE|CFD|ECM1|GOLPH3L|KALRN|KIF26A|LEFTY2|LGALS3BP|MFGE8|OSBPL5|PYCARD|RAB27B|SCARA5|THBS1|TMEM79|TOR1A|TSG101
Cellular Component	3	vacuolar part	GO:0044437	1,21e-6	0,00491	15	ANPEP|ANXA1|ANXA2|EPHB1|GYG1|HLA-DPA1|HLA-DPB1|IRGM|MMD|MVB12B|PRF1|RAB27B|SLC3A1|TMEM79|TSG101
Cellular Component	3	cytoplasmic vesicle part	GO:0044433	1,26e-6	0,00513	14	ANXA1|ANXA3|AP3S2|APOE|CFD|ECM1|HLA-DPA1|HLA-DPB1|IRGM|LEFTY2|LGALS3BP|RAB27B|THBS1|TOR1A
Cellular Component	3	occluding junction	GO:0070160	1,39e-6	0,00567	7	AOC1|CLDN2|CLDN23|CLDN8|EPCAM|OCLN|POF1B
Cellular Component	2	plasma membrane region	GO:0098590	1,64e-6	0,00667	17	ANXA1|ANXA2|AQP3|CDHR2|CLDN8|DSP|EPB41L3|EPCAM|GUCY2F|ITGA3|ITGA6|OCLN|RAB27B|SLC10A2|SLC17A4|SLC3A1|UPK1A
Biological Process	4	intermediate filament cytoskeleton organization	GO:0045104	1,77e-6	0,00721	5	DSP|KRT14|KRT16|NDEL1|TOR1A
Biological Process	4	transmembrane transport	GO:0055085	1,79e-6	0,00729	20	CYB561|ERO1A|HRC|KCNH7|KCNK18|PANX3|PPIF|PRF1|SCARA5|SLC10A2|SLC12A5|SLC13A2|SLC15A2|SLC17A4|SLC22A3|SLC3A1|SLC44A5|THBS1|TMC2|TTYH3
Biological Process	2	system process	GO:0003008	1,84e-6	0,00748	26	APOE|AQP3|CST1|CYP2J2|DSP|EPHB1|FABP1|FBXO32|GAMT|GPR179|GUCY2F|HRC|ITGA3|JAG2|KALRN|MYOT|NEUROD2|NPTX2|OTOGL|PDE6H|PKN1|PTPRZ1|RLBP1|SLC12A5|TMC2|VIL1
Biological Process	4	circulatory system development	GO:0072359	1,88e-6	0,00764	17	ANGPTL4|ANGPTL6|ANPEP|ANXA2|ANXA3|APOE|DLX3|DSP|ECM1|EPHB1|FOXN1|ITGA3|JUNB|KLF5|MFGE8|THBS1|VASH1
Biological Process	3	intermediate filament-based process	GO:0045103	2,00e-6	0,00812	5	DSP|KRT14|KRT16|NDEL1|TOR1A
Biological Process	5	organic anion transport	GO:0015711	2,14e-6	0,00871	10	ANXA1|APOE|FABP1|FABP6|PLIN2|SLC10A2|SLC13A2|SLC16A8|SLCO2B1|THBS1
2cells
Biological Process	1	biological regulation	GO:0065007	0	0	2276	AACS|AARS|ABCA5|ABCB6|ABCG2|ABCG8|ABI1|ABL1|ABT1|ACAD8|ACADL|ACAP1|ACAP3|ACE|ACER1|ACIN1|ACLY|ACOT11|ACOT8|ACP5|ACSL3|ACTN1|ACTN2|ACTR5|ACTR8|ADAM8|ADAMTS12|ADARB1|ADCY1|ADCY5|ADGRA1|ADGRA2|ADGRA3|ADGRG3|ADGRG6|ADGRL3|ADH5|ADIPOQ|ADIPOR1|ADIPOR2|ADNP2|ADORA3|AFF3|AGO4|AHCTF1|AHSA1|AIP|AKAP1|AKAP11|AKAP13|AKAP17A|AKAP8L|AKAP9|AKIRIN2|AKNA|AKT1S1|AKT2|AKTIP|ALDH8A1|ALDH9A1|ALKBH7|ALOX15B|AMBRA1|AMO…
Biological Process	1	cellular component organization or biogenesis	GO:0071840	0	0	1464	AASS|ABCA5|ABCD3|ABI1|ABL1|ACADL|ACAT1|ACE|ACIN1|ACOT8|ACP2|ACSL3|ACTN1|ACTN2|ACTR8|ADAM8|ADCY1|ADGRL3|ADIPOQ|ADIPOR1|ADIPOR2|ADNP2|AGO4|AHCTF1|AIP|AKAP13|AKAP8L|AKAP9|AKT1S1|AKT2|AKTIP|ALAD|ALKBH7|AMBRA1|ANAPC11|ANAPC15|ANAPC2|ANAPC4|ANAPC5|ANK1|ANKRD1|ANP32B|ANXA2|ANXA6|AP2M1|AP3B1|APAF1|APBA1|APEX1|APOE|APOO|ARAP1|ARAP3|ARF1|ARFIP2|ARHGAP21|ARHGAP35|ARHGAP4|ARHGEF11|ARHGEF16|ARHGEF17|ARHGEF18|…
Biological Process	3	cellular macromolecule metabolic process	GO:0044260	0	0	1929	AARS|AARSD1|ABI1|ABL1|ABO|ABT1|ACAD8|ACE|ACIN1|ACOT8|ACTN1|ACTN2|ACTR5|ACTR8|ADAD1|ADAM8|ADAMTS12|ADARB1|ADARB2|ADAT1|ADAT3|ADCK2|ADCK5|ADCY1|ADCY5|ADGRG3|ADH5|ADIPOQ|ADNP2|AFF3|AGO4|AHCTF1|AIP|AKAP13|AKAP17A|AKAP8L|AKAP9|AKIRIN2|AKNA|AKT1S1|AKT2|AKTIP|ALG1|ALG2|ALG5|ALG9|ALKBH2|ALKBH3|ANAPC11|ANAPC15|ANAPC2|ANAPC4|ANAPC5|ANKRD1|ANKRD13C|ANKRD49|ANP32B|ANXA2|ANXA3|AP5S1|AP5Z1|APAF1|APEX1|APH1B|AP…
Biological Process	2	cellular metabolic process	GO:0044237	0	0	2317	AACS|AARS|AARSD1|AASS|ABCB6|ABCD3|ABCD4|ABCG2|ABHD10|ABHD4|ABI1|ABL1|ABO|ABT1|ACAD8|ACADL|ACADM|ACAT1|ACE|ACER1|ACIN1|ACLY|ACOT11|ACOT2|ACOT8|ACOT9|ACP2|ACP5|ACSBG2|ACSF3|ACSL3|ACSL5|ACSS2|ACTN1|ACTN2|ACTR5|ACTR8|ADAD1|ADAL|ADAM8|ADAMTS12|ADARB1|ADARB2|ADAT1|ADAT3|ADCK2|ADCK5|ADCY1|ADCY5|ADGRG3|ADH5|ADI1|ADIPOQ|ADIPOR1|ADIPOR2|ADNP2|ADPGK|ADSSL1|AFF3|AGK|AGMAT|AGO4|AGPAT3|AGPAT4|AHCTF1|AIP|AKAP13…
Biological Process	1	cellular process	GO:0009987	0	0	3210	AACS|AARS|AARSD1|AASS|ABCA5|ABCB6|ABCD3|ABCD4|ABCG2|ABHD10|ABHD4|ABI1|ABL1|ABO|ABT1|ACAD8|ACADL|ACADM|ACAT1|ACE|ACER1|ACIN1|ACLY|ACOT11|ACOT2|ACOT8|ACOT9|ACP2|ACP5|ACSBG2|ACSF3|ACSL3|ACSL5|ACSS2|ACTN1|ACTN2|ACTR10|ACTR5|ACTR8|ADAD1|ADAL|ADAM12|ADAM8|ADAMTS12|ADARB1|ADARB2|ADAT1|ADAT3|ADCK2|ADCK5|ADCY1|ADCY5|ADGRA1|ADGRA2|ADGRA3|ADGRG3|ADGRG6|ADGRL3|ADH5|ADI1|ADIPOQ|ADIPOR1|ADIPOR2|ADNP2|ADORA3|AD…
Biological Process	3	macromolecule metabolic process	GO:0043170	0	0	2025	AARS|AARSD1|ABCC5|ABI1|ABL1|ABO|ABT1|ACAD8|ACE|ACIN1|ACOT8|ACTN1|ACTN2|ACTR5|ACTR8|ADAD1|ADAM12|ADAM33|ADAM8|ADAMTS12|ADARB1|ADARB2|ADAT1|ADAT3|ADCK2|ADCK5|ADCY1|ADCY5|ADGRG3|ADH5|ADIPOQ|ADNP2|AFF3|AGO4|AHCTF1|AIP|AKAP13|AKAP17A|AKAP8L|AKAP9|AKIRIN2|AKNA|AKT1S1|AKT2|AKTIP|ALG1|ALG2|ALG5|ALG9|ALKBH2|ALKBH3|ANAPC11|ANAPC15|ANAPC2|ANAPC4|ANAPC5|ANKRD1|ANKRD13C|ANKRD49|ANP32B|ANPEP|ANXA2|ANXA3|AP2A1|…
Biological Process	1	metabolic process	GO:0008152	0	0	2449	AACS|AARS|AARSD1|AASS|ABCB6|ABCC5|ABCD3|ABCD4|ABCG2|ABHD10|ABHD4|ABI1|ABL1|ABO|ABT1|ACAD8|ACADL|ACADM|ACAT1|ACBD3|ACE|ACER1|ACIN1|ACLY|ACOT11|ACOT2|ACOT8|ACOT9|ACP2|ACP5|ACSBG2|ACSF3|ACSL3|ACSL5|ACSS2|ACTN1|ACTN2|ACTR5|ACTR8|ADAD1|ADAL|ADAM12|ADAM33|ADAM8|ADAMTS12|ADARB1|ADARB2|ADAT1|ADAT3|ADCK2|ADCK5|ADCY1|ADCY5|ADGRG3|ADH5|ADI1|ADIPOQ|ADIPOR1|ADIPOR2|ADNP2|ADPGK|ADSSL1|AFF3|AGK|AGMAT|AGO4|AGPAT…
Biological Process	2	nitrogen compound metabolic process	GO:0006807	0	0	1591	AARS|AARSD1|AASS|ABCB6|ABCC5|ABCD4|ABL1|ABT1|ACAD8|ACADL|ACADM|ACAT1|ACE|ACER1|ACIN1|ACP5|ACSL3|ACTN1|ACTN2|ACTR5|ACTR8|ADAD1|ADAL|ADAM8|ADARB1|ADARB2|ADAT1|ADAT3|ADCY1|ADCY5|ADGRG3|ADI1|ADIPOQ|ADNP2|ADPGK|ADSSL1|AFF3|AGK|AGMAT|AGO4|AHCTF1|AIP|AKAP17A|AKAP8L|AKAP9|AKIRIN2|AKNA|AKT2|ALAD|ALDH3A2|ALDH6A1|ALDH9A1|ALKBH2|ALKBH3|AMPD2|ANKRD1|ANKRD49|ANXA3|AP2A1|AP5S1|AP5Z1|APAF1|APEX1|APLF|APOE|APRT|A…
Biological Process	2	organic substance metabolic process	GO:0071704	0	0	2371	AACS|AARS|AARSD1|AASS|ABCB6|ABCC5|ABCD3|ABCD4|ABCG2|ABHD10|ABHD4|ABI1|ABL1|ABO|ABT1|ACAD8|ACADL|ACADM|ACAT1|ACBD3|ACE|ACER1|ACIN1|ACLY|ACOT11|ACOT2|ACOT8|ACOT9|ACP5|ACSBG2|ACSF3|ACSL3|ACSL5|ACSS2|ACTN1|ACTN2|ACTR5|ACTR8|ADAD1|ADAL|ADAM12|ADAM33|ADAM8|ADAMTS12|ADARB1|ADARB2|ADAT1|ADAT3|ADCK2|ADCK5|ADCY1|ADCY5|ADGRG3|ADH5|ADI1|ADIPOQ|ADIPOR1|ADIPOR2|ADNP2|ADPGK|ADSSL1|AFF3|AGK|AGMAT|AGO4|AGPAT3|AGP…
Biological Process	2	primary metabolic process	GO:0044238	0	0	2272	AACS|AARS|AARSD1|AASS|ABCD3|ABHD10|ABHD4|ABI1|ABL1|ABO|ABT1|ACAD8|ACADL|ACADM|ACAT1|ACBD3|ACE|ACER1|ACIN1|ACLY|ACOT11|ACOT2|ACOT8|ACSBG2|ACSF3|ACSL3|ACSL5|ACSS2|ACTN1|ACTN2|ACTR5|ACTR8|ADAD1|ADAL|ADAM12|ADAM33|ADAM8|ADAMTS12|ADARB1|ADARB2|ADAT1|ADAT3|ADCK2|ADCK5|ADCY1|ADCY5|ADGRG3|ADH5|ADI1|ADIPOQ|ADIPOR1|ADIPOR2|ADNP2|ADPGK|ADSSL1|AFF3|AGK|AGMAT|AGO4|AGPAT3|AGPAT4|AHCTF1|AIP|AKAP13|AKAP17A|AKAP8…
Biological Process	1	regulation of biological process	GO:0050789	0	0	2159	AACS|AARS|ABCA5|ABCG8|ABI1|ABL1|ABT1|ACAD8|ACADL|ACE|ACER1|ACIN1|ACLY|ACOT11|ACOT8|ACP5|ACSL3|ACTN1|ACTN2|ACTR5|ACTR8|ADAM8|ADAMTS12|ADARB1|ADCY1|ADCY5|ADGRA1|ADGRA2|ADGRA3|ADGRG3|ADGRG6|ADGRL3|ADIPOQ|ADIPOR1|ADIPOR2|ADNP2|ADORA3|AFF3|AGO4|AHCTF1|AIP|AKAP1|AKAP11|AKAP13|AKAP17A|AKAP8L|AKAP9|AKIRIN2|AKNA|AKT1S1|AKT2|AKTIP|ALKBH7|ALOX15B|AMBRA1|AMOTL2|ANAPC11|ANAPC15|ANAPC2|ANAPC4|ANAPC5|ANK1|ANKRD…
Biological Process	2	regulation of cellular process	GO:0050794	0	0	2080	AACS|AARS|ABCA5|ABI1|ABL1|ABT1|ACAD8|ACADL|ACE|ACIN1|ACLY|ACOT11|ACOT8|ACP5|ACSL3|ACTN1|ACTN2|ACTR5|ACTR8|ADAM8|ADAMTS12|ADARB1|ADCY1|ADCY5|ADGRA1|ADGRA2|ADGRA3|ADGRG3|ADGRG6|ADGRL3|ADIPOQ|ADIPOR1|ADIPOR2|ADNP2|ADORA3|AFF3|AGO4|AHCTF1|AIP|AKAP1|AKAP11|AKAP13|AKAP17A|AKAP8L|AKAP9|AKIRIN2|AKNA|AKT1S1|AKT2|AKTIP|ALOX15B|AMBRA1|AMOTL2|ANAPC11|ANAPC15|ANAPC2|ANAPC4|ANAPC5|ANK1|ANKRD1|ANKRD13C|ANKRD49|…
Biological Process	2	single-organism cellular process	GO:0044763	0	0	2459	AACS|AARS|AARSD1|AASS|ABCA5|ABCB6|ABCD3|ABCD4|ABCG2|ABHD10|ABHD4|ABI1|ABL1|ABO|ABT1|ACAD8|ACADL|ACADM|ACAT1|ACE|ACER1|ACIN1|ACLY|ACOT11|ACOT2|ACOT8|ACP5|ACSBG2|ACSF3|ACSL3|ACSL5|ACSS2|ACTN1|ACTN2|ACTR10|ACTR8|ADAD1|ADAL|ADAM12|ADAM8|ADAMTS12|ADARB1|ADCY1|ADCY5|ADGRA1|ADGRA2|ADGRA3|ADGRG3|ADGRG6|ADGRL3|ADH5|ADI1|ADIPOQ|ADIPOR1|ADIPOR2|ADNP2|ADORA3|ADPGK|ADSSL1|AGK|AGMAT|AGO4|AGPAT3|AGPAT4|AHCTF1|A…
Biological Process	1	single-organism process	GO:0044699	0	0	2697	AACS|AARS|AARSD1|AASS|ABCA5|ABCB6|ABCD3|ABCD4|ABCG2|ABCG8|ABHD10|ABHD4|ABI1|ABL1|ABO|ABT1|ACAD8|ACADL|ACADM|ACAT1|ACBD3|ACE|ACER1|ACIN1|ACLY|ACOT11|ACOT2|ACOT8|ACP2|ACP5|ACSBG2|ACSF3|ACSL3|ACSL5|ACSS2|ACTN1|ACTN2|ACTR10|ACTR8|ADAD1|ADAL|ADAM12|ADAM8|ADAMTS12|ADARB1|ADCY1|ADCY5|ADGRA1|ADGRA2|ADGRA3|ADGRG3|ADGRG6|ADGRL3|ADH5|ADI1|ADIPOQ|ADIPOR1|ADIPOR2|ADNP2|ADORA3|ADPGK|ADSSL1|AFF3|AGK|AGMAT|AGO4|…
Cellular Component	1	cell	GO:0005623	0	0	3443	AACS|AAGAB|AARS|AARSD1|AASS|ABCA5|ABCB10|ABCB6|ABCC12|ABCC5|ABCD3|ABCD4|ABCF2|ABCG2|ABCG8|ABHD10|ABHD4|ABI1|ABL1|ABO|ABT1|ACAD8|ACADL|ACADM|ACAP1|ACAT1|ACBD3|ACBD6|ACE|ACER1|ACIN1|ACLY|ACOT11|ACOT2|ACOT8|ACOT9|ACP2|ACP5|ACSBG2|ACSF3|ACSL3|ACSL5|ACSS2|ACTN1|ACTN2|ACTR10|ACTR5|ACTR8|ADAD1|ADAL|ADAM12|ADAM8|ADARB1|ADARB2|ADAT3|ADCY1|ADCY5|ADGRA2|ADGRA3|ADGRG3|ADGRG6|ADGRL3|ADH5|ADI1|ADIPOQ|ADIPOR1|A…
Cellular Component	1	cell part	GO:0044464	0	0	3441	AACS|AAGAB|AARS|AARSD1|AASS|ABCA5|ABCB10|ABCB6|ABCC12|ABCC5|ABCD3|ABCD4|ABCF2|ABCG2|ABCG8|ABHD10|ABHD4|ABI1|ABL1|ABO|ABT1|ACAD8|ACADL|ACADM|ACAP1|ACAT1|ACBD3|ACBD6|ACE|ACER1|ACIN1|ACLY|ACOT11|ACOT2|ACOT8|ACOT9|ACP2|ACP5|ACSBG2|ACSF3|ACSL3|ACSL5|ACSS2|ACTN1|ACTN2|ACTR10|ACTR5|ACTR8|ADAD1|ADAL|ADAM12|ADAM8|ADARB1|ADARB2|ADAT3|ADCY1|ADCY5|ADGRA2|ADGRA3|ADGRG3|ADGRG6|ADGRL3|ADH5|ADI1|ADIPOQ|ADIPOR1|A…
Cellular Component	3	cytoplasm	GO:0005737	0	0	2603	AACS|AAGAB|AARS|AARSD1|AASS|ABCA5|ABCB10|ABCB6|ABCC12|ABCD3|ABCD4|ABCF2|ABCG2|ABHD10|ABHD4|ABI1|ABL1|ABO|ACAD8|ACADL|ACADM|ACAP1|ACAT1|ACBD3|ACBD6|ACE|ACER1|ACIN1|ACLY|ACOT11|ACOT2|ACOT8|ACOT9|ACP2|ACP5|ACSBG2|ACSF3|ACSL3|ACSL5|ACSS2|ACTN1|ACTN2|ACTR10|ACTR5|ADAL|ADAM12|ADAM8|ADARB1|ADCY1|ADH5|ADI1|ADIPOQ|ADPGK|ADPRHL2|ADSSL1|AFF3|AGK|AGMAT|AGO4|AGPAT3|AGPAT4|AHCTF1|AHSA1|AIF1L|AIP|AKAP1|AKAP13|A…
Cellular Component	3	cytoplasmic part	GO:0044444	0	0	2039	AACS|AAGAB|AARS|AASS|ABCA5|ABCB10|ABCB6|ABCC12|ABCD3|ABCD4|ABCF2|ABCG2|ABHD10|ABHD4|ABI1|ABL1|ABO|ACAD8|ACADL|ACADM|ACAP1|ACAT1|ACBD3|ACE|ACER1|ACIN1|ACLY|ACOT11|ACOT2|ACOT8|ACOT9|ACP2|ACP5|ACSBG2|ACSF3|ACSL3|ACSL5|ACSS2|ACTN1|ACTN2|ADAL|ADAM12|ADAM8|ADH5|ADI1|ADIPOQ|ADPGK|ADPRHL2|ADSSL1|AGK|AGMAT|AGO4|AGPAT3|AGPAT4|AHCTF1|AHSA1|AIP|AKAP1|AKAP13|AKAP9|AKT1S1|AKT2|AKTIP|ALAD|ALDH2|ALDH3A2|ALDH6A1|…
Cellular Component	2	intracellular	GO:0005622	0	0	3266	AACS|AAGAB|AARS|AARSD1|AASS|ABCA5|ABCB10|ABCB6|ABCC12|ABCD3|ABCD4|ABCF2|ABCG2|ABHD10|ABHD4|ABI1|ABL1|ABO|ABT1|ACAD8|ACADL|ACADM|ACAP1|ACAT1|ACBD3|ACBD6|ACE|ACER1|ACIN1|ACLY|ACOT11|ACOT2|ACOT8|ACOT9|ACP2|ACP5|ACSBG2|ACSF3|ACSL3|ACSL5|ACSS2|ACTN1|ACTN2|ACTR10|ACTR5|ACTR8|ADAD1|ADAL|ADAM12|ADAM8|ADARB1|ADARB2|ADAT3|ADCY1|ADCY5|ADGRG6|ADH5|ADI1|ADIPOQ|ADNP2|ADPGK|ADPRHL2|ADSSL1|AFF3|AGK|AGMAT|AGO4|AG…
Cellular Component	3	intracellular membrane-bounded organelle	GO:0043231	0	0	2670	AAGAB|AARSD1|AASS|ABCA5|ABCB10|ABCB6|ABCC12|ABCD3|ABCD4|ABCF2|ABCG2|ABHD10|ABHD4|ABI1|ABL1|ABO|ABT1|ACAD8|ACADL|ACADM|ACAP1|ACAT1|ACBD3|ACE|ACER1|ACIN1|ACLY|ACOT2|ACOT8|ACOT9|ACP2|ACP5|ACSBG2|ACSF3|ACSL3|ACSL5|ACSS2|ACTN1|ACTN2|ACTR5|ACTR8|ADAD1|ADAM12|ADAM8|ADARB1|ADARB2|ADAT3|ADCY1|ADH5|ADI1|ADIPOQ|ADNP2|ADPGK|ADPRHL2|AFF3|AGK|AGMAT|AGO4|AGPAT3|AGPAT4|AHCTF1|AHSA1|AIP|AKAP1|AKAP13|AKAP17A|AKAP8…
Cellular Component	2	intracellular organelle	GO:0043229	0	0	2874	AAGAB|AARSD1|AASS|ABCA5|ABCB10|ABCB6|ABCC12|ABCD3|ABCD4|ABCF2|ABCG2|ABHD10|ABHD4|ABI1|ABL1|ABO|ABT1|ACAD8|ACADL|ACADM|ACAP1|ACAT1|ACBD3|ACE|ACER1|ACIN1|ACLY|ACOT2|ACOT8|ACOT9|ACP2|ACP5|ACSBG2|ACSF3|ACSL3|ACSL5|ACSS2|ACTN1|ACTN2|ACTR10|ACTR5|ACTR8|ADAD1|ADAM12|ADAM8|ADARB1|ADARB2|ADAT3|ADCY1|ADH5|ADI1|ADIPOQ|ADNP2|ADPGK|ADPRHL2|AFF3|AGK|AGMAT|AGO4|AGPAT3|AGPAT4|AHCTF1|AHSA1|AIF1L|AIP|AKAP1|AKAP11|…
Cellular Component	3	intracellular organelle lumen	GO:0070013	0	0	1317	AAGAB|AASS|ABCD3|ABHD10|ABL1|ACAD8|ACADL|ACADM|ACAT1|ACIN1|ACLY|ACOT2|ACOT8|ACOT9|ACP2|ACSF3|ACSL5|ACSS2|ACTN1|ACTN2|ACTR5|ACTR8|ADAM12|ADARB1|ADAT3|ADPRHL2|AFF3|AHCTF1|AIP|AKAP17A|AKAP8L|AKIRIN1|AKT1S1|AKT2|AKTIP|ALDH2|ALDH6A1|ALKBH2|ALKBH3|ALKBH7|ALOX5|ANAPC11|ANAPC15|ANAPC2|ANAPC4|ANAPC5|ANKRD1|ANKRD11|ANP32B|ANXA11|AP4B1|AP5Z1|APEX1|APLF|APOE|APPL2|APRT|AQR|ARGLU1|ARID1A|ARID3A|ARID3B|ARID4B|…
Cellular Component	2	intracellular organelle part	GO:0044446	0	0	2238	AAGAB|AASS|ABCA5|ABCB10|ABCB6|ABCD3|ABCD4|ABCF2|ABCG2|ABHD10|ABHD4|ABL1|ABO|ACAD8|ACADL|ACADM|ACAP1|ACAT1|ACBD3|ACER1|ACIN1|ACLY|ACOT2|ACOT8|ACOT9|ACP2|ACSF3|ACSL3|ACSL5|ACSS2|ACTN1|ACTN2|ACTR10|ACTR5|ACTR8|ADAM12|ADAM8|ADARB1|ADAT3|ADPRHL2|AFF3|AGK|AGPAT3|AGPAT4|AHCTF1|AIF1L|AIP|AKAP1|AKAP11|AKAP13|AKAP17A|AKAP8L|AKAP9|AKIRIN1|AKT1S1|AKT2|AKTIP|ALDH2|ALDH3A2|ALDH6A1|ALG1|ALG2|ALG5|ALG9|ALKBH2|AL…
Cellular Component	2	intracellular part	GO:0044424	0	0	3228	AACS|AAGAB|AARS|AARSD1|AASS|ABCA5|ABCB10|ABCB6|ABCC12|ABCD3|ABCD4|ABCF2|ABCG2|ABHD10|ABHD4|ABI1|ABL1|ABO|ABT1|ACAD8|ACADL|ACADM|ACAP1|ACAT1|ACBD3|ACBD6|ACE|ACER1|ACIN1|ACLY|ACOT11|ACOT2|ACOT8|ACOT9|ACP2|ACP5|ACSBG2|ACSF3|ACSL3|ACSL5|ACSS2|ACTN1|ACTN2|ACTR10|ACTR5|ACTR8|ADAD1|ADAL|ADAM12|ADAM8|ADARB1|ADARB2|ADAT3|ADCY1|ADH5|ADI1|ADIPOQ|ADNP2|ADPGK|ADPRHL2|ADSSL1|AFF3|AGK|AGMAT|AGO4|AGPAT3|AGPAT4|A…
Cellular Component	2	membrane-bounded organelle	GO:0043227	0	0	2878	AAGAB|AARS|AARSD1|AASS|ABCA5|ABCB10|ABCB6|ABCC12|ABCD3|ABCD4|ABCF2|ABCG2|ABHD10|ABHD4|ABI1|ABL1|ABO|ABT1|ACAD8|ACADL|ACADM|ACAP1|ACAT1|ACBD3|ACE|ACER1|ACIN1|ACLY|ACOT11|ACOT2|ACOT8|ACOT9|ACP2|ACP5|ACSBG2|ACSF3|ACSL3|ACSL5|ACSS2|ACTN1|ACTN2|ACTR5|ACTR8|ADAD1|ADAM12|ADAM8|ADARB1|ADARB2|ADAT3|ADCY1|ADH5|ADI1|ADIPOQ|ADNP2|ADPGK|ADPRHL2|AFF3|AGK|AGMAT|AGO4|AGPAT3|AGPAT4|AHCTF1|AHSA1|AIF1L|AIP|AKAP1|AK…
Cellular Component	1	membrane-enclosed lumen	GO:0031974	0	0	1317	AAGAB|AASS|ABCD3|ABHD10|ABL1|ACAD8|ACADL|ACADM|ACAT1|ACIN1|ACLY|ACOT2|ACOT8|ACOT9|ACP2|ACSF3|ACSL5|ACSS2|ACTN1|ACTN2|ACTR5|ACTR8|ADAM12|ADARB1|ADAT3|ADPRHL2|AFF3|AHCTF1|AIP|AKAP17A|AKAP8L|AKIRIN1|AKT1S1|AKT2|AKTIP|ALDH2|ALDH6A1|ALKBH2|ALKBH3|ALKBH7|ALOX5|ANAPC11|ANAPC15|ANAPC2|ANAPC4|ANAPC5|ANKRD1|ANKRD11|ANP32B|ANXA11|AP4B1|AP5Z1|APEX1|APLF|APOE|APPL2|APRT|AQR|ARGLU1|ARID1A|ARID3A|ARID3B|ARID4B|…
Cellular Component	4	nuclear lumen	GO:0031981	0	0	1109	AAGAB|ABL1|ACIN1|ACLY|ACSL5|ACSS2|ACTR5|ACTR8|ADAM12|ADARB1|ADAT3|ADPRHL2|AFF3|AHCTF1|AIP|AKAP17A|AKAP8L|AKIRIN1|AKT1S1|AKT2|AKTIP|ALDH6A1|ALKBH2|ALKBH3|ALOX5|ANAPC11|ANAPC15|ANAPC2|ANAPC4|ANAPC5|ANKRD1|ANKRD11|ANP32B|ANXA11|AP5Z1|APEX1|APLF|APPL2|APRT|AQR|ARGLU1|ARID1A|ARID3A|ARID3B|ARID4B|ARL6IP4|ARNT|ARNTL|ARPP19|ASF1B|ASXL1|ATF1|ATF3|ATF4|ATPAF2|ATRIP|ATXN2|AURKAIP1|AURKB|AXIN2|BAG6|BANP|BARD…
Cellular Component	3	nuclear part	GO:0044428	0	0	1203	AAGAB|ABL1|ACIN1|ACLY|ACSL5|ACSS2|ACTR5|ACTR8|ADAM12|ADARB1|ADAT3|ADPRHL2|AFF3|AGPAT3|AHCTF1|AIP|AKAP17A|AKAP8L|AKIRIN1|AKT1S1|AKT2|AKTIP|ALDH6A1|ALKBH2|ALKBH3|ALOX5|ANAPC11|ANAPC15|ANAPC2|ANAPC4|ANAPC5|ANKRD1|ANKRD11|ANP32B|ANXA11|AP5Z1|APEX1|APLF|APPL2|APRT|AQR|ARGLU1|ARID1A|ARID3A|ARID3B|ARID4B|ARL6IP4|ARNT|ARNTL|ARPP19|ASF1B|ASXL1|ATF1|ATF3|ATF4|ATP11B|ATP2A3|ATPAF2|ATRIP|ATXN2|AURKAIP1|AURKB…
Cellular Component	4	nucleus	GO:0005634	0	0	1716	AAGAB|AARSD1|ABCG2|ABI1|ABL1|ABT1|ACADM|ACIN1|ACLY|ACSL5|ACSS2|ACTR5|ACTR8|ADAD1|ADAM12|ADARB1|ADARB2|ADAT3|ADCY1|ADI1|ADNP2|ADPRHL2|AFF3|AGO4|AGPAT3|AHCTF1|AIP|AKAP13|AKAP17A|AKAP8L|AKIRIN1|AKIRIN2|AKNA|AKT1S1|AKT2|AKTIP|ALAD|ALDH6A1|ALG2|ALKBH2|ALKBH3|ALOX15B|ALOX5|ANAPC11|ANAPC15|ANAPC2|ANAPC4|ANAPC5|ANK1|ANKRD1|ANKRD11|ANKRD37|ANKRD49|ANP32B|ANXA11|ANXA2|AP5S1|AP5Z1|APAF1|APBA1|APEX1|APLF|APL…
Cellular Component	1	organelle	GO:0043226	0	0	3052	AAGAB|AARS|AARSD1|AASS|ABCA5|ABCB10|ABCB6|ABCC12|ABCD3|ABCD4|ABCF2|ABCG2|ABHD10|ABHD4|ABI1|ABL1|ABO|ABT1|ACAD8|ACADL|ACADM|ACAP1|ACAT1|ACBD3|ACE|ACER1|ACIN1|ACLY|ACOT11|ACOT2|ACOT8|ACOT9|ACP2|ACP5|ACSBG2|ACSF3|ACSL3|ACSL5|ACSS2|ACTN1|ACTN2|ACTR10|ACTR5|ACTR8|ADAD1|ADAM12|ADAM8|ADARB1|ADARB2|ADAT3|ADCY1|ADCY5|ADH5|ADI1|ADIPOQ|ADNP2|ADPGK|ADPRHL2|AFF3|AGK|AGMAT|AGO4|AGPAT3|AGPAT4|AHCTF1|AHSA1|AIF1L…
Cellular Component	2	organelle lumen	GO:0043233	0	0	1317	AAGAB|AASS|ABCD3|ABHD10|ABL1|ACAD8|ACADL|ACADM|ACAT1|ACIN1|ACLY|ACOT2|ACOT8|ACOT9|ACP2|ACSF3|ACSL5|ACSS2|ACTN1|ACTN2|ACTR5|ACTR8|ADAM12|ADARB1|ADAT3|ADPRHL2|AFF3|AHCTF1|AIP|AKAP17A|AKAP8L|AKIRIN1|AKT1S1|AKT2|AKTIP|ALDH2|ALDH6A1|ALKBH2|ALKBH3|ALKBH7|ALOX5|ANAPC11|ANAPC15|ANAPC2|ANAPC4|ANAPC5|ANKRD1|ANKRD11|ANP32B|ANXA11|AP4B1|AP5Z1|APEX1|APLF|APOE|APPL2|APRT|AQR|ARGLU1|ARID1A|ARID3A|ARID3B|ARID4B|…
Cellular Component	1	organelle part	GO:0044422	0	0	2273	AAGAB|AASS|ABCA5|ABCB10|ABCB6|ABCD3|ABCD4|ABCF2|ABCG2|ABHD10|ABHD4|ABL1|ABO|ACAD8|ACADL|ACADM|ACAP1|ACAT1|ACBD3|ACER1|ACIN1|ACLY|ACOT2|ACOT8|ACOT9|ACP2|ACSF3|ACSL3|ACSL5|ACSS2|ACTN1|ACTN2|ACTR10|ACTR5|ACTR8|ADAM12|ADAM8|ADARB1|ADAT3|ADPRHL2|AFF3|AGK|AGPAT3|AGPAT4|AHCTF1|AIF1L|AIP|AKAP1|AKAP11|AKAP13|AKAP17A|AKAP8L|AKAP9|AKIRIN1|AKT1S1|AKT2|AKTIP|ALDH2|ALDH3A2|ALDH6A1|ALG1|ALG2|ALG5|ALG9|ALKBH2|AL…
Molecular Function	1	binding	GO:0005488	0	0	2962	AACS|AAGAB|AARS|AARSD1|ABCA5|ABCB10|ABCB6|ABCC12|ABCC5|ABCD3|ABCD4|ABCF2|ABCG2|ABCG8|ABI1|ABL1|ABO|ABT1|ACADM|ACAP1|ACAP3|ACAT1|ACBD3|ACBD4|ACBD6|ACE|ACIN1|ACLY|ACOT11|ACOT2|ACOT8|ACP5|ACSBG2|ACSF3|ACSL3|ACSL5|ACSS2|ACTN1|ACTN2|ACTR5|ACTR8|ADAD1|ADAL|ADAM12|ADAM33|ADAM8|ADAMTS12|ADARB1|ADARB2|ADAT1|ADAT3|ADCK2|ADCY1|ADCY5|ADGRG6|ADGRL3|ADH5|ADI1|ADIPOQ|ADIPOR1|ADIPOR2|ADNP2|ADPGK|ADPRHL2|ADSSL1|A…
Molecular Function	2	protein binding	GO:0005515	0	0	2177	AAGAB|ABCB10|ABCD3|ABCG2|ABCG8|ABI1|ABL1|ABT1|ACADM|ACAT1|ACBD3|ACE|ACIN1|ACLY|ACOT2|ACOT8|ACSL3|ACTN1|ACTN2|ACTR5|ADAM12|ADAM8|ADAMTS12|ADARB1|ADCY1|ADCY5|ADGRG6|ADGRL3|ADH5|ADI1|ADIPOQ|ADIPOR1|ADIPOR2|ADSSL1|AGO4|AHSA1|AIF1L|AIP|AKAP1|AKAP11|AKAP13|AKAP17A|AKAP8L|AKAP9|AKIRIN2|AKT1S1|AKT2|AKTIP|ALAD|ALG2|ALKBH3|ALOX5|ALPL|AMBRA1|AMOTL2|ANAPC11|ANAPC4|ANAPC5|ANK1|ANKMY2|ANKRD1|ANKRD13C|ANKRD50|A…
Biological Process	2	cellular component organization	GO:0016043	5,30e-321	7,37e-317	1419	AASS|ABCA5|ABCD3|ABI1|ABL1|ACADL|ACAT1|ACE|ACIN1|ACOT8|ACP2|ACSL3|ACTN1|ACTN2|ACTR8|ADAM8|ADCY1|ADGRL3|ADIPOQ|ADIPOR1|ADIPOR2|ADNP2|AGO4|AHCTF1|AIP|AKAP13|AKAP8L|AKAP9|AKT1S1|AKT2|AKTIP|ALAD|ALKBH7|AMBRA1|ANAPC11|ANAPC15|ANAPC2|ANAPC4|ANAPC5|ANK1|ANKRD1|ANP32B|ANXA2|ANXA6|AP2M1|AP3B1|APAF1|APBA1|APEX1|APOE|APOO|ARAP1|ARAP3|ARF1|ARFIP2|ARHGAP21|ARHGAP35|ARHGAP4|ARHGEF11|ARHGEF16|ARHGEF17|ARHGEF18|…
Biological Process	3	cellular nitrogen compound metabolic process	GO:0034641	7,16e-319	9,96e-315	1503	AARS|AARSD1|ABCB6|ABL1|ABT1|ACAD8|ACADL|ACADM|ACAT1|ACE|ACER1|ACIN1|ACP5|ACTN1|ACTN2|ACTR5|ACTR8|ADAD1|ADAL|ADAM8|ADARB1|ADARB2|ADAT1|ADAT3|ADCY1|ADCY5|ADGRG3|ADIPOQ|ADNP2|ADPGK|ADSSL1|AFF3|AGK|AGMAT|AGO4|AHCTF1|AIP|AKAP17A|AKAP8L|AKAP9|AKIRIN2|AKNA|AKT2|ALAD|ALDH6A1|ALDH9A1|ALKBH2|ALKBH3|AMPD2|ANKRD1|ANKRD49|ANXA3|AP5S1|AP5Z1|APAF1|APEX1|APLF|APOE|APRT|AQR|ARGLU1|ARHGAP35|ARHGEF11|ARID1A|ARID3A|…
Cellular Component	1	membrane	GO:0016020	5,35e-300	7,44e-296	1841	AARS|ABCA5|ABCB10|ABCB6|ABCC12|ABCC5|ABCD3|ABCD4|ABCF2|ABCG2|ABCG8|ABHD17A|ABHD4|ABI1|ABL1|ABO|ACADL|ACAP1|ACAT1|ACBD3|ACE|ACER1|ACIN1|ACLY|ACP2|ACP5|ACSBG2|ACSL3|ACSL5|ACTN1|ACTN2|ADAM12|ADAM33|ADAM8|ADCK2|ADCK5|ADCY1|ADCY5|ADGRA1|ADGRA2|ADGRA3|ADGRG3|ADGRG6|ADGRL3|ADI1|ADIPOR1|ADIPOR2|ADORA3|ADPGK|AGK|AGO4|AGPAT3|AGPAT4|AHCTF1|AIF1L|AIP|AKAP1|AKAP13|AKAP9|AKIRIN1|AKNA|AKT2|AKTIP|ALDH3A2|ALG1|AL…
Molecular Function	2	organic cyclic compound binding	GO:0097159	2,95e-295	4,11e-291	1392	AACS|AARS|AARSD1|ABCA5|ABCB10|ABCB6|ABCC12|ABCC5|ABCD3|ABCD4|ABCF2|ABCG2|ABCG8|ABL1|ABT1|ACIN1|ACLY|ACSBG2|ACSF3|ACSL3|ACSL5|ACSS2|ACTN1|ACTR8|ADAD1|ADARB1|ADARB2|ADAT1|ADCK2|ADCY1|ADCY5|ADNP2|ADSSL1|AFF3|AGK|AGO4|AHCTF1|AKAP1|AKAP17A|AKAP8L|AKAP9|AKNA|AKT2|ALDH6A1|ANKRD1|ANXA11|ANXA2|ANXA6|APAF1|APEX1|APLF|APLP2|APRT|AQR|ARCN1|ARF1|ARFIP2|ARHGAP35|ARHGEF28|ARID1A|ARID3B|ARL2|ARL3|ARL5C|ARL6IP4|A…
Molecular Function	2	heterocyclic compound binding	GO:1901363	2,78e-293	3,86e-289	1379	AACS|AARS|AARSD1|ABCA5|ABCB10|ABCB6|ABCC12|ABCC5|ABCD3|ABCD4|ABCF2|ABCG2|ABCG8|ABL1|ABT1|ACIN1|ACLY|ACSBG2|ACSF3|ACSL3|ACSL5|ACSS2|ACTN1|ACTR8|ADAD1|ADARB1|ADARB2|ADAT1|ADCK2|ADCY1|ADCY5|ADNP2|ADSSL1|AFF3|AGK|AGO4|AHCTF1|AKAP1|AKAP17A|AKAP8L|AKAP9|AKNA|AKT2|ALDH6A1|ANKRD1|ANXA11|ANXA2|ANXA6|APAF1|APEX1|APLF|APLP2|APRT|AQR|ARCN1|ARF1|ARFIP2|ARHGAP35|ARHGEF28|ARID1A|ARID3B|ARL2|ARL3|ARL5C|ARL6IP4|A…
Cellular Component	4	nucleoplasm	GO:0005654	2,25e-283	3,12e-279	951	AAGAB|ABL1|ACIN1|ACLY|ACSS2|ADAM12|ADARB1|ADAT3|ADPRHL2|AFF3|AHCTF1|AIP|AKAP17A|AKAP8L|AKIRIN1|AKT1S1|AKT2|ALDH6A1|ALKBH2|ALKBH3|ANAPC11|ANAPC15|ANAPC2|ANAPC4|ANAPC5|ANKRD1|ANKRD11|ANXA11|AP5Z1|APEX1|APLF|APPL2|APRT|AQR|ARGLU1|ARID1A|ARID3A|ARID3B|ARID4B|ARL6IP4|ARNT|ARNTL|ARPP19|ASF1B|ATF1|ATF3|ATF4|ATPAF2|ATRIP|ATXN2|AURKAIP1|AURKB|AXIN2|BAG6|BANP|BARD1|BAZ1B|BCL11A|BCL6|BCL9|BLM|BLOC1S6|BLZF1|…
Biological Process	3	organic cyclic compound metabolic process	GO:1901360	3,86e-282	5,37e-278	1408	AARS|AARSD1|ABCB6|ABCD4|ABL1|ABT1|ACAD8|ACADL|ACAT1|ACBD3|ACIN1|ACLY|ACOT8|ACP5|ACTN1|ACTN2|ACTR5|ACTR8|ADAD1|ADAL|ADAM8|ADARB1|ADARB2|ADAT1|ADAT3|ADCY1|ADCY5|ADGRG3|ADIPOQ|ADNP2|ADPGK|ADSSL1|AFF3|AGO4|AHCTF1|AIP|AKAP17A|AKAP8L|AKAP9|AKIRIN2|AKNA|ALAD|ALDH6A1|ALKBH2|ALKBH3|AMPD2|ANKRD1|ANKRD49|ANXA3|AP5S1|AP5Z1|APAF1|APEX1|APLF|APOE|APRT|AQR|ARGLU1|ARHGAP35|ARHGEF11|ARID1A|ARID3A|ARID3B|ARID3C|AR…
Cellular Component	1	macromolecular complex	GO:0032991	7,21e-282	1,00e-277	1164	ABCB6|ABCD4|ABCF2|ABCG8|ABI1|ABT1|ACIN1|ACTR10|ACTR5|ACTR8|ADAM8|ADIPOQ|AGO4|AHCTF1|AIF1L|AIP|AKAP17A|AKAP8L|AKAP9|AKIRIN2|AKT1S1|AKTIP|ANAPC11|ANAPC15|ANAPC2|ANAPC4|ANAPC5|ANKRD1|ANXA2|AP1S1|AP1S2|AP2A1|AP2M1|AP3B1|AP3M2|AP3S2|AP4B1|AP5S1|AP5Z1|APAF1|APEX1|APOE|APOO|APPL2|AQR|ARCN1|ARID1A|ARIH2|ARNT|ARNTL|ARPC3|ARPC4|ARPC5|ARPC5L|ASF1B|ASXL1|ASZ1|ATF1|ATF3|ATF4|ATG13|ATG14|ATP2A2|ATP5D|ATP5G2|AT…
Biological Process	3	cellular aromatic compound metabolic process	GO:0006725	1,70e-279	2,36e-275	1378	AARS|AARSD1|ABCB6|ABCD4|ABL1|ABT1|ACAD8|ACAT1|ACIN1|ACTN1|ACTN2|ACTR5|ACTR8|ADAD1|ADAL|ADAM8|ADARB1|ADARB2|ADAT1|ADAT3|ADCY1|ADCY5|ADGRG3|ADIPOQ|ADNP2|ADPGK|ADSSL1|AFF3|AGO4|AHCTF1|AIP|AKAP17A|AKAP8L|AKAP9|AKIRIN2|AKNA|ALAD|ALDH6A1|ALKBH2|ALKBH3|AMPD2|ANKRD1|ANKRD49|ANXA3|AP5S1|AP5Z1|APAF1|APEX1|APLF|APOE|APRT|AQR|ARGLU1|ARHGAP35|ARHGEF11|ARID1A|ARID3A|ARID3B|ARID3C|ARID4B|ARL6IP4|ARNT|ARNTL|ASF1…
Biological Process	2	biosynthetic process	GO:0009058	4,47e-277	6,22e-273	1423	AACS|AARS|AARSD1|ABCB6|ABCC5|ABCD3|ABL1|ABO|ABT1|ACAD8|ACADL|ACADM|ACAT1|ACBD3|ACER1|ACLY|ACOT11|ACOT2|ACOT8|ACOT9|ACP5|ACSBG2|ACSF3|ACSL3|ACSL5|ACSS2|ACTN1|ACTN2|ACTR5|ACTR8|ADAL|ADAM8|ADCY1|ADCY5|ADGRG3|ADI1|ADIPOQ|ADNP2|ADSSL1|AFF3|AGK|AGMAT|AGO4|AGPAT3|AGPAT4|AHCTF1|AIP|AKAP17A|AKAP8L|AKAP9|AKIRIN2|AKNA|AKT2|ALAD|ALDH3A2|ALDH8A1|ALDH9A1|ALG1|ALG2|ALG5|ALG9|ALOX15B|ALOX5|AMPD2|ANKRD1|ANKRD13C|…
Biological Process	3	heterocycle metabolic process	GO:0046483	7,02e-276	9,76e-272	1365	AARS|AARSD1|ABCB6|ABCD4|ABL1|ABT1|ACAD8|ACAT1|ACIN1|ACP5|ACTN1|ACTN2|ACTR5|ACTR8|ADAD1|ADAL|ADAM8|ADARB1|ADARB2|ADAT1|ADAT3|ADCY1|ADCY5|ADGRG3|ADIPOQ|ADNP2|ADPGK|ADSSL1|AFF3|AGO4|AHCTF1|AIP|AKAP17A|AKAP8L|AKAP9|AKIRIN2|AKNA|ALAD|ALDH6A1|ALKBH2|ALKBH3|AMPD2|ANKRD1|ANKRD49|ANXA3|AP5S1|AP5Z1|APAF1|APEX1|APLF|APOE|APRT|AQR|ARGLU1|ARHGAP35|ARHGEF11|ARID1A|ARID3A|ARID3B|ARID3C|ARID4B|ARL6IP4|ARNT|ARNTL…
Biological Process	3	organic substance biosynthetic process	GO:1901576	1,11e-274	1,55e-270	1407	AACS|AARS|AARSD1|ABCB6|ABCC5|ABCD3|ABL1|ABO|ABT1|ACAD8|ACADL|ACADM|ACAT1|ACBD3|ACER1|ACLY|ACOT11|ACOT2|ACOT8|ACOT9|ACSBG2|ACSF3|ACSL3|ACSL5|ACSS2|ACTN1|ACTN2|ACTR5|ACTR8|ADAL|ADAM8|ADCY1|ADCY5|ADGRG3|ADI1|ADIPOQ|ADNP2|ADSSL1|AFF3|AGK|AGMAT|AGO4|AGPAT3|AGPAT4|AHCTF1|AIP|AKAP17A|AKAP8L|AKAP9|AKIRIN2|AKNA|AKT2|ALAD|ALDH3A2|ALDH8A1|ALDH9A1|ALG1|ALG2|ALG5|ALG9|ALOX15B|ALOX5|AMPD2|ANKRD1|ANKRD13C|ANKRD…
Molecular Function	1	catalytic activity	GO:0003824	1,65e-272	2,30e-268	1302	AACS|AARS|AARSD1|AASS|ABCB6|ABCC12|ABCC5|ABCD3|ABCD4|ABCF2|ABCG2|ABCG8|ABHD10|ABHD17A|ABHD4|ABL1|ABO|ACAD8|ACADL|ACADM|ACAT1|ACE|ACER1|ACIN1|ACLY|ACOT11|ACOT2|ACOT8|ACOT9|ACP2|ACP5|ACSBG2|ACSF3|ACSL3|ACSL5|ACSS2|ADAD1|ADAL|ADAM12|ADAM33|ADAM8|ADAMTS12|ADARB1|ADARB2|ADAT1|ADCK2|ADCK5|ADCY1|ADCY5|ADH5|ADI1|ADPGK|ADPRHL2|ADSSL1|AGK|AGMAT|AGPAT3|AGPAT4|AKAP13|AKT2|ALAD|ALDH2|ALDH3A2|ALDH6A1|ALDH8A1|A…
Biological Process	3	cellular biosynthetic process	GO:0044249	2,55e-272	3,55e-268	1390	AACS|AARS|AARSD1|ABCB6|ABCD3|ABL1|ABO|ABT1|ACAD8|ACADL|ACADM|ACAT1|ACER1|ACLY|ACOT11|ACOT2|ACOT8|ACOT9|ACP5|ACSBG2|ACSF3|ACSL3|ACSL5|ACSS2|ACTN1|ACTN2|ACTR5|ACTR8|ADAL|ADAM8|ADCY1|ADCY5|ADGRG3|ADI1|ADIPOQ|ADNP2|ADSSL1|AFF3|AGK|AGMAT|AGO4|AGPAT3|AGPAT4|AHCTF1|AIP|AKAP17A|AKAP8L|AKAP9|AKIRIN2|AKNA|AKT2|ALAD|ALDH3A2|ALDH8A1|ALDH9A1|ALG1|ALG2|ALG5|ALG9|ALOX15B|ALOX5|AMPD2|ANKRD1|ANKRD49|ANXA3|APEX1|A…
Biological Process	3	nucleobase-containing compound metabolic process	GO:0006139	3,33e-269	4,62e-265	1336	AARS|AARSD1|ABL1|ABT1|ACAD8|ACAT1|ACIN1|ACTN1|ACTN2|ACTR5|ACTR8|ADAD1|ADAL|ADAM8|ADARB1|ADARB2|ADAT1|ADAT3|ADCY1|ADCY5|ADGRG3|ADIPOQ|ADNP2|ADPGK|ADSSL1|AFF3|AGO4|AHCTF1|AIP|AKAP17A|AKAP8L|AKAP9|AKIRIN2|AKNA|ALDH6A1|ALKBH2|ALKBH3|AMPD2|ANKRD1|ANKRD49|ANXA3|AP5S1|AP5Z1|APAF1|APEX1|APLF|APOE|APRT|AQR|ARGLU1|ARHGAP35|ARHGEF11|ARID1A|ARID3A|ARID3B|ARID3C|ARID4B|ARL6IP4|ARNT|ARNTL|ASF1B|ASXL1|ASZ1|ATF1…
Cellular Component	3	intracellular non-membrane-bounded organelle	GO:0043232	1,48e-256	2,05e-252	1048	ABI1|ABL1|ACIN1|ACSL3|ACSL5|ACTN1|ACTN2|ACTR10|ACTR5|ACTR8|ADAM8|ADARB1|AGO4|AHCTF1|AIF1L|AKAP11|AKAP13|AKAP8L|AKAP9|AKTIP|ALKBH2|ALOX15B|AMBRA1|ANK1|ANKRD1|ANP32B|ANXA11|ANXA2|APEX1|APLF|ARAP3|ARF1|ARHGAP21|ARHGAP35|ARHGAP4|ARHGEF18|ARID1A|ARID3A|ARL2|ARL3|ARL6IP4|ARL6IP5|ARNTL|ARPC1A|ARPC3|ARPC4|ARPC5|ARPC5L|ASF1B|ASPM|ASXL1|ASZ1|ATF3|ATF4|ATG14|ATG16L1|ATG5|ATP6V0D1|ATXN2|AURKB|AXIN2|B9D1|BAG3…
Cellular Component	2	non-membrane-bounded organelle	GO:0043228	1,48e-256	2,05e-252	1048	ABI1|ABL1|ACIN1|ACSL3|ACSL5|ACTN1|ACTN2|ACTR10|ACTR5|ACTR8|ADAM8|ADARB1|AGO4|AHCTF1|AIF1L|AKAP11|AKAP13|AKAP8L|AKAP9|AKTIP|ALKBH2|ALOX15B|AMBRA1|ANK1|ANKRD1|ANP32B|ANXA11|ANXA2|APEX1|APLF|ARAP3|ARF1|ARHGAP21|ARHGAP35|ARHGAP4|ARHGEF18|ARID1A|ARID3A|ARL2|ARL3|ARL6IP4|ARL6IP5|ARNTL|ARPC1A|ARPC3|ARPC4|ARPC5|ARPC5L|ASF1B|ASPM|ASXL1|ASZ1|ATF3|ATF4|ATG14|ATG16L1|ATG5|ATP6V0D1|ATXN2|AURKB|AXIN2|B9D1|BAG3…
Biological Process	2	regulation of metabolic process	GO:0019222	5,12e-246	7,12e-242	1313	AARS|ABI1|ABL1|ABT1|ACAD8|ACADL|ACE|ACER1|ACLY|ACOT8|ACP5|ACSL3|ACTN1|ACTN2|ACTR5|ACTR8|ADAM8|ADARB1|ADCY1|ADCY5|ADGRG3|ADIPOQ|ADIPOR1|ADNP2|AFF3|AGO4|AHCTF1|AIP|AKAP13|AKAP17A|AKAP8L|AKAP9|AKIRIN2|AKNA|AKT1S1|AKT2|AKTIP|AMBRA1|ANAPC11|ANAPC15|ANAPC2|ANAPC4|ANAPC5|ANKRD1|ANKRD13C|ANKRD49|ANP32B|ANXA2|ANXA3|AP2A1|APAF1|APBA1|APBA2|APEX1|APLF|APLP2|APOE|ARAP1|ARF1|ARGLU1|ARHGAP35|ARHGEF11|ARID1A|AR…
Biological Process	1	localization	GO:0051179	1,51e-245	2,10e-241	1301	AACS|AAGAB|ABCA5|ABCB10|ABCB6|ABCC12|ABCC5|ABCD3|ABCD4|ABCF2|ABCG2|ABCG8|ABI1|ABL1|ACAP1|ACBD3|ACE|ACSL3|ACTN1|ACTN2|ADAM8|ADAMTS12|ADARB1|ADCY5|ADGRA2|ADGRG3|ADGRL3|ADIPOQ|ADIPOR1|ADIPOR2|AHCTF1|AIP|AKAP13|AKAP8L|AKAP9|AKT2|AKTIP|ALKBH7|ALOX15B|ANK1|ANKRD1|ANKRD13C|ANKRD50|ANO10|ANO5|ANP32B|ANTXR2|ANXA11|ANXA2|ANXA3|ANXA6|AP1S1|AP1S2|AP2A1|AP2M1|AP3B1|AP3M2|AP3S2|AP4B1|AP5S1|AP5Z1|APBA1|APBA2|AP…
Biological Process	4	cellular protein metabolic process	GO:0044267	1,37e-243	1,90e-239	1140	AARS|AARSD1|ABI1|ABL1|ABO|ACE|ACTN2|ADAM8|ADAMTS12|ADARB1|ADCK2|ADCK5|ADCY1|ADCY5|ADH5|ADIPOQ|AGO4|AKAP13|AKAP8L|AKAP9|AKIRIN2|AKT1S1|AKT2|AKTIP|ALG1|ALG2|ALG5|ALG9|ANAPC11|ANAPC15|ANAPC2|ANAPC4|ANAPC5|ANP32B|ANXA2|APAF1|APH1B|APLP2|APOE|ARHGEF6|ARID4B|ARIH2|ARL6IP1|ARL6IP5|ARMT1|ARNT|ARNTL|ARPP19|ARR3|ARSK|ASB12|ASB13|ASB6|ASL|ASXL1|ATF3|ATF4|ATG14|ATG5|ATP6AP1|ATXN2|AURKAIP1|AURKB|AXIN2|B2M|B3G…
Biological Process	1	response to stimulus	GO:0050896	2,26e-243	3,14e-239	1619	AACS|AARS|ABCD3|ABCG2|ABCG8|ABI1|ABL1|ACAT1|ACER1|ACOT11|ACP5|ACSL3|ACTN2|ACTR5|ACTR8|ADAM8|ADAMTS12|ADARB1|ADCY1|ADCY5|ADGRA1|ADGRA2|ADGRA3|ADGRG3|ADGRG6|ADGRL3|ADH5|ADIPOQ|ADIPOR1|ADIPOR2|ADNP2|ADORA3|ADPRHL2|ADSSL1|AFF3|AGO4|AHSA1|AIP|AKAP1|AKAP11|AKAP13|AKAP17A|AKAP9|AKIRIN2|AKT1S1|AKT2|ALAD|ALG2|ALKBH2|ALKBH3|ALKBH7|ALOX15B|ALOX5|ALPL|AMBRA1|AMOTL2|ANK1|ANKRD1|ANXA11|ANXA2|ANXA3|ANXA6|AP1S1|…
Biological Process	3	protein metabolic process	GO:0019538	7,56e-243	1,05e-238	1216	AARS|AARSD1|ABI1|ABL1|ABO|ACE|ACOT8|ACTN2|ADAM12|ADAM33|ADAM8|ADAMTS12|ADARB1|ADCK2|ADCK5|ADCY1|ADCY5|ADH5|ADIPOQ|AGO4|AIP|AKAP13|AKAP8L|AKAP9|AKIRIN2|AKT1S1|AKT2|AKTIP|ALG1|ALG2|ALG5|ALG9|ANAPC11|ANAPC15|ANAPC2|ANAPC4|ANAPC5|ANP32B|ANPEP|ANXA2|APAF1|APH1B|APLP2|APOE|ARHGEF6|ARID4B|ARIH2|ARL6IP1|ARL6IP5|ARMT1|ARNT|ARNTL|ARPP19|ARR3|ARSK|ASB12|ASB13|ASB6|ASL|ASXL1|ATF3|ATF4|ATG14|ATG4A|ATG4C|ATG5|…
Biological Process	4	nucleic acid metabolic process	GO:0090304	1,36e-242	1,90e-238	1207	AARS|AARSD1|ABL1|ABT1|ACAD8|ACIN1|ACTN1|ACTN2|ACTR5|ACTR8|ADAD1|ADAM8|ADARB1|ADARB2|ADAT1|ADAT3|ADGRG3|ADIPOQ|ADNP2|AFF3|AGO4|AHCTF1|AIP|AKAP17A|AKAP8L|AKIRIN2|AKNA|ALKBH2|ALKBH3|ANKRD1|ANKRD49|ANXA3|AP5S1|AP5Z1|APAF1|APEX1|APLF|AQR|ARGLU1|ARHGAP35|ARHGEF11|ARID1A|ARID3A|ARID3B|ARID3C|ARID4B|ARL6IP4|ARNT|ARNTL|ASF1B|ASXL1|ASZ1|ATF1|ATF3|ATF4|ATRIP|ATXN2|AURKB|AXIN2|BACH1|BAG4|BAMBI|BANP|BARD1|BAT…
Biological Process	2	cellular response to stimulus	GO:0051716	2,45e-240	3,41e-236	1393	AACS|AARS|ABI1|ABL1|ACER1|ACOT11|ACTN2|ACTR5|ACTR8|ADAM8|ADAMTS12|ADCY1|ADCY5|ADGRA1|ADGRA2|ADGRA3|ADGRG3|ADGRG6|ADGRL3|ADIPOQ|ADIPOR1|ADIPOR2|ADNP2|ADORA3|ADPRHL2|ADSSL1|AGO4|AIP|AKAP1|AKAP11|AKAP13|AKAP17A|AKAP9|AKT1S1|AKT2|ALAD|ALKBH2|ALKBH3|ALKBH7|ALOX15B|ALPL|AMBRA1|AMOTL2|ANK1|ANKRD1|ANXA2|ANXA6|AP2A1|AP2M1|AP5S1|AP5Z1|APAF1|APEX1|APH1B|APLF|APLP2|APOE|APPL2|APRT|AQR|ARAP1|ARAP3|ARF1|ARFIP2…
Biological Process	3	regulation of cellular metabolic process	GO:0031323	4,76e-235	6,62e-231	1250	AARS|ABI1|ABL1|ABT1|ACAD8|ACADL|ACE|ACLY|ACOT8|ACP5|ACSL3|ACTN1|ACTN2|ACTR5|ACTR8|ADAM8|ADARB1|ADCY1|ADCY5|ADGRG3|ADIPOQ|ADIPOR1|ADNP2|AFF3|AGO4|AHCTF1|AIP|AKAP13|AKAP17A|AKAP8L|AKAP9|AKIRIN2|AKNA|AKT1S1|AKT2|AKTIP|AMBRA1|ANAPC11|ANAPC15|ANAPC2|ANAPC4|ANAPC5|ANKRD1|ANKRD13C|ANKRD49|ANP32B|ANXA2|ANXA3|APAF1|APEX1|APLF|APLP2|APOE|ARAP1|ARF1|ARGLU1|ARHGAP35|ARHGEF11|ARID1A|ARID3A|ARID3B|ARID3C|ARID4…
Cellular Component	4	cytosol	GO:0005829	7,31e-231	1,02e-226	932	AACS|AAGAB|AARS|ABCD3|ABHD10|ABI1|ABL1|ACIN1|ACLY|ACOT11|ACP5|ACSBG2|ACSS2|ACTN1|ACTN2|ADAL|ADH5|ADI1|ADSSL1|AGO4|AHCTF1|AHSA1|AIP|AKAP1|AKAP13|AKAP9|AKT1S1|AKT2|AKTIP|ALAD|ALDH8A1|ALDH9A1|ALOX15B|ALOX5|AMBRA1|AMOTL2|AMPD2|ANAPC11|ANAPC15|ANAPC2|ANAPC4|ANAPC5|ANK1|ANKRD1|ANPEP|ANXA2|AP1S1|AP1S2|AP2A1|AP2M1|AP5S1|APAF1|APBA1|APLF|APRT|ARAP1|ARAP3|ARCN1|ARF1|ARFIP1|ARFIP2|ARHGAP1|ARHGAP11A|ARHGAP19…
Biological Process	3	regulation of macromolecule metabolic process	GO:0060255	3,18e-229	4,42e-225	1234	AARS|ABI1|ABL1|ABT1|ACAD8|ACE|ACOT8|ACTN1|ACTN2|ACTR5|ACTR8|ADAM8|ADARB1|ADCY1|ADCY5|ADGRG3|ADIPOQ|ADNP2|AFF3|AGO4|AHCTF1|AIP|AKAP13|AKAP17A|AKAP8L|AKAP9|AKIRIN2|AKNA|AKT1S1|AKT2|AKTIP|ANAPC11|ANAPC15|ANAPC2|ANAPC4|ANAPC5|ANKRD1|ANKRD13C|ANKRD49|ANP32B|ANXA2|ANXA3|AP2A1|APAF1|APBA1|APBA2|APEX1|APLF|APLP2|APOE|ARAP1|ARF1|ARGLU1|ARHGAP35|ARHGEF11|ARID1A|ARID3A|ARID3B|ARID3C|ARID4B|ARL6IP1|ARL6IP5|A…
Biological Process	4	gene expression	GO:0010467	4,71e-226	6,55e-222	1197	AARS|AARSD1|ABL1|ABT1|ACAD8|ACE|ACIN1|ACTR5|ACTR8|ADAD1|ADAM8|ADARB1|ADARB2|ADAT1|ADAT3|ADGRG3|ADIPOQ|ADNP2|AFF3|AGO4|AHCTF1|AIP|AKAP17A|AKAP8L|AKIRIN2|AKNA|AKT2|ANKRD1|ANKRD49|ANXA3|APBA1|APBA2|APEX1|APH1B|APOE|AQR|ARGLU1|ARHGAP35|ARHGEF11|ARID1A|ARID3A|ARID3B|ARID3C|ARID4B|ARL6IP4|ARNT|ARNTL|ASF1B|ASXL1|ASZ1|ATF1|ATF3|ATF4|ATG14|ATXN2|AURKAIP1|AURKB|AXIN2|BACH1|BAD|BAMBI|BANP|BARD1|BATF3|BAZ1B|…
Biological Process	3	regulation of primary metabolic process	GO:0080090	1,09e-225	1,51e-221	1224	AARS|ABI1|ABL1|ABT1|ACAD8|ACADL|ACE|ACER1|ACOT8|ACSL3|ACTN1|ACTN2|ACTR5|ACTR8|ADAM8|ADARB1|ADCY1|ADCY5|ADGRG3|ADIPOQ|ADIPOR1|ADNP2|AFF3|AGO4|AHCTF1|AIP|AKAP13|AKAP17A|AKAP8L|AKAP9|AKIRIN2|AKNA|AKT1S1|AKT2|AKTIP|AMBRA1|ANAPC11|ANAPC15|ANAPC2|ANAPC4|ANAPC5|ANKRD1|ANKRD49|ANP32B|ANXA2|ANXA3|AP2A1|APAF1|APEX1|APLF|APLP2|APOE|ARF1|ARGLU1|ARHGAP35|ARHGEF11|ARID1A|ARID3A|ARID3B|ARID3C|ARID4B|ARL6IP1|ARL…
Biological Process	4	macromolecule biosynthetic process	GO:0009059	1,39e-221	1,94e-217	1171	AARS|AARSD1|ABCC5|ABL1|ABO|ABT1|ACAD8|ACOT8|ACTN1|ACTN2|ACTR5|ACTR8|ADAM8|ADGRG3|ADIPOQ|ADNP2|AFF3|AGO4|AHCTF1|AIP|AKAP17A|AKAP8L|AKIRIN2|AKNA|AKT2|ALG1|ALG2|ALG5|ALG9|ANKRD1|ANKRD13C|ANKRD49|ANXA3|AP2A1|APEX1|APOE|ARGLU1|ARHGAP35|ARHGEF11|ARID1A|ARID3A|ARID3B|ARID3C|ARID4B|ARNT|ARNTL|ASF1B|ASXL1|ATF1|ATF3|ATF4|ATRIP|ATXN2|AURKAIP1|AURKB|B3GALT2|B3GALT6|B3GLCT|B3GNT2|B3GNT5|B3GNT9|B4GALNT2|B4GALT…
Biological Process	4	cellular macromolecule biosynthetic process	GO:0034645	8,28e-218	1,15e-213	1140	AARS|AARSD1|ABL1|ABO|ABT1|ACAD8|ACOT8|ACTR5|ACTR8|ADAM8|ADGRG3|ADIPOQ|ADNP2|AFF3|AGO4|AHCTF1|AKAP17A|AKAP8L|AKIRIN2|AKNA|AKT2|ALG1|ALG2|ALG5|ALG9|ANKRD1|ANKRD49|ANXA3|APEX1|APOE|ARGLU1|ARHGAP35|ARHGEF11|ARID1A|ARID3A|ARID3B|ARID3C|ARID4B|ARNT|ARNTL|ASF1B|ASXL1|ATF1|ATF3|ATF4|ATRIP|ATXN2|AURKAIP1|AURKB|B3GALT2|B3GALT6|B3GLCT|B3GNT2|B3GNT5|B3GNT9|B4GALNT2|B4GALT2|B4GALT6|BACH1|BAMBI|BANP|BARD1|BATF…
Biological Process	3	organelle organization	GO:0006996	7,82e-215	1,09e-210	849	ABCD3|ABI1|ABL1|ACIN1|ACOT8|ACP2|ACTN1|ACTN2|ACTR8|AGO4|AHCTF1|AIP|AKAP13|AKAP8L|AKAP9|AKT2|AKTIP|ALKBH7|AMBRA1|ANAPC11|ANAPC15|ANAPC2|ANAPC4|ANAPC5|ANK1|ANKRD1|ANP32B|ANXA2|AP3B1|APEX1|APOE|APOO|ARAP1|ARAP3|ARF1|ARFIP2|ARHGAP21|ARHGAP35|ARHGAP4|ARHGEF11|ARHGEF17|ARHGEF18|ARID1A|ARIH2|ARL2|ARL3|ARL6IP1|ARPC1A|ARPC3|ARPC4|ARPC5|ARPC5L|ARPIN|ARPP19|ASAP3|ASF1B|ASPM|ASZ1|ATCAY|ATG12|ATG13|ATG14|ATG1…
Biological Process	4	macromolecule modification	GO:0043412	4,16e-204	5,78e-200	963	ABI1|ABL1|ABO|ACE|ACTN2|ADAM8|ADARB1|ADAT3|ADCK2|ADCK5|ADCY1|ADCY5|ADH5|ADIPOQ|AKAP13|AKAP8L|AKAP9|AKT1S1|AKT2|AKTIP|ALG1|ALG2|ALG5|ALG9|ALKBH2|ALKBH3|ANAPC11|ANAPC15|ANAPC2|ANAPC4|ANAPC5|ANXA2|APEX1|APOE|ARHGEF6|ARID1A|ARID4B|ARIH2|ARL6IP5|ARMT1|ARNT|ARPP19|ARR3|ARSK|ASB12|ASB13|ASB6|ASF1B|ASL|ASXL1|ASZ1|ATF3|ATG14|ATG5|ATP6AP1|AURKB|AXIN2|B3GALT2|B3GALT6|B3GLCT|B3GNT2|B3GNT5|B3GNT9|B4GALNT2|B4G…
Biological Process	2	positive regulation of cellular process	GO:0048522	1,94e-203	2,70e-199	1075	AACS|ABI1|ABL1|ACE|ACIN1|ACLY|ACSL3|ACTN2|ADAM8|ADARB1|ADCY1|ADCY5|ADGRA2|ADGRL3|ADIPOQ|ADIPOR1|ADNP2|AKAP13|AKAP8L|AKAP9|AKIRIN2|AKNA|AKT2|AKTIP|ALOX15B|AMBRA1|ANAPC11|ANAPC15|ANAPC2|ANAPC4|ANAPC5|ANK1|ANKRD1|ANKRD49|ANP32B|ANXA2|ANXA3|AP3B1|APAF1|APEX1|APH1B|APLF|APOE|APOPT1|ARAP1|ARF1|ARHGAP1|ARHGAP35|ARHGAP4|ARHGEF11|ARHGEF12|ARHGEF16|ARHGEF17|ARHGEF18|ARHGEF4|ARHGEF6|ARID1A|ARID3A|ARID3B|ARI…
Biological Process	1	positive regulation of biological process	GO:0048518	2,76e-203	3,84e-199	1153	AACS|ABI1|ABL1|ACE|ACIN1|ACLY|ACSL3|ACTN2|ADAM8|ADARB1|ADCY1|ADCY5|ADGRA2|ADGRL3|ADIPOQ|ADIPOR1|ADIPOR2|ADNP2|AKAP13|AKAP8L|AKAP9|AKIRIN2|AKNA|AKT2|AKTIP|ALOX15B|AMBRA1|ANAPC11|ANAPC15|ANAPC2|ANAPC4|ANAPC5|ANK1|ANKRD1|ANKRD49|ANP32B|ANXA2|ANXA3|AP3B1|APAF1|APEX1|APH1B|APLF|APOE|APOPT1|AQP3|ARAP1|ARF1|ARHGAP1|ARHGAP35|ARHGAP4|ARHGEF11|ARHGEF12|ARHGEF16|ARHGEF17|ARHGEF18|ARHGEF4|ARHGEF6|ARID1A|ARID…
Biological Process	2	establishment of localization	GO:0051234	2,49e-202	3,47e-198	1081	AACS|AAGAB|ABCA5|ABCB10|ABCB6|ABCC12|ABCC5|ABCD3|ABCD4|ABCF2|ABCG2|ABCG8|ABI1|ABL1|ACAP1|ACBD3|ACE|ACSL3|ACTN1|ACTN2|ADAM8|ADCY5|ADIPOQ|ADIPOR2|AHCTF1|AIP|AKAP13|AKAP8L|AKAP9|AKT2|AKTIP|ALKBH7|ALOX15B|ANK1|ANKRD1|ANKRD50|ANO10|ANO5|ANP32B|ANTXR2|ANXA11|ANXA2|ANXA3|ANXA6|AP1S1|AP1S2|AP2A1|AP2M1|AP3B1|AP3M2|AP3S2|AP4B1|AP5S1|AP5Z1|APBA1|APBA2|APLP2|APOE|APOLD1|APOO|APRT|AQP3|AQP7|ARAP3|ARCN1|ARF1|A…
Biological Process	4	cellular nitrogen compound biosynthetic process	GO:0044271	6,69e-202	9,30e-198	1110	AARS|AARSD1|ABCB6|ABL1|ABT1|ACAD8|ACADM|ACAT1|ACER1|ACP5|ACTN1|ACTN2|ACTR5|ACTR8|ADAL|ADAM8|ADCY1|ADCY5|ADGRG3|ADIPOQ|ADNP2|ADSSL1|AFF3|AGK|AGMAT|AGO4|AHCTF1|AIP|AKAP17A|AKAP8L|AKAP9|AKIRIN2|AKNA|AKT2|ALAD|ALDH9A1|AMPD2|ANKRD1|ANKRD49|ANXA3|APEX1|APOE|APRT|ARGLU1|ARHGAP35|ARHGEF11|ARID1A|ARID3A|ARID3B|ARID3C|ARID4B|ARNT|ARNTL|ASF1B|ASL|ASXL1|ATF1|ATF3|ATF4|ATP5D|ATP5G2|ATP5I|ATP5O|ATXN2|AURKAIP1|…
Biological Process	3	transport	GO:0006810	4,88e-193	6,79e-189	1045	AACS|AAGAB|ABCA5|ABCB10|ABCB6|ABCC12|ABCC5|ABCD3|ABCD4|ABCF2|ABCG2|ABCG8|ABI1|ABL1|ACAP1|ACBD3|ACE|ACSL3|ACTN1|ACTN2|ADAM8|ADCY5|ADIPOQ|ADIPOR2|AHCTF1|AIP|AKAP13|AKAP8L|AKAP9|AKT2|AKTIP|ALKBH7|ALOX15B|ANK1|ANKRD1|ANKRD50|ANO10|ANO5|ANP32B|ANTXR2|ANXA11|ANXA2|ANXA3|ANXA6|AP1S1|AP1S2|AP2A1|AP2M1|AP3B1|AP3M2|AP3S2|AP4B1|AP5S1|AP5Z1|APBA1|APBA2|APLP2|APOE|APOLD1|APOO|APRT|AQP3|AQP7|ARAP3|ARCN1|ARF1|A…
Biological Process	4	RNA metabolic process	GO:0016070	4,58e-192	6,37e-188	1047	AARS|AARSD1|ABL1|ABT1|ACAD8|ACIN1|ACTN1|ACTN2|ACTR5|ACTR8|ADAD1|ADAM8|ADARB1|ADARB2|ADAT1|ADAT3|ADGRG3|ADIPOQ|ADNP2|AFF3|AGO4|AHCTF1|AIP|AKAP17A|AKAP8L|AKIRIN2|AKNA|ALKBH3|ANKRD1|ANKRD49|ANXA3|APEX1|AQR|ARGLU1|ARHGAP35|ARHGEF11|ARID1A|ARID3A|ARID3B|ARID3C|ARID4B|ARL6IP4|ARNT|ARNTL|ASF1B|ASXL1|ASZ1|ATF1|ATF3|ATF4|ATXN2|AURKB|BACH1|BAG4|BAMBI|BANP|BARD1|BATF3|BAZ1B|BBS7|BCL11A|BCL2L12|BCL6|BCL9|BEN…
Molecular Function	3	nucleic acid binding	GO:0003676	1,38e-191	1,92e-187	933	AARS|ABL1|ABT1|ACIN1|ACTN1|ADAD1|ADARB1|ADARB2|ADAT1|ADNP2|AFF3|AGO4|AHCTF1|AKAP1|AKAP17A|AKAP8L|AKAP9|AKNA|ALDH6A1|ANKRD1|ANXA11|ANXA2|APEX1|APLP2|AQR|ARCN1|ARF1|ARHGAP35|ARHGEF28|ARID1A|ARID3B|ARL6IP4|ARNT|ARNTL|ASXL1|ATF1|ATF3|ATF4|ATXN2|BAG4|BANP|BARD1|BATF3|BCL11A|BCL2|BCL6|BEND3|BLM|BLZF1|BRCA2|BRF2|BRPF1|C14ORF166|C17ORF49|C1D|C1ORF131|C1ORF52|C1QBP|C7ORF50|CANX|CAPRIN1|CAPRIN2|CARF|CAST|C…
Biological Process	3	cell communication	GO:0007154	1,59e-191	2,22e-187	1208	AACS|AARS|ABI1|ABL1|ACOT11|ACTN2|ADAM8|ADAMTS12|ADCY1|ADCY5|ADGRA1|ADGRA2|ADGRA3|ADGRG3|ADGRG6|ADGRL3|ADIPOQ|ADIPOR1|ADIPOR2|ADORA3|AGO4|AIP|AKAP1|AKAP11|AKAP13|AKAP17A|AKAP9|AKT1S1|AKT2|ALOX15B|AMOTL2|ANAPC2|ANK1|ANKRD1|ANXA2|ANXA6|AP2A1|AP2M1|APAF1|APBA1|APBA2|APH1B|APLP2|APOE|APPL2|ARAP1|ARAP3|ARF1|ARFIP2|ARHGAP1|ARHGAP11A|ARHGAP19|ARHGAP21|ARHGAP29|ARHGAP35|ARHGAP4|ARHGAP42|ARHGAP45|ARHGEF10L…
Cellular Component	2	protein complex	GO:0043234	3,35e-188	4,66e-184	752	ABCB6|ABCD4|ABCF2|ABCG8|ABI1|ABT1|ACIN1|ACTR10|ACTR5|ACTR8|ADAM8|ADIPOQ|AHCTF1|AIF1L|AKT1S1|AKTIP|ANKRD1|ANXA2|AP1S1|AP1S2|AP2A1|AP2M1|AP3B1|AP3M2|AP3S2|AP4B1|AP5S1|AP5Z1|APAF1|APEX1|APOO|APPL2|ARCN1|ARID1A|ARNT|ARNTL|ARPC3|ARPC4|ARPC5|ARPC5L|ASF1B|ASXL1|ATF1|ATF3|ATF4|ATG13|ATP2A2|ATP5D|ATP5G2|ATP5I|ATP5O|ATP6AP1|ATP6AP1L|ATP6V0D1|ATP6V0E1|ATP6V1A|ATP6V1C1|ATP6V1E1|ATP6V1F|AURKB|AXIN2|B2M|B9D1|B…
Biological Process	1	signaling	GO:0023052	8,61e-187	1,20e-182	1198	AACS|AARS|ABI1|ABL1|ACOT11|ACTN2|ADAM8|ADAMTS12|ADCY1|ADCY5|ADGRA1|ADGRA2|ADGRA3|ADGRG3|ADGRG6|ADGRL3|ADIPOQ|ADIPOR1|ADIPOR2|ADORA3|AGO4|AIP|AKAP1|AKAP11|AKAP13|AKAP17A|AKAP9|AKT1S1|AKT2|ALOX15B|AMOTL2|ANAPC2|ANK1|ANKRD1|ANXA2|ANXA6|AP2A1|AP2M1|APAF1|APBA1|APBA2|APH1B|APLP2|APOE|APPL2|ARAP1|ARAP3|ARF1|ARFIP2|ARHGAP1|ARHGAP11A|ARHGAP19|ARHGAP21|ARHGAP29|ARHGAP35|ARHGAP4|ARHGAP42|ARHGAP45|ARHGEF10L…
Biological Process	2	single organism signaling	GO:0044700	5,72e-186	7,96e-182	1195	AACS|AARS|ABI1|ABL1|ACOT11|ACTN2|ADAM8|ADAMTS12|ADCY1|ADCY5|ADGRA1|ADGRA2|ADGRA3|ADGRG3|ADGRG6|ADGRL3|ADIPOQ|ADIPOR1|ADIPOR2|ADORA3|AGO4|AIP|AKAP1|AKAP11|AKAP13|AKAP17A|AKAP9|AKT1S1|AKT2|ALOX15B|AMOTL2|ANAPC2|ANK1|ANKRD1|ANXA2|ANXA6|AP2A1|AP2M1|APAF1|APBA1|APBA2|APH1B|APLP2|APOE|APPL2|ARAP1|ARAP3|ARF1|ARFIP2|ARHGAP1|ARHGAP11A|ARHGAP19|ARHGAP21|ARHGAP29|ARHGAP35|ARHGAP4|ARHGAP42|ARHGAP45|ARHGEF10L…
Cellular Component	2	endomembrane system	GO:0012505	8,52e-186	1,18e-181	925	ABCA5|ABCB6|ABCD4|ABHD4|ABI1|ABL1|ABO|ACAP1|ACBD3|ACE|ACER1|ACSL3|ACSL5|ACTN1|ACTN2|ADAM8|ADIPOQ|ADPGK|AGPAT3|AGPAT4|AHCTF1|AHSA1|AKAP9|AKIRIN1|AKT2|AKTIP|ALDH3A2|ALG1|ALG2|ALG5|ALG9|ALOX5|AMOTL2|ANK1|ANKRD13C|ANKRD50|ANO5|ANTXR2|ANXA11|ANXA2|ANXA3|ANXA6|AP1S1|AP1S2|AP2A1|AP2M1|AP3B1|AP3M2|AP3S2|AP4B1|AP5S1|APBA1|APBA2|APEX1|APH1B|APLP2|APOE|APOO|APPL2|ARAP1|ARCN1|ARF1|ARFIP1|ARFIP2|ARHGAP21|ARHG…
Biological Process	5	cellular protein modification process	GO:0006464	6,86e-185	9,54e-181	897	ABI1|ABL1|ABO|ACE|ACTN2|ADAM8|ADARB1|ADCK2|ADCK5|ADCY1|ADCY5|ADH5|ADIPOQ|AKAP13|AKAP8L|AKAP9|AKT1S1|AKT2|AKTIP|ALG1|ALG2|ALG5|ALG9|ANAPC11|ANAPC15|ANAPC2|ANAPC4|ANAPC5|ANXA2|APOE|ARHGEF6|ARID4B|ARIH2|ARL6IP5|ARMT1|ARNT|ARPP19|ARR3|ARSK|ASB12|ASB13|ASB6|ASL|ASXL1|ATF3|ATG14|ATG5|ATP6AP1|AURKB|AXIN2|B3GALT2|B3GALT6|B3GLCT|B3GNT2|B3GNT5|B3GNT9|B4GALNT2|B4GALT2|B4GALT6|BACH1|BAG4|BAG5|BAG6|BARD1|BAZ1…
Biological Process	4	protein modification process	GO:0036211	6,86e-185	9,54e-181	897	ABI1|ABL1|ABO|ACE|ACTN2|ADAM8|ADARB1|ADCK2|ADCK5|ADCY1|ADCY5|ADH5|ADIPOQ|AKAP13|AKAP8L|AKAP9|AKT1S1|AKT2|AKTIP|ALG1|ALG2|ALG5|ALG9|ANAPC11|ANAPC15|ANAPC2|ANAPC4|ANAPC5|ANXA2|APOE|ARHGEF6|ARID4B|ARIH2|ARL6IP5|ARMT1|ARNT|ARPP19|ARR3|ARSK|ASB12|ASB13|ASB6|ASL|ASXL1|ATF3|ATG14|ATG5|ATP6AP1|AURKB|AXIN2|B3GALT2|B3GALT6|B3GLCT|B3GNT2|B3GNT5|B3GNT9|B4GALNT2|B4GALT2|B4GALT6|BACH1|BAG4|BAG5|BAG6|BARD1|BAZ1…
Biological Process	1	developmental process	GO:0032502	1,80e-176	2,50e-172	1176	AACS|AARS|ABCA5|ABCB6|ABI1|ABL1|ABT1|ACAT1|ACE|ACER1|ACIN1|ACP2|ACP5|ACSBG2|ACSL3|ACTN1|ACTN2|ADAD1|ADAM12|ADAM8|ADAMTS12|ADCY1|ADGRA2|ADGRG3|ADGRG6|ADGRL3|ADIPOQ|ADIPOR1|ADIPOR2|ADNP2|AFF3|AGO4|AKAP13|AKIRIN2|AKT2|ALDH3A2|ALDH6A1|ALG5|ALOX15B|ALPL|AMBRA1|AMPD2|ANAPC2|ANKRD1|ANKRD11|ANKRD49|ANP32B|ANPEP|ANXA2|ANXA3|AP2A1|AP2M1|AP3B1|APAF1|APBA1|APBA2|APEX1|APLF|APOE|APOLD1|APRT|AQP3|ARAP1|ARAP3|A…
Cellular Component	2	organelle membrane	GO:0031090	2,32e-171	3,22e-167	717	ABCA5|ABCB10|ABCB6|ABCD3|ABCD4|ABCG2|ABL1|ABO|ACADL|ACAP1|ACAT1|ACBD3|ACP2|ACSL3|ACSL5|ADAM8|AGK|AGPAT3|AHCTF1|AKAP1|AKIRIN1|ALDH3A2|ALOX5|AMBRA1|ANPEP|ANTXR2|ANXA2|ANXA3|ANXA6|AP1S1|AP1S2|AP2A1|AP2M1|AP3B1|AP3M2|AP3S2|AP4B1|AP5S1|APLP2|APOO|APPL2|ARAP1|ARCN1|ARF1|ARFIP1|ARFIP2|ARHGAP21|ARL3|ASAP2|ATCAY|ATG12|ATG14|ATG5|ATP11B|ATP2A2|ATP2A3|ATP2C1|ATP5D|ATP5G2|ATP5I|ATP5O|ATP6AP1|ATP6V0D1|ATP6V0E…
Biological Process	2	single-organism developmental process	GO:0044767	6,96e-171	9,68e-167	1153	AACS|AARS|ABCA5|ABCB6|ABI1|ABL1|ABT1|ACAT1|ACE|ACER1|ACIN1|ACP2|ACP5|ACSBG2|ACSL3|ACTN1|ACTN2|ADAD1|ADAM12|ADAM8|ADAMTS12|ADCY1|ADGRA2|ADGRG3|ADGRG6|ADGRL3|ADIPOQ|ADIPOR1|ADIPOR2|ADNP2|AFF3|AGO4|AKAP13|AKIRIN2|AKT2|ALDH3A2|ALDH6A1|ALG5|ALOX15B|ALPL|AMBRA1|AMPD2|ANAPC2|ANKRD1|ANKRD11|ANKRD49|ANP32B|ANPEP|ANXA2|ANXA3|AP2A1|AP2M1|AP3B1|APAF1|APBA1|APBA2|APEX1|APLF|APOE|APOLD1|APRT|AQP3|ARAP1|ARAP3|A…
Biological Process	3	regulation of nitrogen compound metabolic process	GO:0051171	2,27e-170	3,16e-166	944	AARS|ABL1|ABT1|ACAD8|ACP5|ACSL3|ACTN1|ACTN2|ACTR5|ACTR8|ADAM8|ADCY1|ADCY5|ADGRG3|ADIPOQ|ADNP2|AFF3|AGO4|AHCTF1|AIP|AKAP17A|AKAP8L|AKAP9|AKIRIN2|AKNA|AKT2|ANKRD1|ANKRD49|ANXA3|AP2A1|APAF1|APEX1|APLF|APOE|ARGLU1|ARHGAP35|ARHGEF11|ARID1A|ARID3A|ARID3B|ARID3C|ARID4B|ARNT|ARNTL|ASF1B|ASXL1|ATCAY|ATF1|ATF3|ATF4|ATXN2|AURKB|AXIN2|BACH1|BAG4|BAMBI|BANP|BARD1|BATF3|BAZ1B|BBS7|BCL11A|BCL2L12|BCL6|BCL9|BEND…
Biological Process	1	negative regulation of biological process	GO:0048519	5,25e-170	7,30e-166	999	AARS|ABCA5|ABCG8|ABI1|ABL1|ACADL|ACE|ACOT8|ACP5|ACTN1|ACTN2|ADAM8|ADAMTS12|ADARB1|ADGRA2|ADGRG3|ADIPOQ|ADIPOR1|ADIPOR2|ADNP2|AGO4|AKAP9|AKIRIN2|AKT1S1|AKT2|ALOX15B|AMBRA1|ANAPC11|ANAPC15|ANAPC2|ANAPC4|ANAPC5|ANKRD1|ANP32B|ANXA2|AP2A1|AP2M1|APEX1|APLP2|APOE|ARAP1|ARAP3|ARF1|ARHGAP35|ARHGAP4|ARHGAP42|ARID1A|ARID3A|ARL2|ARL6IP1|ARL6IP5|ARNTL|ARPIN|ASPM|ASXL1|ASZ1|ATCAY|ATF3|ATF4|ATG14|ATG5|ATP2A2|AT…
Biological Process	3	signal transduction	GO:0007165	1,09e-169	1,52e-165	1106	AARS|ABI1|ABL1|ACOT11|ACTN2|ADAM8|ADAMTS12|ADCY1|ADCY5|ADGRA1|ADGRA2|ADGRA3|ADGRG3|ADGRG6|ADGRL3|ADIPOQ|ADIPOR1|ADIPOR2|ADORA3|AGO4|AIP|AKAP1|AKAP11|AKAP13|AKAP17A|AKAP9|AKT1S1|AKT2|ALOX15B|AMOTL2|ANK1|ANKRD1|ANXA2|ANXA6|AP2A1|AP2M1|APAF1|APH1B|APLP2|APOE|APPL2|ARAP1|ARAP3|ARF1|ARFIP2|ARHGAP1|ARHGAP11A|ARHGAP19|ARHGAP21|ARHGAP29|ARHGAP35|ARHGAP4|ARHGAP42|ARHGAP45|ARHGEF10L|ARHGEF11|ARHGEF12|ARHGE…
Biological Process	2	macromolecule localization	GO:0033036	8,33e-168	1,16e-163	727	AACS|AAGAB|ABCA5|ABCD3|ABCG8|ABL1|ACAP1|ACE|ACSL3|ACTN2|ADAM8|ADCY5|ADIPOQ|AHCTF1|AIP|AKAP8L|AKT2|AKTIP|ALKBH7|ALOX15B|ANK1|ANKRD1|ANKRD13C|ANP32B|ANXA2|AP1S1|AP1S2|AP2A1|AP2M1|AP3B1|AP3M2|AP3S2|AP4B1|AP5S1|AP5Z1|APBA1|APBA2|APOE|APOLD1|APOO|ARCN1|ARF1|ARFIP1|ARHGEF16|ARIH2|ARL2|ARL3|ARNTL|ATCAY|ATG13|ATG16L1|ATG4C|ATP11B|ATP6AP1|ATP6V0D1|ATP6V0E1|ATP6V1A|ATP6V1C1|ATP6V1E1|ATP6V1F|ATP8B3|ATXN2|AU…
Biological Process	2	negative regulation of cellular process	GO:0048523	9,23e-166	1,28e-161	943	AARS|ABCA5|ABI1|ABL1|ACADL|ACE|ACOT8|ACP5|ACTN1|ACTN2|ADAM8|ADAMTS12|ADARB1|ADGRA2|ADGRG3|ADIPOQ|ADIPOR1|ADIPOR2|ADNP2|AGO4|AKAP9|AKIRIN2|AKT1S1|AKT2|ALOX15B|AMBRA1|ANAPC11|ANAPC15|ANAPC2|ANAPC4|ANAPC5|ANKRD1|ANP32B|ANXA2|AP2A1|AP2M1|APEX1|APLP2|APOE|ARAP1|ARAP3|ARF1|ARHGAP35|ARHGAP4|ARHGAP42|ARID1A|ARID3A|ARL6IP1|ARNTL|ARPIN|ASPM|ASXL1|ATCAY|ATF3|ATF4|ATG14|ATG5|ATXN2|AURKAIP1|AURKB|AVEN|AXIN2|B…
Biological Process	2	anatomical structure development	GO:0048856	2,12e-163	2,95e-159	1100	AACS|AARS|ABCB6|ABI1|ABL1|ABT1|ACAT1|ACE|ACER1|ACIN1|ACP2|ACP5|ACSBG2|ACSL3|ACTN1|ACTN2|ADAD1|ADAM12|ADAM8|ADAMTS12|ADCY1|ADGRA2|ADGRG3|ADGRG6|ADGRL3|ADIPOQ|ADIPOR1|ADIPOR2|ADNP2|AFF3|AGO4|AKAP13|AKIRIN2|AKT2|ALDH3A2|ALG5|ALOX15B|ALPL|AMBRA1|AMPD2|ANAPC2|ANKRD1|ANKRD11|ANP32B|ANPEP|ANXA2|ANXA3|AP2A1|AP2M1|AP3B1|APAF1|APBA1|APBA2|APLF|APOE|APOLD1|APRT|AQP3|ARAP1|ARAP3|ARCN1|ARF1|ARHGAP35|ARHGAP4|A…
Biological Process	2	single-organism metabolic process	GO:0044710	2,44e-162	3,39e-158	920	AACS|AARS|AARSD1|AASS|ABCD3|ABCD4|ABCG2|ABHD10|ABHD4|ABL1|ABO|ACAD8|ACADL|ACADM|ACAT1|ACBD3|ACE|ACER1|ACLY|ACOT11|ACOT2|ACOT8|ACP5|ACSBG2|ACSF3|ACSL3|ACSL5|ACSS2|ACTN2|ADAL|ADAM8|ADCY1|ADCY5|ADH5|ADI1|ADIPOQ|ADIPOR1|ADIPOR2|ADPGK|ADSSL1|AGK|AGMAT|AGPAT3|AGPAT4|AKAP13|AKAP9|AKT2|ALAD|ALDH2|ALDH3A2|ALDH6A1|ALDH8A1|ALDH9A1|ALG1|ALG2|ALG5|ALG9|ALKBH2|ALKBH3|ALKBH7|ALOX15B|ALOX5|AMBRA1|AMPD2|ANXA2|AP2…
Biological Process	2	single-multicellular organism process	GO:0044707	5,20e-160	7,23e-156	1170	AACS|AARS|ABCA5|ABCB6|ABCG8|ABI1|ABL1|ABT1|ACADL|ACAT1|ACE|ACER1|ACIN1|ACP2|ACP5|ACSBG2|ACSL3|ACTN1|ACTN2|ADAD1|ADAM8|ADAMTS12|ADCY1|ADCY5|ADGRA2|ADGRG3|ADGRG6|ADGRL3|ADH5|ADIPOQ|ADIPOR1|ADIPOR2|ADNP2|AFF3|AGO4|AKAP1|AKAP13|AKAP9|AKIRIN2|AKT2|ALDH3A2|ALG5|ALOX15B|ALOX5|ALPL|AMBRA1|AMPD2|ANAPC2|ANKRD1|ANKRD11|ANP32B|ANPEP|ANXA2|ANXA3|AP2A1|AP2M1|AP3B1|APAF1|APBA1|APBA2|APLF|APOE|APOLD1|APRT|AQP3|A…
Biological Process	4	organic cyclic compound biosynthetic process	GO:1901362	6,96e-157	9,67e-153	977	ABCB6|ABL1|ABT1|ACAD8|ACAT1|ACBD3|ACLY|ACOT8|ACTN1|ACTN2|ACTR5|ACTR8|ADAL|ADAM8|ADCY1|ADCY5|ADGRG3|ADIPOQ|ADNP2|ADSSL1|AFF3|AHCTF1|AIP|AKAP17A|AKAP8L|AKAP9|AKIRIN2|AKNA|ALAD|AMPD2|ANKRD1|ANKRD49|ANXA3|APEX1|APOE|APRT|ARGLU1|ARHGAP35|ARHGEF11|ARID1A|ARID3A|ARID3B|ARID3C|ARID4B|ARNT|ARNTL|ASF1B|ASXL1|ATF1|ATF3|ATF4|ATP5D|ATP5G2|ATP5I|ATP5O|AURKB|BACH1|BAMBI|BANP|BARD1|BATF3|BAZ1B|BBS7|BCL11A|BCL2L1…
Biological Process	3	protein localization	GO:0008104	9,04e-157	1,26e-152	647	AACS|AAGAB|ABL1|ACAP1|ACSL3|ACTN2|ADAM8|ADCY5|ADIPOQ|AHCTF1|AIP|AKT2|AKTIP|ALOX15B|ANK1|ANKRD1|ANKRD13C|ANP32B|ANXA2|AP1S1|AP1S2|AP2A1|AP2M1|AP3B1|AP3M2|AP3S2|AP4B1|AP5S1|AP5Z1|APBA1|APBA2|APOE|ARCN1|ARF1|ARFIP1|ARHGEF16|ARIH2|ARL2|ARL3|ARNTL|ATCAY|ATG13|ATG16L1|ATG4C|ATP6AP1|ATP6V0D1|ATP6V0E1|ATP6V1A|ATP6V1C1|ATP6V1E1|ATP6V1F|AURKB|AXIN2|B9D1|BAD|BAG4|BAG6|BAMBI|BANP|BARD1|BBS12|BBS2|BBS5|BBS7|B…
Cellular Component	3	vesicle	GO:0031982	3,37e-155	4,68e-151	874	AARS|ABCB6|ABI1|ACADM|ACAT1|ACE|ACLY|ACOT11|ACOT2|ACP2|ACP5|ACTN1|ACTN2|ADAM8|ADCY1|ADH5|ADIPOQ|AGMAT|AHCTF1|AHSA1|AIF1L|ALAD|ALDH2|ALDH3A2|ALDH6A1|ALDH8A1|ALDH9A1|ALOX15B|ALPL|AMBRA1|AMOTL2|ANO5|ANP32B|ANPEP|ANXA11|ANXA2|ANXA3|ANXA6|AP1S1|AP1S2|AP2A1|AP2M1|AP3B1|AP3M2|AP3S2|APAF1|APBA1|APBA2|APH1B|APLP2|APOE|APPL2|APRT|ARAP1|ARCN1|ARF1|ARHGAP1|ARHGAP21|ARHGEF12|ARHGEF18|ARL2|ARL3|ARL6IP5|ARPC1A|…
Biological Process	4	heterocycle biosynthetic process	GO:0018130	4,57e-155	6,35e-151	956	ABCB6|ABL1|ABT1|ACAD8|ACAT1|ACTN1|ACTN2|ACTR5|ACTR8|ADAL|ADAM8|ADCY1|ADCY5|ADGRG3|ADIPOQ|ADNP2|ADSSL1|AFF3|AHCTF1|AIP|AKAP17A|AKAP8L|AKAP9|AKIRIN2|AKNA|ALAD|AMPD2|ANKRD1|ANKRD49|ANXA3|APEX1|APOE|APRT|ARGLU1|ARHGAP35|ARHGEF11|ARID1A|ARID3A|ARID3B|ARID3C|ARID4B|ARNT|ARNTL|ASF1B|ASXL1|ATF1|ATF3|ATF4|ATP5D|ATP5G2|ATP5I|ATP5O|AURKB|BACH1|BAMBI|BANP|BARD1|BATF3|BAZ1B|BBS7|BCL11A|BCL2L12|BCL6|BCL9|BEND3…
Biological Process	4	aromatic compound biosynthetic process	GO:0019438	4,79e-155	6,66e-151	958	ABCB6|ABL1|ABT1|ACAD8|ACAT1|ACTN1|ACTN2|ACTR5|ACTR8|ADAL|ADAM8|ADCY1|ADCY5|ADGRG3|ADIPOQ|ADNP2|ADSSL1|AFF3|AHCTF1|AIP|AKAP17A|AKAP8L|AKAP9|AKIRIN2|AKNA|ALAD|AMPD2|ANKRD1|ANKRD49|ANXA3|APEX1|APOE|APRT|ARGLU1|ARHGAP35|ARHGEF11|ARID1A|ARID3A|ARID3B|ARID3C|ARID4B|ARNT|ARNTL|ASF1B|ASXL1|ATF1|ATF3|ATF4|ATP5D|ATP5G2|ATP5I|ATP5O|AURKB|BACH1|BAMBI|BANP|BARD1|BATF3|BAZ1B|BBS7|BCL11A|BCL2L12|BCL6|BCL9|BEND3…
Biological Process	2	cellular localization	GO:0051641	1,06e-154	1,48e-150	646	ABL1|ACSL3|ACTN2|ADCY5|ADIPOQ|AIP|AKAP13|AKAP8L|AKT2|AKTIP|ANK1|ANKRD13C|ANP32B|ANXA2|AP1S1|AP1S2|AP2A1|AP2M1|AP3B1|AP3M2|AP3S2|AP4B1|APBA1|APOE|ARCN1|ARF1|ARFIP1|ARHGAP21|ARHGEF16|ARIH2|ARL2|ARL3|ASPM|ATCAY|ATG13|ATG14|ATG4C|ATP2A2|ATP5D|ATP5G2|ATP5I|ATP5O|ATP6AP1|AURKB|AXIN2|BAD|BAG4|BAG6|BAMBI|BANP|BARD1|BBS12|BBS2|BBS5|BBS7|BCAP31|BCL2|BCL6|BECN1|BET1L|BICD2|BIN1|BLOC1S2|BLOC1S6|BLZF1|BMP6|BM…
Biological Process	4	regulation of gene expression	GO:0010468	1,52e-154	2,11e-150	904	AARS|ABL1|ABT1|ACAD8|ACE|ACTR5|ACTR8|ADAM8|ADGRG3|ADIPOQ|ADNP2|AFF3|AGO4|AHCTF1|AKAP17A|AKAP8L|AKIRIN2|AKNA|AKT2|ANKRD1|ANKRD49|ANXA3|APBA1|APBA2|APEX1|APOE|ARGLU1|ARHGAP35|ARHGEF11|ARID1A|ARID3A|ARID3B|ARID3C|ARID4B|ARNT|ARNTL|ASF1B|ASXL1|ASZ1|ATF1|ATF3|ATF4|ATG14|ATXN2|AURKB|AXIN2|BACH1|BAMBI|BANP|BARD1|BATF3|BAZ1B|BBS2|BBS7|BCL11A|BCL2|BCL2L12|BCL6|BCL9|BEND3|BLM|BLZF1|BMP6|BMP7|BMPR1A|BMPR1B|…
Biological Process	3	regulation of biosynthetic process	GO:0009889	5,03e-153	6,99e-149	902	AARS|ABL1|ABT1|ACAD8|ACADL|ACOT8|ACP5|ACSL3|ACTN1|ACTN2|ACTR5|ACTR8|ADAM8|ADCY1|ADCY5|ADGRG3|ADIPOQ|ADNP2|AFF3|AGO4|AHCTF1|AIP|AKAP17A|AKAP8L|AKAP9|AKIRIN2|AKNA|AKT2|ANKRD1|ANKRD13C|ANKRD49|ANXA3|AP2A1|APEX1|APOE|ARGLU1|ARHGAP35|ARHGEF11|ARID1A|ARID3A|ARID3B|ARID3C|ARID4B|ARNT|ARNTL|ARPP19|ASF1B|ASXL1|ATF1|ATF3|ATF4|ATXN2|AURKB|BACH1|BAMBI|BANP|BATF3|BAZ1B|BBS7|BCL11A|BCL2|BCL2L12|BCL6|BCL9|BEND3…
Biological Process	4	regulation of macromolecule biosynthetic process	GO:0010556	2,01e-152	2,80e-148	867	AARS|ABL1|ABT1|ACAD8|ACOT8|ACTN1|ACTN2|ACTR5|ACTR8|ADAM8|ADGRG3|ADIPOQ|ADNP2|AFF3|AGO4|AHCTF1|AIP|AKAP17A|AKAP8L|AKIRIN2|AKNA|AKT2|ANKRD1|ANKRD13C|ANKRD49|ANXA3|AP2A1|APEX1|ARGLU1|ARHGAP35|ARHGEF11|ARID1A|ARID3A|ARID3B|ARID3C|ARID4B|ARNT|ARNTL|ASF1B|ASXL1|ATF1|ATF3|ATF4|ATXN2|AURKB|BACH1|BAMBI|BANP|BATF3|BAZ1B|BBS7|BCL11A|BCL2|BCL2L12|BCL6|BCL9|BEND3|BLM|BLZF1|BMP6|BMP7|BMPR1A|BMPR1B|BRCA2|BRD2|B…
Biological Process	4	regulation of cellular biosynthetic process	GO:0031326	1,32e-151	1,83e-147	892	AARS|ABL1|ABT1|ACAD8|ACADL|ACOT8|ACP5|ACSL3|ACTN1|ACTN2|ACTR5|ACTR8|ADAM8|ADCY1|ADCY5|ADGRG3|ADIPOQ|ADNP2|AFF3|AGO4|AHCTF1|AIP|AKAP17A|AKAP8L|AKAP9|AKIRIN2|AKNA|AKT2|ANKRD1|ANKRD49|ANXA3|APEX1|APOE|ARGLU1|ARHGAP35|ARHGEF11|ARID1A|ARID3A|ARID3B|ARID3C|ARID4B|ARNT|ARNTL|ARPP19|ASF1B|ASXL1|ATF1|ATF3|ATF4|ATXN2|AURKB|BACH1|BAMBI|BANP|BATF3|BAZ1B|BBS7|BCL11A|BCL2|BCL2L12|BCL6|BCL9|BEND3|BLM|BLZF1|BMP6…
Molecular Function	4	RNA binding	GO:0003723	1,48e-151	2,06e-147	514	AARS|ABT1|ACIN1|ACTN1|ADAD1|ADARB1|ADARB2|ADAT1|AGO4|AKAP1|AKAP17A|AKAP8L|ALDH6A1|ANXA11|ANXA2|APEX1|AQR|ARCN1|ARF1|ARHGEF28|ARL6IP4|ATXN2|BAG4|BARD1|C14ORF166|C1D|C1ORF131|C1ORF52|C1QBP|C7ORF50|CANX|CAPRIN1|CAPRIN2|CAST|CBX4|CBX6|CBX7|CBX8|CCAR1|CCDC124|CCDC137|CCDC47|CCDC59|CCDC86|CCNT1|CCT3|CCT6A|CD3EAP|CDC40|CDC5L|CDK9|CEBPZ|CELF1|CELF3|CFAP65|CHCHD1|CHD2|CIRBP|CLTC|CMSS1|CNBP|CNOT1|CNOT4|CNO…
Molecular Function	2	small molecule binding	GO:0036094	1,68e-150	2,34e-146	680	AACS|AARS|AARSD1|ABCA5|ABCB10|ABCB6|ABCC12|ABCC5|ABCD3|ABCD4|ABCF2|ABCG2|ABCG8|ABL1|ABT1|ACIN1|ACLY|ACSBG2|ACSF3|ACSL3|ACSL5|ACSS2|ACTR8|ADCK2|ADCY1|ADCY5|ADSSL1|AGK|AKAP17A|AKT2|ALKBH3|ANXA6|APAF1|APLF|APRT|ARF1|ARFIP2|ARHGAP35|ARL2|ARL3|ARL5C|ATAD2B|ATP11B|ATP13A1|ATP2A2|ATP2A3|ATP2C1|ATP5D|ATP6AP1|ATP6V1A|ATP8B3|AURKB|BAG1|BAG3|BAG4|BAG5|BAZ1B|BBS12|BCS1L|BDH2|BLM|BMPR1A|BMPR1B|CAMK1D|CAMK1G|C…
Biological Process	4	nucleobase-containing compound biosynthetic process	GO:0034654	3,50e-150	4,86e-146	939	ABL1|ABT1|ACAD8|ACAT1|ACTN1|ACTN2|ACTR5|ACTR8|ADAL|ADAM8|ADCY1|ADCY5|ADGRG3|ADIPOQ|ADNP2|ADSSL1|AFF3|AHCTF1|AIP|AKAP17A|AKAP8L|AKAP9|AKIRIN2|AKNA|AMPD2|ANKRD1|ANKRD49|ANXA3|APEX1|APOE|APRT|ARGLU1|ARHGAP35|ARHGEF11|ARID1A|ARID3A|ARID3B|ARID3C|ARID4B|ARNT|ARNTL|ASF1B|ASXL1|ATF1|ATF3|ATF4|ATP5D|ATP5G2|ATP5I|ATP5O|AURKB|BACH1|BAMBI|BANP|BARD1|BATF3|BAZ1B|BBS7|BCL11A|BCL2L12|BCL6|BCL9|BEND3|BLM|BLZF1|…
Cellular Component	4	membrane-bounded vesicle	GO:0031988	1,12e-149	1,55e-145	844	AARS|ABCB6|ABI1|ACADM|ACAT1|ACE|ACLY|ACOT11|ACOT2|ACP2|ACP5|ACTN1|ACTN2|ADAM8|ADCY1|ADH5|ADIPOQ|AGMAT|AHCTF1|AHSA1|AIF1L|ALAD|ALDH2|ALDH3A2|ALDH6A1|ALDH8A1|ALDH9A1|ALOX15B|ALPL|AMBRA1|ANP32B|ANPEP|ANXA11|ANXA2|ANXA3|ANXA6|AP1S1|AP1S2|AP2A1|AP2M1|AP3B1|AP3M2|AP3S2|APAF1|APBA1|APBA2|APH1B|APLP2|APOE|APPL2|APRT|ARCN1|ARF1|ARHGAP1|ARHGAP21|ARHGEF12|ARHGEF18|ARL2|ARL3|ARL6IP5|ARPC1A|ARPC3|ARPC4|ARPC5|…
Biological Process	5	regulation of cellular macromolecule biosynthetic process	GO:2000112	2,63e-149	3,66e-145	843	AARS|ABL1|ABT1|ACAD8|ACOT8|ACTR5|ACTR8|ADAM8|ADGRG3|ADIPOQ|ADNP2|AFF3|AGO4|AHCTF1|AKAP17A|AKAP8L|AKIRIN2|AKNA|AKT2|ANKRD1|ANKRD49|ANXA3|APEX1|ARGLU1|ARHGAP35|ARHGEF11|ARID1A|ARID3A|ARID3B|ARID3C|ARID4B|ARNT|ARNTL|ASF1B|ASXL1|ATF1|ATF3|ATF4|ATXN2|AURKB|BACH1|BAMBI|BANP|BATF3|BAZ1B|BBS7|BCL11A|BCL2|BCL2L12|BCL6|BCL9|BEND3|BLM|BLZF1|BMP6|BMP7|BMPR1A|BMPR1B|BRCA2|BRD2|BRD8|BRF2|BRMS1|BRPF1|BUD31|C14O…
Biological Process	1	multicellular organismal process	GO:0032501	1,07e-147	1,49e-143	1275	AACS|AARS|ABCA5|ABCB6|ABCG8|ABI1|ABL1|ABT1|ACADL|ACAT1|ACE|ACER1|ACIN1|ACP2|ACP5|ACSBG2|ACSL3|ACTN1|ACTN2|ADAD1|ADAM8|ADAMTS12|ADCY1|ADCY5|ADGRA2|ADGRG3|ADGRG6|ADGRL3|ADH5|ADIPOQ|ADIPOR1|ADIPOR2|ADNP2|AFF3|AGO4|AKAP1|AKAP13|AKAP9|AKIRIN2|AKT2|ALDH3A2|ALG5|ALOX15B|ALOX5|ALPL|AMBRA1|AMPD2|ANAPC2|ANKRD1|ANKRD11|ANKRD49|ANP32B|ANPEP|ANXA2|ANXA3|ANXA6|AP2A1|AP2M1|AP3B1|APAF1|APBA1|APBA2|APLF|APOE|APOL…
Biological Process	2	cellular component biogenesis	GO:0044085	9,86e-147	1,37e-142	684	AASS|ABL1|ACADL|ACAT1|ACE|ACSL3|ACTN1|ACTN2|ADGRL3|ADIPOQ|AGO4|AHCTF1|AKAP13|AKAP9|ALAD|AMBRA1|ANKRD1|ANP32B|ANXA2|ANXA6|APAF1|APBA1|APOE|ARAP1|ARF1|ARFIP2|ARHGAP35|ARHGEF4|ARHGEF6|ARL2|ARL6IP1|ARPC3|ARPC4|ARPC5|ARPC5L|ARPIN|ASAP3|ASF1B|ASPM|ATF1|ATG12|ATG13|ATG14|ATG16L1|ATG4C|ATG5|ATP6V0D1|ATPAF2|ATXN2|AURKB|AXIN2|B9D1|BAD|BAG4|BAG5|BAG6|BBS12|BBS2|BBS5|BBS7|BCL2|BCL9|BCS1L|BECN1|BIN1|BIN2|BLM|…
Biological Process	3	multicellular organism development	GO:0007275	5,61e-145	7,80e-141	989	AACS|AARS|ABCB6|ABI1|ABL1|ABT1|ACAT1|ACE|ACER1|ACIN1|ACP2|ACP5|ACSBG2|ACSL3|ACTN1|ACTN2|ADAD1|ADAM8|ADAMTS12|ADCY1|ADGRA2|ADGRG3|ADGRG6|ADGRL3|ADIPOQ|ADIPOR1|ADIPOR2|ADNP2|AFF3|AGO4|AKAP13|AKIRIN2|AKT2|ALDH3A2|ALG5|ALOX15B|ALPL|AMBRA1|AMPD2|ANAPC2|ANKRD1|ANKRD11|ANP32B|ANPEP|ANXA2|ANXA3|AP2A1|AP2M1|AP3B1|APAF1|APBA1|APBA2|APLF|APOE|APOLD1|APRT|AQP3|ARCN1|ARF1|ARHGAP35|ARHGAP4|ARID1A|ARID4B|ARIH2|…
Biological Process	4	regulation of nucleobase-containing compound metabolic process	GO:0019219	2,81e-144	3,91e-140	852	ABL1|ABT1|ACAD8|ACTN1|ACTN2|ACTR5|ACTR8|ADAM8|ADCY1|ADCY5|ADGRG3|ADIPOQ|ADNP2|AFF3|AHCTF1|AIP|AKAP17A|AKAP8L|AKAP9|AKIRIN2|AKNA|ANKRD1|ANKRD49|ANXA3|APAF1|APEX1|APLF|APOE|ARGLU1|ARHGAP35|ARHGEF11|ARID1A|ARID3A|ARID3B|ARID3C|ARID4B|ARNT|ARNTL|ASF1B|ASXL1|ATF1|ATF3|ATF4|AURKB|AXIN2|BACH1|BAG4|BAMBI|BANP|BARD1|BATF3|BAZ1B|BBS7|BCL11A|BCL2L12|BCL6|BCL9|BEND3|BLM|BLZF1|BMP6|BMP7|BMPR1A|BMPR1B|BRCA2|BR…
Molecular Function	3	nucleotide binding	GO:0000166	7,55e-143	1,05e-138	639	AACS|AARS|AARSD1|ABCA5|ABCB10|ABCB6|ABCC12|ABCC5|ABCD3|ABCD4|ABCF2|ABCG2|ABCG8|ABL1|ABT1|ACIN1|ACLY|ACSBG2|ACSF3|ACSL3|ACSL5|ACSS2|ACTR8|ADCK2|ADCY1|ADCY5|ADSSL1|AGK|AKAP17A|AKT2|ANXA6|APAF1|APLF|APRT|ARF1|ARFIP2|ARHGAP35|ARL2|ARL3|ARL5C|ATAD2B|ATP11B|ATP13A1|ATP2A2|ATP2A3|ATP2C1|ATP5D|ATP6AP1|ATP6V1A|ATP8B3|AURKB|BAG1|BAG3|BAG4|BAG5|BAZ1B|BBS12|BCS1L|BDH2|BLM|BMPR1A|BMPR1B|CAMK1D|CAMK1G|CAMK2B|C…
Molecular Function	3	nucleoside phosphate binding	GO:1901265	9,55e-143	1,33e-138	639	AACS|AARS|AARSD1|ABCA5|ABCB10|ABCB6|ABCC12|ABCC5|ABCD3|ABCD4|ABCF2|ABCG2|ABCG8|ABL1|ABT1|ACIN1|ACLY|ACSBG2|ACSF3|ACSL3|ACSL5|ACSS2|ACTR8|ADCK2|ADCY1|ADCY5|ADSSL1|AGK|AKAP17A|AKT2|ANXA6|APAF1|APLF|APRT|ARF1|ARFIP2|ARHGAP35|ARL2|ARL3|ARL5C|ATAD2B|ATP11B|ATP13A1|ATP2A2|ATP2A3|ATP2C1|ATP5D|ATP6AP1|ATP6V1A|ATP8B3|AURKB|BAG1|BAG3|BAG4|BAG5|BAZ1B|BBS12|BCS1L|BDH2|BLM|BMPR1A|BMPR1B|CAMK1D|CAMK1G|CAMK2B|C…
Cellular Component	1	membrane part	GO:0044425	1,01e-140	1,40e-136	1165	ABCA5|ABCB10|ABCB6|ABCC12|ABCC5|ABCD3|ABCD4|ABCF2|ABCG2|ABCG8|ABHD4|ABI1|ABO|ACBD3|ACE|ACER1|ACP2|ACP5|ACSL3|ACSL5|ADAM12|ADAM33|ADAM8|ADCK2|ADCK5|ADCY1|ADCY5|ADGRA1|ADGRA2|ADGRA3|ADGRG3|ADGRG6|ADGRL3|ADIPOR1|ADIPOR2|ADORA3|AGPAT3|AGPAT4|AIF1L|AKAP1|AKAP9|AKT2|AKTIP|ALDH3A2|ALG1|ALG2|ALG5|ALG9|ALOX15B|ALPL|AMOTL2|ANK1|ANKRD13C|ANKRD46|ANO10|ANO5|ANPEP|ANTXR2|ANXA2|AP1S1|AP1S2|AP2A1|AP2M1|AP3B1|AP…
Molecular Function	2	ion binding	GO:0043167	2,52e-132	3,50e-128	905	AARS|AARSD1|ABL1|ABO|ACAP1|ACAP3|ACAT1|ACE|ACLY|ACP5|ACTN1|ACTN2|ADAL|ADAM12|ADAM33|ADAM8|ADAMTS12|ADARB1|ADARB2|ADAT1|ADAT3|ADCY1|ADCY5|ADGRL3|ADH5|ADI1|ADIPOQ|ADIPOR1|ADIPOR2|ADNP2|ADPGK|ADPRHL2|ADSSL1|AGMAT|AIF1L|AKAP13|AKAP8L|ALAD|ALKBH2|ALKBH3|ALKBH7|ALOX15B|ALOX5|ALPL|AMPD2|ANAPC11|ANKIB1|ANKMY2|ANKZF1|ANTXR2|ANXA11|ANXA2|ANXA3|ANXA6|APEX1|APLF|APLP2|APOE|ARAP1|ARAP3|ARF1|ARHGAP29|ARHGAP45|…
Biological Process	3	macromolecular complex subunit organization	GO:0043933	4,71e-132	6,55e-128	598	AASS|ABCA5|ABL1|ACADL|ACAT1|ACSL3|ACTN2|ACTR8|ADIPOQ|AGO4|AHCTF1|AKAP8L|AKAP9|ALAD|ANP32B|ANXA2|ANXA6|APAF1|APBA1|APOE|ARF1|ARID1A|ARID4B|ARL2|ARPC3|ARPC4|ARPC5|ARPC5L|ARPIN|ASF1B|ASXL1|ATF1|ATG16L1|ATPAF2|ATXN2|AURKAIP1|AURKB|AXIN2|BAD|BAG4|BAG6|BANP|BAZ1B|BBS12|BCL6|BCL9|BCS1L|BEND3|BIN1|BIN2|BLM|BNIP3|BRCA2|BRD1|BRD2|BRD8|BRE|BRK1|BRPF1|C17ORF49|C1QBP|CAMK2G|CAND1|CAPG|CAPZA3|CAT|CBR4|CBX2|CBX…
Biological Process	2	regulation of response to stimulus	GO:0048583	2,24e-131	3,11e-127	786	ABI1|ABL1|ACP5|ACTN2|ADAM8|ADAMTS12|ADCY5|ADGRA2|ADGRG3|ADIPOQ|ADIPOR1|AIP|AKAP1|AKAP13|AKT1S1|AKT2|ALOX15B|ANKRD1|ANXA2|AP1S1|AP1S2|AP2A1|AP2M1|APAF1|APEX1|APLF|APOE|ARAP1|ARAP3|ARF1|ARHGAP1|ARHGAP11A|ARHGAP19|ARHGAP29|ARHGAP35|ARHGAP4|ARHGAP42|ARHGAP45|ARHGEF10L|ARHGEF11|ARHGEF12|ARHGEF16|ARHGEF17|ARHGEF18|ARHGEF28|ARHGEF4|ARHGEF6|ARL6IP5|ARMT1|ARNT|ARNTL|ARPC1A|ARPC3|ARPC4|ARPC5|ASPM|ASXL1|ATF…
Molecular Function	5	poly(A) RNA binding	GO:0044822	2,79e-131	3,88e-127	413	ABT1|ACIN1|ADARB1|ADARB2|AKAP1|AKAP17A|AKAP8L|ALDH6A1|ANXA11|ANXA2|APEX1|AQR|ARCN1|ARF1|ARL6IP4|ATXN2|BAG4|C14ORF166|C1ORF131|C1ORF52|C1QBP|C7ORF50|CANX|CAPRIN1|CAST|CCAR1|CCDC124|CCDC137|CCDC47|CCDC59|CCDC86|CCT3|CCT6A|CD3EAP|CDC40|CDC5L|CEBPZ|CELF1|CELF3|CFAP65|CHCHD1|CHD2|CIRBP|CLTC|CMSS1|CNBP|CNOT1|CNOT4|CPEB1|CPSF1|CS|CSDE1|CSRP1|CSTB|CSTF1|CXORF57|DARS|DDX17|DDX23|DDX24|DDX27|DDX39B|DDX5|DD…
Biological Process	2	response to stress	GO:0006950	3,38e-131	4,71e-127	787	AACS|AARS|ABL1|ACAT1|ACOT11|ACP5|ACTR5|ACTR8|ADAM8|ADAMTS12|ADARB1|ADH5|ADIPOQ|ADIPOR2|ADNP2|ADPRHL2|ADSSL1|AHSA1|AKAP1|AKIRIN2|AKT1S1|ALAD|ALKBH2|ALKBH3|ALKBH7|ALOX5|AMBRA1|ANKRD1|ANXA2|ANXA3|AP1S1|AP1S2|AP2A1|AP2M1|AP3B1|AP5S1|AP5Z1|APAF1|APEX1|APLF|APOE|APOLD1|AQR|ARF1|ARHGAP35|ARHGEF6|ARID3A|ARL6IP5|ARMT1|ARNT|ARNTL|ATF3|ATF4|ATG12|ATG13|ATG14|ATG5|ATOX1|ATP2A2|ATP6V0D1|ATRIP|ATRN|AXIN2|B2M|B…
Biological Process	3	establishment of protein localization	GO:0045184	4,55e-130	6,32e-126	535	AACS|AAGAB|ABL1|ACAP1|ACSL3|ACTN2|ADAM8|ADCY5|ADIPOQ|AHCTF1|AIP|AKT2|AKTIP|ALOX15B|ANK1|ANKRD1|ANP32B|ANXA2|AP1S1|AP1S2|AP2A1|AP2M1|AP3B1|AP3M2|AP3S2|AP4B1|AP5S1|AP5Z1|APBA1|APBA2|APOE|ARCN1|ARF1|ARFIP1|ARHGEF16|ARIH2|ARL2|ARL3|ARNTL|ATG13|ATG16L1|ATG4C|ATP6AP1|ATP6V0D1|ATP6V0E1|ATP6V1A|ATP6V1C1|ATP6V1E1|ATP6V1F|AXIN2|BAD|BAG4|BAG6|BAMBI|BARD1|BBS12|BBS2|BBS5|BBS7|BCAP31|BCL2|BCL6|BET1L|BLOC1S6|B…
Molecular Function	3	cation binding	GO:0043169	1,38e-129	1,92e-125	880	AARS|AARSD1|ABL1|ABO|ACAP1|ACAP3|ACAT1|ACE|ACLY|ACP5|ACTN1|ACTN2|ADAL|ADAM12|ADAM33|ADAM8|ADAMTS12|ADARB1|ADARB2|ADAT1|ADAT3|ADCY1|ADCY5|ADGRL3|ADH5|ADI1|ADIPOR1|ADIPOR2|ADNP2|ADPGK|ADPRHL2|ADSSL1|AGMAT|AIF1L|AKAP13|AKAP8L|ALAD|ALKBH2|ALKBH3|ALKBH7|ALOX15B|ALOX5|ALPL|AMPD2|ANAPC11|ANKIB1|ANKMY2|ANKZF1|ANTXR2|ANXA11|ANXA2|ANXA3|ANXA6|APEX1|APLF|APLP2|APOE|ARAP1|ARAP3|ARF1|ARHGAP29|ARHGAP45|ARHGEF2…
Molecular Function	4	metal ion binding	GO:0046872	1,86e-129	2,59e-125	876	AARS|AARSD1|ABL1|ABO|ACAP1|ACAP3|ACAT1|ACE|ACLY|ACP5|ACTN1|ACTN2|ADAL|ADAM12|ADAM33|ADAM8|ADAMTS12|ADARB1|ADARB2|ADAT1|ADAT3|ADCY1|ADCY5|ADGRL3|ADH5|ADI1|ADIPOR1|ADIPOR2|ADNP2|ADPGK|ADPRHL2|ADSSL1|AGMAT|AIF1L|AKAP13|AKAP8L|ALAD|ALKBH2|ALKBH3|ALKBH7|ALOX15B|ALOX5|ALPL|AMPD2|ANAPC11|ANKIB1|ANKMY2|ANKZF1|ANTXR2|ANXA11|ANXA2|ANXA3|ANXA6|APEX1|APLF|APLP2|APOE|ARAP1|ARAP3|ARF1|ARHGAP29|ARHGAP45|ARHGEF2…
Molecular Function	2	transferase activity	GO:0016740	7,93e-128	1,10e-123	571	ABL1|ABO|ACAT1|ACLY|ADCK2|ADCK5|ADPGK|AGK|AGPAT3|AGPAT4|AKAP13|AKT2|ALG1|ALG2|ALG5|ALG9|ANAPC11|ANAPC4|APRT|ARIH2|ARMT1|AS3MT|ASMTL|ATG16L1|AURKB|B3GALT2|B3GALT6|B3GLCT|B3GNT2|B3GNT5|B3GNT9|B4GALNT2|B4GALNT3|B4GALNT4|B4GALT2|B4GALT6|BARD1|BAZ1B|BMPR1A|BMPR1B|BRCA2|BTC|CAMK1D|CAMK1G|CAMK2B|CAMK2G|CAMK4|CARD11|CASK|CBL|CBLB|CBX4|CCNC|CCNK|CCNT1|CD3EAP|CDC23|CDC34|CDC42BPA|CDC42BPB|CDK1|CDK17|CDK8|C…
Biological Process	3	regulation of cell communication	GO:0010646	9,89e-128	1,38e-123	693	AACS|ABL1|ACTN2|ADAM8|ADAMTS12|ADCY5|ADGRA2|ADGRG3|ADIPOQ|ADIPOR1|AIP|AKAP1|AKAP13|AKT1S1|ALOX15B|ANAPC2|ANKRD1|ANXA2|AP2A1|AP2M1|APAF1|APOE|ARAP1|ARAP3|ARF1|ARHGAP1|ARHGAP11A|ARHGAP19|ARHGAP29|ARHGAP35|ARHGAP4|ARHGAP42|ARHGAP45|ARHGEF10L|ARHGEF11|ARHGEF12|ARHGEF16|ARHGEF17|ARHGEF18|ARHGEF28|ARHGEF4|ARHGEF6|ARL2|ARL6IP5|ARNT|ARNTL|ASPM|ASXL1|ATF3|ATP2A2|ATP2C1|ATP6AP1|ATRIP|AURKB|AXIN2|BAD|BAG4|B…
Biological Process	4	organic substance transport	GO:0071702	4,13e-127	5,75e-123	632	AACS|AAGAB|ABCA5|ABCB6|ABCC5|ABCD3|ABCG2|ABCG8|ABL1|ACAP1|ACE|ACSL3|ADAM8|ADCY5|ADIPOQ|ADIPOR2|AHCTF1|AIP|AKAP8L|AKT2|AKTIP|ALOX15B|ANK1|ANKRD1|ANP32B|ANXA2|AP1S1|AP1S2|AP2A1|AP2M1|AP3B1|AP3M2|AP3S2|AP4B1|AP5S1|AP5Z1|APBA1|APBA2|APOE|APOLD1|APOO|AQP3|AQP7|ARCN1|ARF1|ARFIP1|ARIH2|ARL2|ARL3|ARL6IP1|ARL6IP5|ARNTL|ARPP19|ATG13|ATG16L1|ATG4C|ATP11B|ATP6AP1|ATP6V0D1|ATP6V0E1|ATP6V1A|ATP6V1C1|ATP6V1E1|A…
Biological Process	2	regulation of signaling	GO:0023051	1,11e-126	1,54e-122	699	AACS|ABL1|ACTN2|ADAM8|ADAMTS12|ADCY5|ADGRA2|ADGRG3|ADIPOQ|ADIPOR1|AIP|AKAP1|AKAP13|AKT1S1|ALOX15B|ANAPC2|ANKRD1|ANXA2|AP2A1|AP2M1|APAF1|APOE|ARAP1|ARAP3|ARF1|ARHGAP1|ARHGAP11A|ARHGAP19|ARHGAP29|ARHGAP35|ARHGAP4|ARHGAP42|ARHGAP45|ARHGEF10L|ARHGEF11|ARHGEF12|ARHGEF16|ARHGEF17|ARHGEF18|ARHGEF28|ARHGEF4|ARHGEF6|ARL2|ARL6IP5|ARNT|ARNTL|ASPM|ASXL1|ATF3|ATP2A2|ATP2A3|ATP2C1|ATP6AP1|ATRIP|AURKB|AXIN2|BAD…
Biological Process	3	cellular response to stress	GO:0033554	1,59e-126	2,21e-122	499	AARS|ABL1|ACTR5|ACTR8|ADAM8|ADNP2|ADPRHL2|AKT1S1|ALKBH2|ALKBH3|ALKBH7|AMBRA1|ANKRD1|AP5S1|AP5Z1|APAF1|APEX1|APLF|AQR|ARHGEF6|ARID3A|ARL6IP5|ARMT1|ARNT|ARNTL|ATF3|ATF4|ATG13|ATG14|ATP2A2|ATP6V0D1|ATRIP|AXIN2|BACH1|BAD|BAG1|BAG3|BAG4|BAG5|BAG6|BARD1|BAZ1B|BCAP31|BCL2|BCL2L12|BCL6|BECN1|BLM|BMP7|BMPR1A|BNIP3|BNIP3L|BRCA2|BRE|BRF2|C8ORF4|CAMK2B|CAMK2G|CBL|CBX8|CCDC47|CCNK|CDC14B|CDC5L|CDK1|CDK5RAP3|C…
Biological Process	3	cellular component assembly	GO:0022607	1,71e-126	2,38e-122	611	AASS|ABL1|ACADL|ACAT1|ACE|ACSL3|ACTN1|ACTN2|ADGRL3|ADIPOQ|AGO4|AHCTF1|AKAP13|AKAP9|ALAD|AMBRA1|ANKRD1|ANP32B|ANXA2|ANXA6|APAF1|APBA1|APOE|ARAP1|ARF1|ARFIP2|ARHGAP35|ARHGEF4|ARHGEF6|ARL2|ARL6IP1|ARPC3|ARPC4|ARPC5|ARPC5L|ARPIN|ASAP3|ASF1B|ASPM|ATF1|ATG12|ATG13|ATG14|ATG16L1|ATG4C|ATG5|ATP6V0D1|ATPAF2|ATXN2|AURKB|AXIN2|B9D1|BAD|BAG4|BAG5|BAG6|BBS12|BBS2|BBS5|BBS7|BCL2|BCL9|BCS1L|BECN1|BIN1|BIN2|BLM|…
Cellular Component	4	mitochondrion	GO:0005739	6,45e-126	8,98e-122	481	AASS|ABCB10|ABCB6|ABCC12|ABCD3|ABCF2|ABCG2|ABHD10|ABL1|ACAD8|ACADL|ACADM|ACAT1|ACBD3|ACOT2|ACOT8|ACOT9|ACSBG2|ACSF3|ACSL3|ACSL5|ADAM12|ADH5|ADPRHL2|AGK|AGMAT|AKAP1|ALDH2|ALDH3A2|ALDH6A1|ALKBH3|ALKBH7|AMBRA1|ANXA6|AP2M1|APEX1|APOO|ARGLU1|ARL2|ARMC1|AS3MT|ATCAY|ATG13|ATP5D|ATP5G2|ATP5I|ATP5O|ATP6V1A|ATP6V1E1|ATPAF2|AURKAIP1|BAD|BAG5|BCAP31|BCL2|BCL2L13|BCO2|BCS1L|BECN1|BLOC1S2|BNIP3|BNIP3L|BRD8|BTD…
Biological Process	5	RNA biosynthetic process	GO:0032774	4,35e-125	6,05e-121	828	ABL1|ABT1|ACAD8|ACTN1|ACTN2|ACTR5|ACTR8|ADAM8|ADGRG3|ADIPOQ|ADNP2|AFF3|AHCTF1|AIP|AKAP17A|AKAP8L|AKIRIN2|AKNA|ANKRD1|ANKRD49|ANXA3|APEX1|ARGLU1|ARHGAP35|ARHGEF11|ARID1A|ARID3A|ARID3B|ARID3C|ARID4B|ARNT|ARNTL|ASF1B|ASXL1|ATF1|ATF3|ATF4|AURKB|BACH1|BAMBI|BANP|BATF3|BAZ1B|BBS7|BCL11A|BCL2L12|BCL6|BCL9|BEND3|BLM|BLZF1|BMP6|BMP7|BMPR1A|BMPR1B|BRCA2|BRD2|BRD8|BRF2|BRMS1|BRMS1L|BRPF1|BRWD1|BUD31|C14ORF1…
Biological Process	4	intracellular signal transduction	GO:0035556	1,23e-124	1,71e-120	626	ABL1|ACOT11|ACTN2|ADAM8|ADCY1|ADGRG3|ADGRG6|ADIPOQ|ADIPOR1|AGO4|AIP|AKAP1|AKAP11|AKAP13|AKAP9|AKT1S1|AMOTL2|ANKRD1|APAF1|APOE|ARAP1|ARAP3|ARF1|ARFIP2|ARHGAP1|ARHGAP11A|ARHGAP19|ARHGAP29|ARHGAP35|ARHGAP4|ARHGAP42|ARHGAP45|ARHGEF10L|ARHGEF11|ARHGEF12|ARHGEF16|ARHGEF17|ARHGEF18|ARHGEF28|ARHGEF4|ARHGEF6|ARID3A|ARL2|ARL3|ARL5C|ARL6IP5|ARNTL|ASB12|ASB13|ASB6|ATF3|ATF4|ATP2A2|ATP2C1|ATP6AP1|ATRIP|AURKB|…
Biological Process	6	nucleic acid-templated transcription	GO:0097659	1,64e-123	2,28e-119	807	ABL1|ABT1|ACAD8|ACTN1|ACTN2|ACTR5|ACTR8|ADAM8|ADGRG3|ADIPOQ|ADNP2|AFF3|AHCTF1|AIP|AKAP17A|AKAP8L|AKIRIN2|AKNA|ANKRD1|ANKRD49|ANXA3|APEX1|ARGLU1|ARHGAP35|ARHGEF11|ARID1A|ARID3A|ARID3B|ARID3C|ARID4B|ARNT|ARNTL|ASF1B|ASXL1|ATF1|ATF3|ATF4|AURKB|BACH1|BAMBI|BANP|BATF3|BAZ1B|BBS7|BCL11A|BCL2L12|BCL6|BCL9|BEND3|BLM|BLZF1|BMP6|BMP7|BMPR1A|BMPR1B|BRCA2|BRD2|BRD8|BRF2|BRMS1|BRMS1L|BRPF1|BRWD1|BUD31|C14ORF1…
Biological Process	2	regulation of molecular function	GO:0065009	2,18e-122	3,03e-118	658	ABI1|ABL1|ACAP1|ACAP3|ACE|ACTN2|ADAM8|ADARB1|ADCY1|ADCY5|ADGRG3|ADIPOQ|AHSA1|AIP|AKAP13|AKAP9|AKIRIN2|AKT1S1|AKT2|AKTIP|AMBRA1|ANAPC11|ANAPC15|ANAPC2|ANAPC4|ANAPC5|ANP32B|ANXA2|ANXA3|APAF1|APH1B|APLP2|APOE|ARAP1|ARAP3|ARF1|ARHGAP1|ARHGAP11A|ARHGAP19|ARHGAP29|ARHGAP35|ARHGAP4|ARHGAP42|ARHGAP45|ARHGEF10L|ARHGEF11|ARHGEF12|ARHGEF16|ARHGEF17|ARHGEF18|ARHGEF28|ARHGEF4|ARHGEF6|ARL2|ARL6IP1|ARL6IP5|ARPP…
Biological Process	2	positive regulation of metabolic process	GO:0009893	3,67e-122	5,10e-118	686	ABI1|ABL1|ACE|ACLY|ACSL3|ADAM8|ADCY1|ADCY5|ADIPOQ|AKAP13|AKAP8L|AKAP9|AKIRIN2|AKNA|AKT2|AKTIP|AMBRA1|ANAPC11|ANAPC15|ANAPC2|ANAPC4|ANAPC5|ANKRD1|ANKRD49|ANP32B|ANXA2|ANXA3|APAF1|APEX1|APLF|APOE|ARAP1|ARHGEF11|ARID1A|ARID3A|ARID3B|ARID3C|ARID4B|ARL6IP5|ARNT|ARNTL|ARPP19|ASXL1|ATF1|ATF3|ATF4|ATG14|ATP6AP1|AURKAIP1|AURKB|AXIN2|BACH1|BAD|BAG4|BAG6|BAMBI|BANP|BARD1|BAZ1B|BBS7|BCAP31|BCL2|BCL2L12|BCL2L…
Biological Process	4	regulation of RNA metabolic process	GO:0051252	5,20e-122	7,23e-118	759	ABL1|ABT1|ACAD8|ACTN1|ACTN2|ACTR5|ACTR8|ADAM8|ADGRG3|ADIPOQ|ADNP2|AFF3|AHCTF1|AIP|AKAP17A|AKAP8L|AKIRIN2|AKNA|ANKRD1|ANKRD49|ANXA3|APEX1|ARGLU1|ARHGAP35|ARHGEF11|ARID1A|ARID3A|ARID3B|ARID3C|ARID4B|ARNT|ARNTL|ASF1B|ASXL1|ATF1|ATF3|ATF4|AURKB|BACH1|BAG4|BAMBI|BANP|BARD1|BATF3|BAZ1B|BBS7|BCL11A|BCL2L12|BCL6|BCL9|BEND3|BLM|BLZF1|BMP6|BMP7|BMPR1A|BMPR1B|BRCA2|BRD2|BRD8|BRF2|BRMS1|BRPF1|BUD31|C14ORF166…
Biological Process	5	transcription, DNA-templated	GO:0006351	7,21e-122	1,00e-117	801	ABL1|ABT1|ACAD8|ACTR5|ACTR8|ADAM8|ADGRG3|ADIPOQ|ADNP2|AFF3|AHCTF1|AKAP17A|AKAP8L|AKIRIN2|AKNA|ANKRD1|ANKRD49|ANXA3|APEX1|ARGLU1|ARHGAP35|ARHGEF11|ARID1A|ARID3A|ARID3B|ARID3C|ARID4B|ARNT|ARNTL|ASF1B|ASXL1|ATF1|ATF3|ATF4|AURKB|BACH1|BAMBI|BANP|BATF3|BAZ1B|BBS7|BCL11A|BCL2L12|BCL6|BCL9|BEND3|BLM|BLZF1|BMP6|BMP7|BMPR1A|BMPR1B|BRCA2|BRD2|BRD8|BRF2|BRMS1|BRMS1L|BRPF1|BRWD1|BUD31|C14ORF166|C1D|C1QBP|C8O…
Cellular Component	2	extracellular vesicle	GO:1903561	1,08e-121	1,50e-117	680	AARS|ABCB6|ABI1|ACADM|ACAT1|ACE|ACLY|ACOT11|ACOT2|ACP2|ACP5|ACTN1|ACTN2|ADCY1|ADH5|ADIPOQ|AGMAT|AHCTF1|AHSA1|AIF1L|ALAD|ALDH2|ALDH3A2|ALDH6A1|ALDH8A1|ALDH9A1|ALOX15B|ALPL|ANP32B|ANPEP|ANXA11|ANXA2|ANXA3|ANXA6|AP1S1|AP2M1|APAF1|APLP2|APOE|APPL2|APRT|ARF1|ARHGAP1|ARHGEF12|ARHGEF18|ARL2|ARL3|ARL6IP5|ARPC1A|ARPC3|ARPC4|ARPC5|ARPC5L|ASAH1|ASL|ASPA|ASXL1|ATP5O|ATP6AP1|ATP6V0D1|ATP6V1A|ATP6V1C1|ATP6V1E1…
Cellular Component	2	extracellular organelle	GO:0043230	1,30e-121	1,81e-117	680	AARS|ABCB6|ABI1|ACADM|ACAT1|ACE|ACLY|ACOT11|ACOT2|ACP2|ACP5|ACTN1|ACTN2|ADCY1|ADH5|ADIPOQ|AGMAT|AHCTF1|AHSA1|AIF1L|ALAD|ALDH2|ALDH3A2|ALDH6A1|ALDH8A1|ALDH9A1|ALOX15B|ALPL|ANP32B|ANPEP|ANXA11|ANXA2|ANXA3|ANXA6|AP1S1|AP2M1|APAF1|APLP2|APOE|APPL2|APRT|ARF1|ARHGAP1|ARHGEF12|ARHGEF18|ARL2|ARL3|ARL6IP5|ARPC1A|ARPC3|ARPC4|ARPC5|ARPC5L|ASAH1|ASL|ASPA|ASXL1|ATP5O|ATP6AP1|ATP6V0D1|ATP6V1A|ATP6V1C1|ATP6V1E1…
Biological Process	3	positive regulation of macromolecule metabolic process	GO:0010604	1,46e-121	2,03e-117	656	ABI1|ABL1|ACE|ADAM8|ADCY1|ADCY5|ADIPOQ|AKAP13|AKAP8L|AKAP9|AKIRIN2|AKNA|AKT2|AKTIP|ANAPC11|ANAPC15|ANAPC2|ANAPC4|ANAPC5|ANKRD1|ANKRD49|ANP32B|ANXA2|ANXA3|APAF1|APEX1|APLF|APOE|ARAP1|ARHGEF11|ARID1A|ARID3A|ARID3B|ARID3C|ARID4B|ARL6IP5|ARNT|ARNTL|ASXL1|ATF1|ATF3|ATF4|ATG14|ATP6AP1|AURKAIP1|AURKB|AXIN2|BACH1|BAD|BAG4|BAG6|BAMBI|BANP|BARD1|BAZ1B|BBS7|BCAP31|BCL2|BCL2L12|BCL2L13|BCL6|BCL9|BLM|BMP6|BMP…
Biological Process	3	phosphorus metabolic process	GO:0006793	1,68e-121	2,34e-117	690	ABHD4|ABI1|ABL1|ACAT1|ACE|ACP2|ACP5|ACSL3|ACTN2|ADAL|ADAM8|ADARB1|ADCK2|ADCK5|ADCY1|ADCY5|ADIPOQ|ADPGK|ADSSL1|AGK|AGPAT3|AGPAT4|AKAP13|AKAP8L|AKAP9|AKT1S1|AKT2|AKTIP|ALPL|AMBRA1|AMPD2|ANXA2|APEX1|APOE|APRT|ARF1|ARHGEF6|ARL6IP5|ARNT|ARPP19|ARR3|ATF3|ATG14|ATP5D|ATP5G2|ATP5I|ATP5O|ATP6AP1|ATP6V1A|AURKB|AXIN2|BAD|BAG4|BARD1|BAZ1B|BCL2|BLM|BMP6|BMP7|BMPR1A|BMPR1B|BTC|CAMK1D|CAMK1G|CAMK2B|CAMK2G|CAMK4…
Biological Process	4	phosphate-containing compound metabolic process	GO:0006796	2,22e-121	3,08e-117	689	ABHD4|ABI1|ABL1|ACAT1|ACE|ACP2|ACP5|ACSL3|ACTN2|ADAL|ADAM8|ADARB1|ADCK2|ADCK5|ADCY1|ADCY5|ADIPOQ|ADPGK|ADSSL1|AGK|AGPAT3|AGPAT4|AKAP13|AKAP8L|AKAP9|AKT1S1|AKT2|AKTIP|ALPL|AMBRA1|AMPD2|ANXA2|APEX1|APOE|APRT|ARF1|ARHGEF6|ARL6IP5|ARNT|ARPP19|ARR3|ATF3|ATG14|ATP5D|ATP5G2|ATP5I|ATP5O|ATP6AP1|ATP6V1A|AURKB|AXIN2|BAD|BAG4|BARD1|BAZ1B|BCL2|BLM|BMP6|BMP7|BMPR1A|BMPR1B|BTC|CAMK1D|CAMK1G|CAMK2B|CAMK2G|CAMK4…
Biological Process	3	cell cycle	GO:0007049	2,90e-121	4,03e-117	486	ABL1|ACTR8|ADARB1|AGO4|AHCTF1|AKAP8L|AKAP9|AKT2|ALOX15B|ANAPC11|ANAPC15|ANAPC2|ANAPC4|ANAPC5|ANXA11|APEX1|APPL2|ARAP1|ARHGEF11|ARID3A|ARL2|ARL3|ARNTL|ARPP19|ASPM|ASZ1|ATRIP|AURKAIP1|AURKB|AXIN2|AZI2|BACH1|BAD|BAG6|BANP|BARD1|BCL2|BECN1|BIN1|BLM|BMP7|BOD1|BRCA2|BRE|BTC|BTG3|BUB3|C8ORF4|CAB39L|CABLES2|CAMK2G|CCAR1|CCDC124|CCND2|CCNE2|CCNF|CCNI|CCNK|CCNT1|CCSAP|CDC123|CDC14B|CDC16|CDC23|CDC26|CDC34|…
Cellular Component	2	extracellular exosome	GO:0070062	1,00e-120	1,39e-116	676	AARS|ABCB6|ABI1|ACADM|ACAT1|ACE|ACLY|ACOT11|ACOT2|ACP2|ACP5|ACTN1|ACTN2|ADCY1|ADH5|ADIPOQ|AGMAT|AHCTF1|AHSA1|AIF1L|ALAD|ALDH2|ALDH3A2|ALDH6A1|ALDH8A1|ALDH9A1|ALOX15B|ALPL|ANP32B|ANPEP|ANXA11|ANXA2|ANXA3|ANXA6|AP1S1|AP2M1|APAF1|APLP2|APOE|APPL2|APRT|ARF1|ARHGAP1|ARHGEF12|ARHGEF18|ARL2|ARL3|ARL6IP5|ARPC1A|ARPC3|ARPC4|ARPC5|ARPC5L|ASAH1|ASL|ASPA|ASXL1|ATP5O|ATP6AP1|ATP6V0D1|ATP6V1A|ATP6V1C1|ATP6V1E1…
Biological Process	3	system development	GO:0048731	4,53e-120	6,30e-116	861	AACS|AARS|ABCB6|ABI1|ABL1|ABT1|ACAT1|ACE|ACER1|ACIN1|ACP2|ACP5|ACSL3|ACTN1|ACTN2|ADAM8|ADAMTS12|ADCY1|ADGRA2|ADGRG3|ADGRG6|ADGRL3|ADIPOQ|ADIPOR1|ADIPOR2|ADNP2|AGO4|AKAP13|AKT2|ALDH3A2|ALOX15B|ALPL|AMBRA1|AMPD2|ANAPC2|ANKRD1|ANKRD11|ANP32B|ANPEP|ANXA2|ANXA3|AP2A1|AP2M1|AP3B1|APAF1|APBA1|APBA2|APLF|APOE|APOLD1|APRT|AQP3|ARCN1|ARF1|ARHGAP35|ARHGAP4|ARID1A|ARID4B|ARIH2|ARL3|ARNT|ARNTL|ARPC5|ASPM|ASXL…
Biological Process	3	positive regulation of cellular metabolic process	GO:0031325	6,78e-119	9,42e-115	649	ABI1|ABL1|ACE|ACLY|ACSL3|ADAM8|ADCY1|ADCY5|ADIPOQ|AKAP13|AKAP8L|AKAP9|AKIRIN2|AKNA|AKT2|AKTIP|AMBRA1|ANAPC11|ANAPC15|ANAPC2|ANAPC4|ANAPC5|ANKRD1|ANKRD49|ANP32B|ANXA2|ANXA3|APAF1|APEX1|APLF|APOE|ARAP1|ARHGEF11|ARID1A|ARID3A|ARID3B|ARID3C|ARID4B|ARL6IP5|ARNT|ARNTL|ARPP19|ASXL1|ATF1|ATF3|ATF4|ATG14|ATP6AP1|AURKAIP1|AURKB|AXIN2|BACH1|BAD|BAG4|BAMBI|BANP|BAZ1B|BBS7|BCAP31|BCL2|BCL2L12|BCL2L13|BCL6|BCL…
Biological Process	3	regulation of signal transduction	GO:0009966	5,64e-117	7,84e-113	630	ABL1|ACTN2|ADAM8|ADAMTS12|ADGRA2|ADGRG3|ADIPOQ|ADIPOR1|AIP|AKAP1|AKAP13|AKT1S1|ALOX15B|ANKRD1|ANXA2|AP2A1|AP2M1|APAF1|APOE|ARAP1|ARAP3|ARHGAP1|ARHGAP11A|ARHGAP19|ARHGAP29|ARHGAP35|ARHGAP4|ARHGAP42|ARHGAP45|ARHGEF10L|ARHGEF11|ARHGEF12|ARHGEF16|ARHGEF17|ARHGEF18|ARHGEF28|ARHGEF4|ARHGEF6|ARL6IP5|ARNT|ARNTL|ASPM|ASXL1|ATF3|ATP2C1|ATP6AP1|ATRIP|AURKB|AXIN2|BAD|BAG4|BAG5|BAMBI|BANP|BARD1|BAZ1B|BCAP31|B…
Biological Process	3	establishment of localization in cell	GO:0051649	2,24e-116	3,12e-112	506	ABL1|ADCY5|ADIPOQ|AIP|AKAP13|AKAP8L|AKT2|AKTIP|ANK1|ANP32B|ANXA2|AP1S1|AP1S2|AP2A1|AP2M1|AP3B1|AP3M2|AP3S2|AP4B1|APBA1|APOE|ARCN1|ARF1|ARFIP1|ARHGAP21|ARIH2|ARL3|ATG13|ATG14|ATG4C|ATP2A2|ATP5D|ATP5G2|ATP5I|ATP5O|AXIN2|BAD|BAG4|BAMBI|BARD1|BBS12|BBS2|BBS5|BBS7|BCAP31|BCL2|BCL6|BECN1|BET1L|BICD2|BLOC1S2|BLOC1S6|BMP6|BMP7|BMPR1A|BNIP3L|C8ORF4|CANX|CAPN10|CASK|CBLB|CCDC22|CCHCR1|CDC23|CDC40|CDCA8|CDH…
Cellular Component	3	bounding membrane of organelle	GO:0098588	2,59e-116	3,60e-112	486	ABCA5|ABCB6|ABCD3|ABCD4|ABO|ACAP1|ACBD3|ACP2|ACSL3|ACSL5|ADAM8|AGK|AGPAT3|AKAP1|ALDH3A2|AMBRA1|ANPEP|ANTXR2|ANXA2|ANXA3|ANXA6|AP1S1|AP1S2|AP2A1|AP2M1|AP3B1|AP4B1|AP5S1|APLP2|APOO|APPL2|ARAP1|ARCN1|ARF1|ARFIP1|ARFIP2|ARHGAP21|ARL3|ASAP2|ATG12|ATG14|ATG5|ATP11B|ATP2A2|ATP2A3|ATP2C1|ATP5G2|ATP6AP1|ATP6V0D1|ATP6V0E1|ATP6V1A|ATP6V1C1|ATP6V1E1|ATP6V1F|ATP8B3|B2M|B3GALT2|B3GALT6|B3GNT2|B3GNT5|B3GNT9|B4G…
Biological Process	5	regulation of RNA biosynthetic process	GO:2001141	1,40e-115	1,94e-111	730	ABL1|ABT1|ACAD8|ACTN1|ACTN2|ACTR5|ACTR8|ADAM8|ADGRG3|ADIPOQ|ADNP2|AFF3|AHCTF1|AIP|AKAP17A|AKAP8L|AKIRIN2|AKNA|ANKRD1|ANKRD49|ANXA3|APEX1|ARGLU1|ARHGAP35|ARHGEF11|ARID1A|ARID3A|ARID3B|ARID3C|ARID4B|ARNT|ARNTL|ASF1B|ASXL1|ATF1|ATF3|ATF4|AURKB|BACH1|BAMBI|BANP|BATF3|BAZ1B|BBS7|BCL11A|BCL2L12|BCL6|BCL9|BEND3|BLM|BLZF1|BMP6|BMP7|BMPR1A|BMPR1B|BRCA2|BRD2|BRD8|BRF2|BRMS1|BRPF1|BUD31|C14ORF166|C1D|C1QBP|…
Molecular Function	4	purine nucleotide binding	GO:0017076	3,92e-115	5,45e-111	517	AACS|AARS|AARSD1|ABCA5|ABCB10|ABCB6|ABCC12|ABCC5|ABCD3|ABCD4|ABCF2|ABCG2|ABCG8|ABL1|ACLY|ACSBG2|ACSF3|ACSL3|ACSL5|ACSS2|ACTR8|ADCK2|ADCY1|ADCY5|ADSSL1|AGK|AKT2|ANXA6|APAF1|APRT|ARF1|ARFIP2|ARHGAP35|ARL2|ARL3|ARL5C|ATAD2B|ATP11B|ATP13A1|ATP2A2|ATP2A3|ATP2C1|ATP5D|ATP6AP1|ATP6V1A|ATP8B3|AURKB|BAG1|BAG3|BAG4|BAG5|BAZ1B|BBS12|BCS1L|BLM|BMPR1A|BMPR1B|CAMK1D|CAMK1G|CAMK2B|CAMK2G|CAMK4|CASK|CBWD1|CCT3|C…
Molecular Function	3	nucleoside binding	GO:0001882	5,06e-115	7,03e-111	511	AACS|AARS|AARSD1|ABCA5|ABCB10|ABCB6|ABCC12|ABCC5|ABCD3|ABCD4|ABCF2|ABCG2|ABCG8|ABL1|ACLY|ACSBG2|ACSF3|ACSL3|ACSL5|ACSS2|ACTR8|ADCK2|ADCY1|ADCY5|ADSSL1|AGK|AKT2|ANXA6|APAF1|APRT|ARF1|ARFIP2|ARHGAP35|ARL2|ARL3|ARL5C|ATAD2B|ATP11B|ATP13A1|ATP2A2|ATP2A3|ATP2C1|ATP5D|ATP6AP1|ATP6V1A|ATP8B3|AURKB|BAZ1B|BBS12|BCS1L|BLM|BMPR1A|BMPR1B|CAMK1D|CAMK1G|CAMK2B|CAMK2G|CAMK4|CASK|CBWD1|CCT3|CCT6A|CCT7|CDC34|CDC4…
Biological Process	6	regulation of nucleic acid-templated transcription	GO:1903506	1,18e-114	1,64e-110	725	ABL1|ABT1|ACAD8|ACTN1|ACTN2|ACTR5|ACTR8|ADAM8|ADGRG3|ADIPOQ|ADNP2|AFF3|AHCTF1|AIP|AKAP17A|AKAP8L|AKIRIN2|AKNA|ANKRD1|ANKRD49|ANXA3|APEX1|ARGLU1|ARHGAP35|ARHGEF11|ARID1A|ARID3A|ARID3B|ARID3C|ARID4B|ARNT|ARNTL|ASF1B|ASXL1|ATF1|ATF3|ATF4|AURKB|BACH1|BAMBI|BANP|BATF3|BAZ1B|BBS7|BCL11A|BCL2L12|BCL6|BCL9|BEND3|BLM|BLZF1|BMP6|BMP7|BMPR1A|BMPR1B|BRCA2|BRD2|BRD8|BRF2|BRMS1|BRPF1|BUD31|C14ORF166|C1D|C1QBP|…
Biological Process	4	protein transport	GO:0015031	5,76e-114	8,01e-110	481	AACS|AAGAB|ABL1|ACAP1|ACSL3|ADAM8|ADCY5|ADIPOQ|AHCTF1|AIP|AKT2|AKTIP|ALOX15B|ANK1|ANKRD1|ANP32B|ANXA2|AP1S1|AP1S2|AP2A1|AP2M1|AP3B1|AP3M2|AP3S2|AP4B1|AP5S1|AP5Z1|APBA1|APBA2|APOE|ARCN1|ARF1|ARFIP1|ARIH2|ARL2|ARL3|ARNTL|ATG13|ATG16L1|ATG4C|ATP6AP1|ATP6V0D1|ATP6V0E1|ATP6V1A|ATP6V1C1|ATP6V1E1|ATP6V1F|AXIN2|BAD|BAG4|BAMBI|BARD1|BBS12|BBS2|BBS5|BBS7|BCAP31|BCL6|BET1L|BLOC1S6|BLZF1|BMP6|BMP7|BMPR1A|BNI…
Molecular Function	4	purine nucleoside binding	GO:0001883	6,12e-114	8,51e-110	508	AACS|AARS|AARSD1|ABCA5|ABCB10|ABCB6|ABCC12|ABCC5|ABCD3|ABCD4|ABCF2|ABCG2|ABCG8|ABL1|ACLY|ACSBG2|ACSF3|ACSL3|ACSL5|ACSS2|ACTR8|ADCK2|ADCY1|ADCY5|ADSSL1|AGK|AKT2|ANXA6|APAF1|APRT|ARF1|ARFIP2|ARHGAP35|ARL2|ARL3|ARL5C|ATAD2B|ATP11B|ATP13A1|ATP2A2|ATP2A3|ATP2C1|ATP5D|ATP6AP1|ATP6V1A|ATP8B3|AURKB|BAZ1B|BBS12|BCS1L|BLM|BMPR1A|BMPR1B|CAMK1D|CAMK1G|CAMK2B|CAMK2G|CAMK4|CASK|CBWD1|CCT3|CCT6A|CCT7|CDC34|CDC4…
Molecular Function	4	ribonucleoside binding	GO:0032549	6,12e-114	8,51e-110	508	AACS|AARS|AARSD1|ABCA5|ABCB10|ABCB6|ABCC12|ABCC5|ABCD3|ABCD4|ABCF2|ABCG2|ABCG8|ABL1|ACLY|ACSBG2|ACSF3|ACSL3|ACSL5|ACSS2|ACTR8|ADCK2|ADCY1|ADCY5|ADSSL1|AGK|AKT2|ANXA6|APAF1|APRT|ARF1|ARFIP2|ARHGAP35|ARL2|ARL3|ARL5C|ATAD2B|ATP11B|ATP13A1|ATP2A2|ATP2A3|ATP2C1|ATP5D|ATP6AP1|ATP6V1A|ATP8B3|AURKB|BAZ1B|BBS12|BCS1L|BLM|BMPR1A|BMPR1B|CAMK1D|CAMK1G|CAMK2B|CAMK2G|CAMK4|CASK|CBWD1|CCT3|CCT6A|CCT7|CDC34|CDC4…
Biological Process	2	regulation of biological quality	GO:0065008	1,09e-113	1,52e-109	722	AACS|AARS|ABCB6|ABCG2|ABCG8|ABL1|ACADL|ACE|ACIN1|ACP5|ACTN2|ADAM8|ADCY1|ADCY5|ADGRL3|ADH5|ADIPOQ|ADIPOR1|ADIPOR2|AKAP1|AKAP9|AKT1S1|ALDH8A1|ALDH9A1|ALKBH7|AMPD2|ANAPC2|ANKRD11|ANKRD13C|ANXA2|ANXA6|AP3B1|APBA1|APEX1|APOE|APRT|AQP3|ARAP1|ARAP3|ARF1|ARHGAP21|ARHGAP35|ARHGAP4|ARHGAP42|ARHGEF18|ARL2|ARL6IP5|ARNT|ARNTL|ARPC3|ARPC4|ARPC5|ARPC5L|ARPIN|ASPM|ATG14|ATOX1|ATP11B|ATP2A2|ATP2C1|ATP6AP1|ATP6V0D…
Molecular Function	5	purine ribonucleoside binding	GO:0032550	1,20e-113	1,67e-109	507	AACS|AARS|AARSD1|ABCA5|ABCB10|ABCB6|ABCC12|ABCC5|ABCD3|ABCD4|ABCF2|ABCG2|ABCG8|ABL1|ACLY|ACSBG2|ACSF3|ACSL3|ACSL5|ACSS2|ACTR8|ADCK2|ADCY1|ADCY5|ADSSL1|AGK|AKT2|ANXA6|APAF1|APRT|ARF1|ARFIP2|ARHGAP35|ARL2|ARL3|ARL5C|ATAD2B|ATP11B|ATP13A1|ATP2A2|ATP2A3|ATP2C1|ATP5D|ATP6AP1|ATP6V1A|ATP8B3|AURKB|BAZ1B|BBS12|BCS1L|BLM|BMPR1A|BMPR1B|CAMK1D|CAMK1G|CAMK2B|CAMK2G|CAMK4|CASK|CBWD1|CCT3|CCT6A|CCT7|CDC34|CDC4…
Biological Process	3	cellular developmental process	GO:0048869	2,68e-113	3,72e-109	790	AACS|ABCA5|ABI1|ABL1|ABT1|ACE|ACER1|ACIN1|ACSBG2|ACTN1|ACTN2|ADAD1|ADAM12|ADAM8|ADAMTS12|ADCY1|ADGRA2|ADGRG3|ADGRG6|ADGRL3|ADIPOQ|ADIPOR1|ADNP2|AGO4|AKAP13|AKT2|ALDH6A1|ALOX15B|ALPL|AMBRA1|AMPD2|ANAPC2|ANKRD1|ANKRD49|ANP32B|ANPEP|ANXA2|AP3B1|APAF1|APOE|APOLD1|AQP3|ARAP1|ARAP3|ARF1|ARHGAP35|ARHGAP4|ARHGEF18|ARHGEF28|ARID1A|ARID4B|ARIH2|ARL3|ARNT|ARNTL|ARPIN|ASF1B|ASPM|ASXL1|ASZ1|ATCAY|ATF1|ATF3|AT…
Biological Process	5	regulation of transcription, DNA-templated	GO:0006355	3,50e-113	4,86e-109	718	ABL1|ABT1|ACAD8|ACTR5|ACTR8|ADAM8|ADGRG3|ADIPOQ|ADNP2|AFF3|AHCTF1|AKAP17A|AKAP8L|AKIRIN2|AKNA|ANKRD1|ANKRD49|ANXA3|APEX1|ARGLU1|ARHGAP35|ARHGEF11|ARID1A|ARID3A|ARID3B|ARID3C|ARID4B|ARNT|ARNTL|ASF1B|ASXL1|ATF1|ATF3|ATF4|AURKB|BACH1|BAMBI|BANP|BATF3|BAZ1B|BBS7|BCL11A|BCL2L12|BCL6|BCL9|BEND3|BLM|BLZF1|BMP6|BMP7|BMPR1A|BMPR1B|BRCA2|BRD2|BRD8|BRF2|BRMS1|BRPF1|BUD31|C14ORF166|C1D|C1QBP|C8ORF4|CAMK1D|CA…
Molecular Function	2	carbohydrate derivative binding	GO:0097367	6,64e-113	9,23e-109	565	AACS|AARS|AARSD1|ABCA5|ABCB10|ABCB6|ABCC12|ABCC5|ABCD3|ABCD4|ABCF2|ABCG2|ABCG8|ABL1|ACLY|ACSBG2|ACSF3|ACSL3|ACSL5|ACSS2|ACTR8|ADCK2|ADCY1|ADCY5|ADIPOQ|ADSSL1|AGK|AKT2|ANXA6|APAF1|APLP2|APOE|APRT|ARF1|ARFIP2|ARHGAP35|ARL2|ARL3|ARL5C|ATAD2B|ATP11B|ATP13A1|ATP2A2|ATP2A3|ATP2C1|ATP5D|ATP6AP1|ATP6V1A|ATP8B3|AURKB|B2M|BAZ1B|BBS12|BCS1L|BLM|BMP7|BMPR1A|BMPR1B|C1QBP|CAMK1D|CAMK1G|CAMK2B|CAMK2G|CAMK4|CANX…
Molecular Function	4	purine ribonucleotide binding	GO:0032555	1,13e-112	1,57e-108	511	AACS|AARS|AARSD1|ABCA5|ABCB10|ABCB6|ABCC12|ABCC5|ABCD3|ABCD4|ABCF2|ABCG2|ABCG8|ABL1|ACLY|ACSBG2|ACSF3|ACSL3|ACSL5|ACSS2|ACTR8|ADCK2|ADCY1|ADCY5|ADSSL1|AGK|AKT2|ANXA6|APAF1|APRT|ARF1|ARFIP2|ARHGAP35|ARL2|ARL3|ARL5C|ATAD2B|ATP11B|ATP13A1|ATP2A2|ATP2A3|ATP2C1|ATP5D|ATP6AP1|ATP6V1A|ATP8B3|AURKB|BAZ1B|BBS12|BCS1L|BLM|BMPR1A|BMPR1B|CAMK1D|CAMK1G|CAMK2B|CAMK2G|CAMK4|CASK|CBWD1|CCT3|CCT6A|CCT7|CDC34|CDC4…
Molecular Function	3	ribonucleotide binding	GO:0032553	2,39e-112	3,32e-108	513	AACS|AARS|AARSD1|ABCA5|ABCB10|ABCB6|ABCC12|ABCC5|ABCD3|ABCD4|ABCF2|ABCG2|ABCG8|ABL1|ACLY|ACSBG2|ACSF3|ACSL3|ACSL5|ACSS2|ACTR8|ADCK2|ADCY1|ADCY5|ADSSL1|AGK|AKT2|ANXA6|APAF1|APRT|ARF1|ARFIP2|ARHGAP35|ARL2|ARL3|ARL5C|ATAD2B|ATP11B|ATP13A1|ATP2A2|ATP2A3|ATP2C1|ATP5D|ATP6AP1|ATP6V1A|ATP8B3|AURKB|BAZ1B|BBS12|BCS1L|BLM|BMPR1A|BMPR1B|CAMK1D|CAMK1G|CAMK2B|CAMK2G|CAMK4|CASK|CBWD1|CCT3|CCT6A|CCT7|CDC34|CDC4…
Cellular Component	1	extracellular region part	GO:0044421	6,76e-112	9,41e-108	787	AARS|ABCB6|ABI1|ACADM|ACAT1|ACE|ACLY|ACOT11|ACOT2|ACP2|ACP5|ACTN1|ACTN2|ADAMTS12|ADCY1|ADH5|ADIPOQ|AGMAT|AHCTF1|AHSA1|AIF1L|ALAD|ALDH2|ALDH3A2|ALDH6A1|ALDH8A1|ALDH9A1|ALOX15B|ALOX5|ALPL|ANP32B|ANPEP|ANXA11|ANXA2|ANXA3|ANXA6|AP1S1|AP2M1|APAF1|APLP2|APOE|APOO|APPL2|APRT|ARF1|ARHGAP1|ARHGEF12|ARHGEF18|ARL2|ARL3|ARL6IP5|ARPC1A|ARPC3|ARPC4|ARPC5|ARPC5L|ASAH1|ASL|ASPA|ASXL1|ATP5O|ATP6AP1|ATP6V0D1|ATP6V…
Molecular Function	4	purine ribonucleoside triphosphate binding	GO:0035639	5,56e-111	7,74e-107	501	AACS|AARS|AARSD1|ABCA5|ABCB10|ABCB6|ABCC12|ABCC5|ABCD3|ABCD4|ABCF2|ABCG2|ABCG8|ABL1|ACLY|ACSBG2|ACSF3|ACSL3|ACSL5|ACSS2|ACTR8|ADCK2|ADCY1|ADCY5|ADSSL1|AGK|AKT2|ANXA6|APAF1|ARF1|ARFIP2|ARHGAP35|ARL2|ARL3|ARL5C|ATAD2B|ATP11B|ATP13A1|ATP2A2|ATP2A3|ATP2C1|ATP5D|ATP6AP1|ATP6V1A|ATP8B3|AURKB|BAZ1B|BBS12|BCS1L|BLM|BMPR1A|BMPR1B|CAMK1D|CAMK1G|CAMK2B|CAMK2G|CAMK4|CASK|CBWD1|CCT3|CCT6A|CCT7|CDC34|CDC42BPA|…
Biological Process	3	regulation of cellular component organization	GO:0051128	4,82e-107	6,70e-103	540	ABL1|ACE|ACSL3|ACTN2|ADGRL3|ADIPOQ|ADIPOR1|ADIPOR2|ADNP2|AGO4|AKAP13|AKAP8L|AKT2|AMBRA1|ANAPC15|ANAPC2|ANAPC4|ANK1|ANKRD1|ANXA2|AP2M1|APAF1|APOE|ARAP1|ARAP3|ARF1|ARHGAP35|ARHGAP4|ARHGEF11|ARHGEF16|ARHGEF18|ARIH2|ARL2|ARPC3|ARPC4|ARPC5|ARPC5L|ARPIN|ASAP3|ATF1|ATG13|ATG5|ATXN2|AURKAIP1|AURKB|AXIN2|B2M|BAD|BAG4|BAG5|BAMBI|BCL2|BCL6|BECN1|BIN1|BLZF1|BMP7|BNIP3|BNIP3L|BRK1|BRWD1|BTC|C1QBP|CAMK1D|CAMK2…
Molecular Function	3	enzyme binding	GO:0019899	5,59e-106	7,77e-102	457	ABL1|ACAT1|ACE|ACIN1|ACSL3|ADCY5|ADIPOR1|AKAP11|AKAP13|AKAP8L|AKIRIN2|AMBRA1|ANAPC4|ANAPC5|ANK1|ANKMY2|ANKRD1|ANP32B|ANXA2|AP2A1|AP3B1|ARFIP2|ARHGEF16|ARIH2|ARMT1|ARPC4|ARPP19|ATG13|ATP2A2|ATP6AP1|ATP6V1E1|AXIN2|BAD|BAG4|BAG5|BAG6|BARD1|BCL2|BECN1|BICD2|BICDL2|BIN1|BLZF1|BNIP3|BRCA2|BRK1|C14ORF166|C1QBP|C9ORF72|CAT|CBX3|CBX4|CCBE1|CCDC50|CCND2|CCNE2|CCNK|CCNT1|CDC42BPB|CDC42EP2|CDC5L|CDC73|CDH2|C…
Biological Process	4	cellular protein localization	GO:0034613	1,27e-105	1,76e-101	422	ACSL3|ACTN2|ADIPOQ|AIP|AKT2|ANK1|ANKRD13C|ANP32B|ANXA2|AP1S1|AP1S2|AP2A1|AP2M1|AP3B1|AP3M2|AP3S2|AP4B1|APBA1|APOE|ARCN1|ARFIP1|ARHGEF16|ARIH2|ARL2|ARL3|ATG13|ATG4C|AURKB|AXIN2|BAD|BAG4|BAG6|BAMBI|BANP|BARD1|BBS12|BBS2|BCAP31|BCL2|BCL6|BLZF1|BMP6|BMP7|BMPR1A|BNIP3L|BRCA2|C8ORF4|CBLB|CCDC22|CCHCR1|CCT3|CCT6A|CCT7|CD81|CDH1|CDH2|CDK1|CDK5RAP3|CEP72|CHCHD4|CHMP4B|CIB1|CLTC|CNTN2|COG3|COG7|COPZ1|CRACR…
Biological Process	3	cellular macromolecule localization	GO:0070727	1,87e-105	2,59e-101	423	ACSL3|ACTN2|ADIPOQ|AIP|AKT2|ANK1|ANKRD13C|ANP32B|ANXA2|AP1S1|AP1S2|AP2A1|AP2M1|AP3B1|AP3M2|AP3S2|AP4B1|APBA1|APOE|ARCN1|ARFIP1|ARHGEF16|ARIH2|ARL2|ARL3|ATG13|ATG4C|AURKB|AXIN2|BAD|BAG4|BAG6|BAMBI|BANP|BARD1|BBS12|BBS2|BCAP31|BCL2|BCL6|BLZF1|BMP6|BMP7|BMPR1A|BNIP3L|BRCA2|C8ORF4|CBLB|CCDC22|CCHCR1|CCT3|CCT6A|CCT7|CD81|CDH1|CDH2|CDK1|CDK5RAP3|CEP72|CHCHD4|CHMP4B|CIB1|CLTC|CNTN2|COG3|COG7|COPZ1|CRACR…
Biological Process	3	intracellular transport	GO:0046907	5,09e-104	7,08e-100	422	ADIPOQ|AIP|AKAP13|AKAP8L|AKT2|AKTIP|ANK1|ANP32B|ANXA2|AP1S1|AP1S2|AP2A1|AP2M1|AP3B1|AP3M2|AP3S2|AP4B1|APBA1|APOE|ARCN1|ARF1|ARFIP1|ARHGAP21|ARIH2|ARL3|ATG13|ATG14|ATG4C|ATP2A2|ATP5D|ATP5G2|ATP5I|ATP5O|AXIN2|BAG4|BAMBI|BARD1|BBS12|BCAP31|BCL6|BET1L|BICD2|BLOC1S2|BLOC1S6|BMP6|BMP7|BMPR1A|BNIP3L|C8ORF4|CAPN10|CBLB|CCDC22|CCHCR1|CDC40|CDH1|CDK1|CHCHD4|CHMP2B|CHMP3|CHMP4B|CHMP5|CIB1|CLN5|CLTC|COG1|COG…
Biological Process	3	single-organism organelle organization	GO:1902589	9,87e-103	1,37e-98	423	ABI1|ABL1|ACTN1|ACTN2|AHCTF1|AKAP13|AKAP8L|AKAP9|AKT2|ALKBH7|AMBRA1|ANAPC15|ANAPC4|ANKRD1|ANXA2|APOO|ARAP1|ARF1|ARFIP2|ARHGAP35|ARHGEF11|ARHGEF17|ARHGEF18|ARL2|ARL3|ARL6IP1|ARPC1A|ARPC3|ARPC4|ARPC5|ARPC5L|ARPIN|ASAP3|ASPM|ATG13|ATG14|ATG5|ATP2C1|ATP6V0D1|AURKB|AXIN2|B9D1|BAD|BAG4|BBS12|BBS2|BBS5|BBS7|BCL2|BCL6|BECN1|BICD2|BLOC1S2|BNIP3|BNIP3L|BRCA2|BRK1|BUB3|C11ORF63|C19ORF70|CAMSAP2|CAMSAP3|CAPG…
Biological Process	4	regulation of protein metabolic process	GO:0051246	2,59e-102	3,60e-98	561	AARS|ABI1|ABL1|ACE|ACOT8|ADAM8|ADARB1|ADCY1|ADCY5|ADIPOQ|AGO4|AKAP13|AKAP8L|AKAP9|AKIRIN2|AKT1S1|AKT2|AKTIP|ANAPC11|ANAPC15|ANAPC2|ANAPC4|ANAPC5|ANP32B|ANXA2|APAF1|APLP2|APOE|ARL6IP1|ARL6IP5|ARNT|ARPP19|ARR3|ATF3|ATF4|ATG14|ATP6AP1|ATXN2|AURKAIP1|AXIN2|BAD|BAG4|BAG5|BAG6|BANP|BARD1|BBS7|BCAP31|BCL2|BCL2L12|BCL2L13|BCL6|BLM|BMP6|BMP7|BMPR1A|BRMS1|BUB3|C1QBP|C7|CAPRIN1|CAPRIN2|CARD11|CAST|CCBE1|CCD…
Biological Process	3	regulation of catalytic activity	GO:0050790	4,54e-102	6,31e-98	544	ABI1|ABL1|ACAP1|ACAP3|ACE|ACTN2|ADAM8|ADARB1|ADCY1|ADCY5|ADIPOQ|AHSA1|AIP|AKAP13|AKAP9|AKIRIN2|AKT1S1|AKT2|AMBRA1|ANAPC11|ANAPC15|ANAPC2|ANAPC4|ANAPC5|ANP32B|ANXA2|ANXA3|APAF1|APH1B|APLP2|APOE|ARAP1|ARAP3|ARF1|ARHGAP1|ARHGAP11A|ARHGAP19|ARHGAP29|ARHGAP35|ARHGAP4|ARHGAP42|ARHGAP45|ARHGEF10L|ARHGEF11|ARHGEF12|ARHGEF16|ARHGEF17|ARHGEF18|ARHGEF28|ARHGEF4|ARHGEF6|ARL2|ARL6IP1|ARL6IP5|ARPP19|ASAP2|ASAP…
Cellular Component	2	catalytic complex	GO:1902494	8,51e-102	1,18e-97	350	ABCB6|ABCD4|ABCF2|ABCG8|ACTR5|ACTR8|AGO4|ANAPC11|ANAPC15|ANAPC2|ANAPC4|ANAPC5|APPL2|AQR|ARIH2|ATG13|ATG14|BARD1|BCS1L|BECN1|BRD1|BRD8|BRE|BRPF1|C17ORF49|C1D|CAND1|CBR4|CBX2|CBX4|CBX7|CBX8|CCND2|CCNF|CCNK|CCNT1|CD3EAP|CDC16|CDC23|CDC26|CDC40|CDC5L|CDC73|CDK9|CFLAR|CHD8|CHRAC1|CRBN|CREBBP|CSNK2A1|CTDNEP1|CUL1|CUL4A|CUL4B|CUL5|CWC15|CWC22|CWC27|DBT|DCAF10|DCAF11|DCAF12|DCAF17|DCAF5|DCAF6|DCAF7|DCTN1…
Cellular Component	4	cytoskeleton	GO:0005856	2,14e-99	2,98e-95	505	ABI1|ABL1|ACTN1|ACTN2|ACTR10|ACTR8|ADAM8|AIF1L|AKAP11|AKAP13|AKAP9|ALKBH2|ALOX15B|AMBRA1|ANK1|ANXA11|APEX1|ARAP3|ARHGAP21|ARHGAP35|ARHGAP4|ARHGEF18|ARL2|ARL3|ARL6IP5|ARPC1A|ARPC3|ARPC4|ARPC5|ARPC5L|ASPM|ATF4|ATG14|ATG16L1|ATG5|ATP6V0D1|AURKB|AXIN2|B9D1|BBS2|BBS5|BBS7|BICD2|BIN1|BIN2|BLOC1S2|BOD1|BRCA2|BRK1|C14ORF166|C9ORF72|CAMK2B|CAMSAP1|CAMSAP2|CAMSAP3|CAPG|CAPN2|CAPRIN2|CAPZA3|CAPZB|CASK|CASS4…
Biological Process	4	cell differentiation	GO:0030154	4,40e-99	6,12e-95	717	AACS|ABCA5|ABI1|ABL1|ABT1|ACE|ACER1|ACIN1|ACSBG2|ACTN1|ACTN2|ADAD1|ADAM12|ADAM8|ADAMTS12|ADCY1|ADGRA2|ADGRG3|ADGRG6|ADGRL3|ADIPOQ|ADIPOR1|ADNP2|AKAP13|AKT2|ALDH6A1|ALOX15B|ALPL|AMBRA1|AMPD2|ANAPC2|ANKRD1|ANKRD49|ANP32B|ANPEP|ANXA2|AP3B1|APAF1|APOE|APOLD1|AQP3|ARF1|ARHGAP35|ARHGAP4|ARHGEF28|ARID1A|ARID4B|ARIH2|ARL3|ARNT|ARNTL|ASF1B|ASPM|ASXL1|ASZ1|ATCAY|ATF1|ATF3|ATP2A2|ATP6AP1|AXIN2|AZI2|B2M|B3GN…
Biological Process	3	cell death	GO:0008219	1,67e-98	2,32e-94	484	AARS|ABL1|ACIN1|ACTN1|ACTN2|ADAM8|ADIPOQ|ADNP2|AGO4|AKAP13|AKT1S1|AKT2|AKTIP|ALKBH7|ALOX15B|AMBRA1|ANKRD1|ANKRD13C|ANP32B|ANXA6|APAF1|APH1B|APOE|APOPT1|ARHGAP4|ARHGEF11|ARHGEF12|ARHGEF16|ARHGEF17|ARHGEF18|ARHGEF4|ARHGEF6|ARL6IP1|ARL6IP5|ATF3|ATF4|ATG5|AURKB|AVEN|AXIN2|BAD|BAG1|BAG3|BAG4|BAG5|BAG6|BARD1|BCAP31|BCL2|BCL2L12|BCL2L13|BCL6|BCL7B|BECN1|BIN1|BLOC1S2|BMP7|BMPR1B|BNIP2|BNIP3|BNIP3L|BRCA2|…
Cellular Component	1	extracellular region	GO:0005576	2,95e-96	4,10e-92	861	AARS|ABCB6|ABHD17A|ABI1|ABO|ACADM|ACAT1|ACE|ACLY|ACOT11|ACOT2|ACP2|ACP5|ACTN1|ACTN2|ADAM12|ADAMTS12|ADCY1|ADH5|ADIPOQ|ADPGK|AGMAT|AHCTF1|AHSA1|AIF1L|ALAD|ALDH2|ALDH3A2|ALDH6A1|ALDH8A1|ALDH9A1|ALOX15B|ALOX5|ALPL|ANP32B|ANPEP|ANTXR2|ANXA11|ANXA2|ANXA3|ANXA6|AP1S1|AP2M1|APAF1|APLP2|APOE|APOLD1|APOO|APPL2|APRT|ARF1|ARHGAP1|ARHGEF12|ARHGEF18|ARL2|ARL3|ARL6IP5|ARPC1A|ARPC3|ARPC4|ARPC5|ARPC5L|ARSK|ASAH1…
Biological Process	2	cell cycle process	GO:0022402	6,31e-96	8,77e-92	384	ABL1|ACTR8|AGO4|AHCTF1|AKAP8L|AKAP9|AKT2|ANAPC11|ANAPC15|ANAPC2|ANAPC4|ANAPC5|APEX1|ARAP1|ARHGEF11|ARID3A|ARL3|ARPP19|ASPM|ASZ1|ATRIP|AURKAIP1|AURKB|AXIN2|BACH1|BAG6|BARD1|BCL2|BECN1|BIN1|BLM|BMP7|BOD1|BRCA2|BRE|BTC|BUB3|C8ORF4|CAB39L|CAMK2G|CCND2|CCNE2|CCNF|CCNK|CCSAP|CDC123|CDC14B|CDC16|CDC23|CDC26|CDC34|CDC45|CDC5L|CDC73|CDCA8|CDK1|CDK5RAP3|CDK9|CENPE|CENPF|CENPI|CENPL|CENPM|CENPO|CENPP|CENPT|…
Biological Process	4	programmed cell death	GO:0012501	2,27e-95	3,16e-91	462	AARS|ABL1|ACIN1|ACTN1|ACTN2|ADAM8|ADIPOQ|AGO4|AKAP13|AKT1S1|AKT2|AKTIP|ALKBH7|ALOX15B|AMBRA1|ANKRD1|ANKRD13C|ANP32B|ANXA6|APAF1|APH1B|APOPT1|ARHGAP4|ARHGEF11|ARHGEF12|ARHGEF16|ARHGEF17|ARHGEF18|ARHGEF4|ARHGEF6|ARL6IP1|ARL6IP5|ATF3|ATF4|ATG5|AURKB|AVEN|BAD|BAG1|BAG3|BAG4|BAG5|BAG6|BARD1|BCAP31|BCL2|BCL2L12|BCL2L13|BCL6|BCL7B|BECN1|BIN1|BLOC1S2|BMP7|BMPR1B|BNIP2|BNIP3|BNIP3L|BRCA2|BRE|BRMS1|BTC|C1D…
Molecular Function	2	hydrolase activity	GO:0016787	3,06e-95	4,25e-91	539	AARS|ABCB6|ABCC12|ABCC5|ABCD3|ABCD4|ABCF2|ABCG2|ABCG8|ABHD10|ABHD17A|ABHD4|ACE|ACER1|ACIN1|ACOT11|ACOT2|ACOT8|ACOT9|ACP2|ACP5|ACSBG2|ADAD1|ADAL|ADAM12|ADAM33|ADAM8|ADAMTS12|ADARB1|ADARB2|ADAT1|ADPRHL2|ADSSL1|AGMAT|ALKBH2|ALPL|AMPD2|ANPEP|APEX1|APH1B|APLF|ARF1|ARID4B|ARL2|ARL3|ARSK|ASAH1|ASPA|ATG4A|ATG4C|ATP11B|ATP13A1|ATP2A2|ATP2A3|ATP2C1|ATP5D|ATP5I|ATP5O|ATP6AP1|ATP6AP1L|ATP6V0E1|ATP6V1A|ATP6V1…
Molecular Function	5	adenyl nucleotide binding	GO:0030554	3,67e-95	5,10e-91	425	AACS|AARS|AARSD1|ABCA5|ABCB10|ABCB6|ABCC12|ABCC5|ABCD3|ABCD4|ABCF2|ABCG2|ABCG8|ABL1|ACLY|ACSBG2|ACSF3|ACSL3|ACSL5|ACSS2|ACTR8|ADCK2|ADCY1|ADCY5|AGK|AKT2|APAF1|APRT|ATAD2B|ATP11B|ATP13A1|ATP2A2|ATP2A3|ATP2C1|ATP5D|ATP6AP1|ATP6V1A|ATP8B3|AURKB|BAG1|BAG3|BAG4|BAG5|BAZ1B|BBS12|BCS1L|BLM|BMPR1A|BMPR1B|CAMK1D|CAMK1G|CAMK2B|CAMK2G|CAMK4|CASK|CBWD1|CCT3|CCT6A|CCT7|CDC34|CDC42BPA|CDC42BPB|CDK1|CDK17|CDK8|…
Biological Process	2	single-organism localization	GO:1902578	9,89e-95	1,38e-90	620	AACS|ABCA5|ABCB6|ABCD3|ABCG2|ABCG8|ABI1|ABL1|ACE|ACSL3|ACTN1|ACTN2|ADAM8|ADCY5|ADIPOQ|ADIPOR2|AKAP9|AKT2|ALOX15B|ANK1|ANKRD1|ANKRD13C|ANXA11|ANXA2|ANXA3|AP2M1|AP3B1|AP3M2|AP3S2|APBA1|APLP2|APOE|APOLD1|APOO|APRT|AQP3|AQP7|ARF1|ARFIP1|ARHGAP21|ARHGEF16|ARL2|ARL3|ARL6IP1|ARL6IP5|ARNTL|ARPC1A|ARPC3|ARPC4|ARPC5|ARPP19|ASPM|ATG4C|ATP11B|ATP2A2|ATP5D|ATP5G2|ATP5I|ATP5O|ATP6AP1|ATP6AP1L|ATP6V0D1|ATP6V0E1…
Biological Process	2	catabolic process	GO:0009056	3,68e-94	5,12e-90	466	AASS|ABCD3|ABHD10|ABHD4|ACAD8|ACADL|ACADM|ACAT1|ACE|ACER1|ACOT8|ACSF3|ADAM8|ADAMTS12|ADH5|ADIPOQ|ADPGK|AGO4|AKT2|ALDH2|ALDH3A2|ALDH6A1|ANAPC11|ANAPC15|ANAPC2|ANAPC4|ANAPC5|ANXA2|APAF1|APOE|ARIH2|ARNT|ARNTL|ASL|ASPA|AURKB|BAD|BAG5|BAG6|BANP|BARD1|BBS7|BCAP31|BCO2|BDH2|BECN1|BNIP3|BNIP3L|BUB3|CAPN2|CAT|CBL|CCDC22|CCDC47|CCNF|CD81|CDC16|CDC23|CDC26|CDC34|CDK1|CDK5RAP3|CECR1|CES2|CHAC2|CHMP4B|CHMP4C|…
Biological Process	5	apoptotic process	GO:0006915	7,33e-94	1,02e-89	456	AARS|ABL1|ACIN1|ACTN1|ACTN2|ADAM8|ADIPOQ|AGO4|AKAP13|AKT1S1|AKT2|AKTIP|ALOX15B|AMBRA1|ANKRD1|ANKRD13C|ANP32B|ANXA6|APAF1|APH1B|APOPT1|ARHGAP4|ARHGEF11|ARHGEF12|ARHGEF16|ARHGEF17|ARHGEF18|ARHGEF4|ARHGEF6|ARL6IP1|ARL6IP5|ATF3|ATF4|ATG5|AURKB|AVEN|BAD|BAG1|BAG3|BAG4|BAG5|BAG6|BARD1|BCAP31|BCL2|BCL2L12|BCL2L13|BCL6|BCL7B|BECN1|BIN1|BLOC1S2|BMP7|BMPR1B|BNIP2|BNIP3|BNIP3L|BRCA2|BRE|BRMS1|BTC|C1D|C1QBP|…
Cellular Component	4	nucleolus	GO:0005730	1,01e-93	1,40e-89	290	ABL1|ACIN1|ACSL5|ADARB1|AKTIP|ANKRD1|ANP32B|APEX1|ARID3A|ARL6IP4|ATF3|BEND3|BLM|BRWD1|C1D|C1QBP|C8ORF4|CAMK4|CAPG|CARF|CASK|CCDC137|CCDC86|CCND2|CD3EAP|CDC14B|CDC5L|CDCA8|CDK8|CENPP|CHCHD1|CHD2|CIRBP|COG7|CPT2|CRBN|CSTB|CTCF|CTSB|DCAF17|DDX17|DDX23|DDX24|DDX27|DDX5|DDX51|DDX52|DEDD|DGCR8|DIAPH2|DKC1|DNAJB9|DNAJC14|DNTTIP2|E2F5|EBNA1BP2|EDF1|EED|ELL3|ERGIC2|ESF1|EWSR1|EXOSC3|EXOSC8|EXOSC9|FAM129B|…
Biological Process	4	regulation of cellular protein metabolic process	GO:0032268	2,19e-93	3,05e-89	520	AARS|ABI1|ABL1|ACE|ADAM8|ADARB1|ADCY1|ADCY5|ADIPOQ|AGO4|AKAP13|AKAP8L|AKAP9|AKIRIN2|AKT1S1|AKT2|AKTIP|ANAPC11|ANAPC15|ANAPC2|ANAPC4|ANAPC5|ANP32B|ANXA2|APAF1|APLP2|APOE|ARL6IP1|ARL6IP5|ARNT|ARPP19|ARR3|ATF3|ATF4|ATG14|ATP6AP1|ATXN2|AURKAIP1|AXIN2|BAD|BAG4|BAG5|BAG6|BBS7|BCAP31|BCL2|BCL2L12|BCL2L13|BCL6|BLM|BMP6|BMP7|BMPR1A|BRMS1|BUB3|C1QBP|CAPRIN1|CAPRIN2|CAST|CCBE1|CCDC22|CCND2|CCNE2|CCNK|CCNT1|…
Biological Process	3	organic substance catabolic process	GO:1901575	1,50e-92	2,09e-88	446	AASS|ABCD3|ABHD10|ABHD4|ACAD8|ACADL|ACADM|ACAT1|ACE|ACER1|ACOT8|ACSF3|ADAM8|ADAMTS12|ADH5|ADIPOQ|ADPGK|AGO4|AKT2|ALDH2|ALDH3A2|ALDH6A1|ANAPC11|ANAPC15|ANAPC2|ANAPC4|ANAPC5|ANXA2|APAF1|APOE|ARIH2|ARNT|ARNTL|ASL|ASPA|AURKB|BAD|BAG5|BAG6|BANP|BARD1|BBS7|BCAP31|BCO2|BDH2|BECN1|BNIP3|BNIP3L|BUB3|CAPN2|CAT|CBL|CCDC22|CCDC47|CCNF|CD81|CDC16|CDC23|CDC26|CDC34|CDK1|CDK5RAP3|CECR1|CHAC2|CHMP4B|CHMP4C|CLN5|…
Molecular Function	5	adenyl ribonucleotide binding	GO:0032559	1,59e-92	2,21e-88	419	AACS|AARS|AARSD1|ABCA5|ABCB10|ABCB6|ABCC12|ABCC5|ABCD3|ABCD4|ABCF2|ABCG2|ABCG8|ABL1|ACLY|ACSBG2|ACSF3|ACSL3|ACSL5|ACSS2|ACTR8|ADCK2|ADCY1|ADCY5|AGK|AKT2|APAF1|APRT|ATAD2B|ATP11B|ATP13A1|ATP2A2|ATP2A3|ATP2C1|ATP5D|ATP6AP1|ATP6V1A|ATP8B3|AURKB|BAZ1B|BBS12|BCS1L|BLM|BMPR1A|BMPR1B|CAMK1D|CAMK1G|CAMK2B|CAMK2G|CAMK4|CASK|CBWD1|CCT3|CCT6A|CCT7|CDC34|CDC42BPA|CDC42BPB|CDK1|CDK17|CDK8|CDK9|CENPE|CHD1L|CHD…
Biological Process	2	negative regulation of metabolic process	GO:0009892	3,37e-91	4,69e-87	546	ABL1|ACADL|ACE|ACOT8|ACP5|ADARB1|ADIPOQ|AGO4|AKAP9|AKIRIN2|AKT1S1|ANAPC11|ANAPC15|ANAPC2|ANAPC4|ANAPC5|ANKRD1|ANXA2|AP2A1|APEX1|APLP2|APOE|ARHGAP35|ARID1A|ARL6IP1|ARNTL|ASXL1|ASZ1|ATCAY|ATF3|ATF4|ATG14|ATXN2|AURKB|BACH1|BAG4|BAG5|BAG6|BANP|BARD1|BATF3|BBS2|BCL11A|BCL2|BCL2L12|BCL6|BECN1|BEND3|BLM|BMP6|BMP7|BNIP3|BRCA2|BRMS1|BUB3|C1D|C1QBP|CAMSAP3|CAPRIN1|CAPRIN2|CAST|CBX2|CBX3|CBX4|CBX6|CBX7|CBX8…
Molecular Function	5	ATP binding	GO:0005524	7,19e-91	1,00e-86	410	AACS|AARS|AARSD1|ABCA5|ABCB10|ABCB6|ABCC12|ABCC5|ABCD3|ABCD4|ABCF2|ABCG2|ABCG8|ABL1|ACLY|ACSBG2|ACSF3|ACSL3|ACSL5|ACSS2|ACTR8|ADCK2|ADCY1|ADCY5|AGK|AKT2|APAF1|ATAD2B|ATP11B|ATP13A1|ATP2A2|ATP2A3|ATP2C1|ATP5D|ATP6AP1|ATP6V1A|ATP8B3|AURKB|BAZ1B|BBS12|BCS1L|BLM|BMPR1A|BMPR1B|CAMK1D|CAMK1G|CAMK2B|CAMK2G|CAMK4|CASK|CBWD1|CCT3|CCT6A|CCT7|CDC34|CDC42BPA|CDC42BPB|CDK1|CDK17|CDK8|CDK9|CENPE|CHD1L|CHD2|CHD…
Biological Process	3	organonitrogen compound metabolic process	GO:1901564	2,41e-90	3,35e-86	505	AARS|AARSD1|AASS|ABCB6|ABCC5|ABCD4|ACAD8|ACADL|ACADM|ACAT1|ACE|ACER1|ACP5|ACSL3|ADAL|ADCY1|ADCY5|ADI1|ADPGK|ADSSL1|AGK|AGMAT|AGO4|AKAP9|AKT2|ALAD|ALDH3A2|ALDH6A1|ALDH9A1|AMPD2|AP2A1|APOE|APRT|ARNT|ARSK|ASAH1|ASL|ASPA|ATCAY|ATF4|ATP5D|ATP5G2|ATP5I|ATP5O|ATP6V1A|ATXN2|AURKAIP1|B3GALT6|B3GNT2|B4GALT2|B4GALT6|BAD|BDH2|BECN1|C1QBP|CAP2|CAPRIN1|CAPRIN2|CARD11|CASK|CAT|CBSL|CDC123|CECR1|CELF1|CERS2|CERS…
Cellular Component	3	organelle envelope	GO:0031967	1,86e-86	2,59e-82	325	ABCB10|ABCB6|ABCD3|ABCF2|ABCG2|ABL1|ACADL|ACAT1|ACSL3|ACSL5|AGK|AGPAT3|AHCTF1|AKAP1|AKIRIN1|ALDH3A2|ALOX5|AMBRA1|ANXA11|APOO|ARL2|ATCAY|ATP11B|ATP2A3|ATP5D|ATP5G2|ATP5I|ATP5O|AURKAIP1|BAD|BCL2|BCL2L13|BCS1L|BECN1|BIN1|BNIP2|BNIP3|BNIP3L|C19ORF70|C2ORF42|CACYBP|CARD19|CAT|CBX3|CCDC90B|CCND2|CDC14B|CENPF|CEP170|CERS2|CERS4|CHCHD1|CHCHD3|CHCHD4|CHCHD6|CHMP4B|CHMP7|CISD1|CLPX|COA3|COASY|COQ10A|COQ10B…
Biological Process	4	regulation of intracellular signal transduction	GO:1902531	2,75e-86	3,82e-82	414	ABL1|ADAM8|ADGRG3|ADIPOQ|ADIPOR1|AIP|AKAP1|AKAP13|AKT1S1|ANKRD1|APOE|ARAP1|ARAP3|ARHGAP1|ARHGAP11A|ARHGAP19|ARHGAP29|ARHGAP35|ARHGAP4|ARHGAP42|ARHGAP45|ARHGEF10L|ARHGEF11|ARHGEF12|ARHGEF16|ARHGEF17|ARHGEF18|ARHGEF28|ARHGEF4|ARHGEF6|ARL6IP5|ARNTL|ATF3|ATP2C1|ATP6AP1|ATRIP|AURKB|BAD|BAG4|BAG5|BANP|BARD1|BCAP31|BCL2|BCL2L12|BCL6|BECN1|BLM|BMP7|BRPF1|BTC|C1QBP|C3ORF58|C8ORF4|CANT1|CARD11|CARD19|CAT|C…
Biological Process	6	transcription from RNA polymerase II promoter	GO:0006366	9,42e-86	1,31e-81	466	ABL1|ABT1|AKAP8L|AKIRIN2|AKNA|ANKRD1|ARHGAP35|ARID1A|ARID3A|ARID3B|ARID3C|ARID4B|ARNT|ARNTL|ASXL1|ATF1|ATF3|ATF4|AURKB|BACH1|BATF3|BBS7|BCL11A|BCL2L12|BCL6|BCL9|BEND3|BLZF1|BMP6|BMP7|BMPR1A|BMPR1B|BRD2|BRD8|BUD31|C14ORF166|C1QBP|CAMTA1|CAND1|CAPRIN2|CARF|CASK|CBX2|CBX4|CBX6|CBX7|CBX8|CCDC62|CCNC|CCNK|CCNT1|CD81|CDC40|CDC73|CDK5RAP3|CDK8|CDK9|CEBPB|CEBPG|CEBPZ|CHCHD3|CHD2|CHD8|CIAO1|CITED2|CLOCK|C…
Cellular Component	2	envelope	GO:0031975	1,02e-85	1,42e-81	325	ABCB10|ABCB6|ABCD3|ABCF2|ABCG2|ABL1|ACADL|ACAT1|ACSL3|ACSL5|AGK|AGPAT3|AHCTF1|AKAP1|AKIRIN1|ALDH3A2|ALOX5|AMBRA1|ANXA11|APOO|ARL2|ATCAY|ATP11B|ATP2A3|ATP5D|ATP5G2|ATP5I|ATP5O|AURKAIP1|BAD|BCL2|BCL2L13|BCS1L|BECN1|BIN1|BNIP2|BNIP3|BNIP3L|C19ORF70|C2ORF42|CACYBP|CARD19|CAT|CBX3|CCDC90B|CCND2|CDC14B|CENPF|CEP170|CERS2|CERS4|CHCHD1|CHCHD3|CHCHD4|CHCHD6|CHMP4B|CHMP7|CISD1|CLPX|COA3|COASY|COQ10A|COQ10B…
Biological Process	3	negative regulation of cellular metabolic process	GO:0031324	1,04e-85	1,45e-81	508	ABL1|ACADL|ACOT8|ACP5|ADARB1|ADIPOQ|AGO4|AKAP9|AKIRIN2|AKT1S1|ANAPC11|ANAPC15|ANAPC2|ANAPC4|ANAPC5|ANKRD1|ANXA2|APEX1|APLP2|APOE|ARHGAP35|ARID1A|ARL6IP1|ARNTL|ASXL1|ATCAY|ATF3|ATF4|ATG14|ATXN2|AURKB|BACH1|BAG4|BAG5|BAG6|BARD1|BATF3|BCL11A|BCL2|BCL2L12|BCL6|BECN1|BEND3|BLM|BMP6|BMP7|BNIP3|BRCA2|BRMS1|BUB3|C1D|C1QBP|CAMSAP3|CAPRIN1|CAPRIN2|CAST|CBX2|CBX3|CBX4|CBX6|CBX7|CBX8|CCAR1|CCNT1|CDC16|CDC23|…
Biological Process	4	DNA metabolic process	GO:0006259	1,13e-84	1,57e-80	303	ABL1|ACTR5|ACTR8|ADIPOQ|ALKBH2|ALKBH3|ANKRD1|ANXA3|AP5S1|AP5Z1|APAF1|APEX1|APLF|AQR|ASZ1|ATF1|ATRIP|AURKB|AXIN2|BACH1|BARD1|BAZ1B|BCL6|BEND3|BLM|BMP6|BRCA2|BRE|CACYBP|CBX8|CCNE2|CCR6|CCT3|CCT6A|CCT7|CDC14B|CDC34|CDC45|CDC5L|CDK1|CDK9|CEBPG|CENPF|CHAF1B|CHD1L|CHRAC1|CIB1|CNTD1|COPS3|COPS5|COPS8|CSNK1D|CST3|CTC1|CTCF|CUL4A|CUL4B|DBF4|DBF4B|DCLRE1B|DDB1|DDB2|DDX39B|DFFA|DHX36|DKC1|DNAJA3|DNAJC2|DNAS…
Cellular Component	3	mitochondrial part	GO:0044429	2,34e-84	3,25e-80	301	AASS|ABCB10|ABCB6|ABCD3|ABCF2|ABCG2|ABHD10|ACAD8|ACADL|ACADM|ACAT1|ACOT2|ACOT9|ACSF3|ACSL3|ACSL5|ADPRHL2|AGK|AKAP1|ALDH2|ALDH3A2|ALDH6A1|ALKBH7|AMBRA1|APOO|ARL2|ATCAY|ATP5D|ATP5G2|ATP5I|ATP5O|AURKAIP1|BAD|BCL2|BCL2L13|BCO2|BCS1L|BECN1|BNIP3|BNIP3L|BTD|C19ORF70|C1QBP|CARD19|CAT|CBR4|CCDC90B|CHCHD1|CHCHD3|CHCHD4|CHCHD6|CISD1|CLPP|CLPX|COA3|COASY|COQ10A|COQ10B|COQ2|COQ4|COQ5|COQ6|COQ8B|COX15|COX16|C…
Biological Process	3	negative regulation of macromolecule metabolic process	GO:0010605	8,59e-84	1,19e-79	502	ABL1|ACE|ACOT8|ADARB1|ADIPOQ|AGO4|AKIRIN2|AKT1S1|ANAPC11|ANAPC15|ANAPC2|ANAPC4|ANAPC5|ANKRD1|ANXA2|AP2A1|APEX1|APLP2|APOE|ARHGAP35|ARID1A|ARL6IP1|ARNTL|ASXL1|ASZ1|ATF3|ATF4|ATG14|ATXN2|AURKB|BACH1|BAG4|BAG5|BAG6|BANP|BARD1|BATF3|BBS2|BCL11A|BCL2L12|BCL6|BEND3|BLM|BMP6|BMP7|BRCA2|BRMS1|BUB3|C1D|C1QBP|CAPRIN1|CAPRIN2|CAST|CBX2|CBX3|CBX4|CBX6|CBX7|CBX8|CCAR1|CCNT1|CDC16|CDC23|CDC26|CDC73|CDK1|CDK5RA…
Biological Process	3	response to organic substance	GO:0010033	4,04e-82	5,61e-78	575	AACS|AARS|ABCD3|ABL1|ACAT1|ACP5|ACSL3|ACTN2|ADAMTS12|ADCY1|ADCY5|ADGRA2|ADGRL3|ADH5|ADIPOQ|ADIPOR1|ADIPOR2|ADNP2|AFF3|AGO4|AKAP13|AKAP9|AKIRIN2|AKT1S1|AKT2|ALAD|ALPL|ANKRD1|ANXA2|ANXA3|APAF1|APEX1|APRT|AQP3|ARHGEF18|ARID1A|ARNT|ARNTL|ARPC3|ASXL1|ATF1|ATF3|ATF4|ATP2A2|ATP6AP1|ATP6V0D1|ATP6V0E1|ATP6V1A|ATP6V1C1|ATP6V1E1|ATP6V1F|B2M|BAD|BAG4|BAG6|BAMBI|BBS2|BCAP31|BCL2|BECN1|BLM|BMP6|BMP7|BMPR1A|BMP…
Biological Process	3	animal organ development	GO:0048513	7,05e-82	9,80e-78	624	AACS|AARS|ABCB6|ABI1|ABL1|ABT1|ACAT1|ACE|ACER1|ACIN1|ACP5|ACSL3|ACTN1|ACTN2|ADAM8|ADAMTS12|ADGRG3|ADIPOQ|ADIPOR1|ADIPOR2|AGO4|AKAP13|AKT2|ALOX15B|ALPL|AMPD2|ANKRD1|ANKRD11|ANP32B|ANXA2|ANXA3|AP2A1|AP2M1|AP3B1|APAF1|APRT|AQP3|ARCN1|ARHGAP35|ARID1A|ARID4B|ARIH2|ARL3|ARNT|ARNTL|ARPC5|ASPM|ASXL1|ATF3|ATP6AP1|ATP6V0D1|ATRN|AXIN2|AZI2|B2M|B3GNT5|B4GALT2|B9D1|BAD|BAG3|BAG6|BAMBI|BATF3|BAZ1B|BBS2|BBS5|BB…
Biological Process	3	positive regulation of molecular function	GO:0044093	3,02e-81	4,20e-77	434	ABI1|ABL1|ACAP1|ACAP3|ACE|ACTN2|ADAM8|ADCY1|ADCY5|ADIPOQ|AHSA1|AKAP13|AKAP9|AKIRIN2|AKT2|AKTIP|AMBRA1|ANAPC11|ANAPC15|ANAPC2|ANAPC4|ANAPC5|ANP32B|ANXA2|ANXA3|APAF1|APH1B|APOE|ARAP1|ARAP3|ARF1|ARHGAP1|ARHGAP11A|ARHGAP19|ARHGAP29|ARHGAP35|ARHGAP4|ARHGAP42|ARHGAP45|ARHGEF10L|ARHGEF11|ARHGEF12|ARHGEF16|ARHGEF17|ARHGEF18|ARHGEF28|ARHGEF4|ARHGEF6|ARL6IP5|ASAP2|ASAP3|ATG14|AURKB|AXIN2|B2M|BAD|BAMBI|BAZ1…
Cellular Component	4	chromosome	GO:0005694	2,32e-80	3,23e-76	283	ACTR5|ACTR8|AHCTF1|AKAP8L|APEX1|APLF|ARID1A|ASF1B|ASXL1|AURKB|BAZ1B|BCL6|BEND3|BLM|BOD1|BRCA2|BRD8|BUB3|BUD31|C1ORF131|CAPN2|CBX2|CBX3|CBX6|CBX7|CBX8|CCDC137|CCND2|CD3EAP|CDC5L|CDC73|CDCA8|CDK1|CEBPB|CENPE|CENPF|CENPI|CENPL|CENPM|CENPO|CENPP|CENPT|CENPU|CHAF1B|CHRAC1|CITED2|CKAP5|CLASP1|CLOCK|CREB1|CREBBP|CSNK2A1|CTC1|CTCF|DCLRE1B|DCTN1|DCTN2|DCTN5|DDB1|DDX27|DFFA|DHX36|DNMT3A|DPF2|DPY30|DSCC1|DS…
Biological Process	5	phosphorylation	GO:0016310	2,40e-80	3,34e-76	483	ABI1|ABL1|ACE|ACTN2|ADAM8|ADARB1|ADCK2|ADCK5|ADCY1|ADCY5|ADIPOQ|ADPGK|AGK|AKAP13|AKAP8L|AKAP9|AKT1S1|AKT2|AKTIP|AMBRA1|ANXA2|APOE|ARHGEF6|ARL6IP5|ARNT|ARR3|ATF3|ATG14|ATP5D|ATP6AP1|AURKB|AXIN2|BAD|BAG4|BARD1|BAZ1B|BCL2|BLM|BMP6|BMP7|BMPR1A|BMPR1B|BTC|CAMK1D|CAMK1G|CAMK2B|CAMK2G|CAMK4|CAPRIN2|CASK|CCNC|CCND2|CCNE2|CCNK|CCNT1|CD81|CDC42BPA|CDC42BPB|CDH2|CDK1|CDK17|CDK5RAP3|CDK8|CDK9|CENPE|CHORDC1|C…
Biological Process	2	regulation of localization	GO:0032879	2,93e-80	4,07e-76	518	AACS|ABCG8|ABL1|ACE|ACSL3|ACTN1|ACTN2|ADAM8|ADARB1|ADCY5|ADGRA2|ADGRG3|ADIPOQ|ADIPOR1|ADIPOR2|AKAP8L|AKAP9|AKT2|ALKBH7|ALOX15B|ANKRD1|ANP32B|ANXA2|ANXA3|AP2M1|APEX1|APOE|ARAP1|ARAP3|ARF1|ARFIP1|ARHGAP4|ARHGEF16|ARIH2|ARL2|ARL6IP1|ARL6IP5|ARNTL|ARPIN|ARPP19|ATCAY|ATF4|ATG13|ATP2A2|ATP6AP1|ATXN2|AXIN2|B2M|B9D1|BAD|BAG4|BAMBI|BARD1|BBS2|BCAP31|BCL2|BCL6|BECN1|BET1L|BIN1|BMP6|BMP7|BMPR1A|BNIP3L|BTC|C…
Biological Process	3	cellular catabolic process	GO:0044248	6,54e-80	9,10e-76	380	AASS|ABCD3|ABHD10|ACAD8|ACADL|ACADM|ACAT1|ACE|ACER1|ACOT8|ACSF3|ADAM8|ADAMTS12|ADH5|ADIPOQ|AGO4|AKT2|ALDH3A2|ALDH6A1|ANAPC11|ANAPC15|ANAPC2|ANAPC4|ANAPC5|ANXA2|APAF1|APOE|ARIH2|ARNT|ARNTL|ASL|ASPA|AURKB|BAG5|BAG6|BBS7|BCAP31|BCO2|BDH2|BECN1|BNIP3|BNIP3L|BUB3|CAPN2|CAT|CBL|CCDC22|CCDC47|CCNF|CD81|CDC16|CDC23|CDC26|CDC34|CDK1|CDK5RAP3|CECR1|CHAC2|CHMP4B|CHMP4C|CLOCK|CLPP|CLPX|CNOT1|CNOT3|CNOT4|CNOT…
Biological Process	4	cell surface receptor signaling pathway	GO:0007166	8,86e-80	1,23e-75	535	ABI1|ABL1|ADAMTS12|ADCY5|ADGRA1|ADGRA2|ADGRA3|ADGRG3|ADGRG6|ADGRL3|ADIPOQ|ADIPOR1|ADIPOR2|ADORA3|AGO4|AKT1S1|AKT2|AMOTL2|AP2A1|AP2M1|APH1B|APOE|ARAP1|ARHGEF18|ARHGEF28|ARL3|ARNT|ARNTL|ARPC1A|ARPC3|ARPC4|ARPC5|ASPM|ATF3|ATP6AP1|ATP6V0D1|ATP6V0E1|ATP6V1A|ATP6V1C1|ATP6V1E1|ATP6V1F|AXIN2|B2M|B9D1|BAD|BAG1|BAG3|BAG4|BAMBI|BBS2|BBS7|BCL2|BCL6|BCL7B|BCL9|BLOC1S2|BMP6|BMP7|BMPR1A|BMPR1B|BOC|BRD8|BRK1|BTC…
Cellular Component	2	whole membrane	GO:0098805	1,40e-79	1,95e-75	362	ABCA5|ABCB6|ABCD3|ABCD4|ACAP1|ACP2|ACSL3|ACSL5|ADAM8|ADCY1|AGK|AKAP1|ALDH3A2|AMBRA1|ANPEP|ANTXR2|ANXA2|ANXA3|ANXA6|AP1S1|AP1S2|AP2A1|AP2M1|AP3B1|AP4B1|AP5S1|APLP2|APPL2|ARCN1|ARF1|ARID3A|ARID3C|ATG12|ATG14|ATG16L1|ATG5|ATP11B|ATP5G2|ATP6AP1|ATP6V0D1|ATP6V0E1|ATP6V1A|ATP6V1C1|ATP6V1E1|ATP6V1F|ATP8B3|B2M|BAD|BCL2|BECN1|BLOC1S2|BMPR1A|BNIP3|BNIP3L|BORCS8|C3ORF58|CACNG3|CACNG8|CAMK2B|CAMK2G|CAPN2|CAR…
Biological Process	4	macromolecular complex assembly	GO:0065003	4,18e-79	5,81e-75	393	AASS|ABL1|ACADL|ACAT1|ACSL3|ACTN2|ADIPOQ|AGO4|AHCTF1|AKAP9|ALAD|ANP32B|ANXA2|ANXA6|APAF1|APBA1|APOE|ARF1|ARL2|ARPC3|ARPC4|ARPC5|ARPC5L|ARPIN|ASF1B|ATF1|ATG16L1|ATPAF2|ATXN2|AXIN2|BAD|BAG4|BBS12|BCL9|BCS1L|BIN1|BIN2|BLM|BRD2|BRK1|C1QBP|CAMK2G|CAND1|CAPG|CAPZA3|CAT|CBR4|CCT3|CDC123|CDC42EP2|CDC73|CDK1|CELF1|CENPE|CENPF|CENPI|CENPL|CENPM|CENPO|CENPP|CENPT|CENPU|CHAF1B|CHD1L|CHMP3|CHMP4B|CHRNA2|CIRBP…
Biological Process	3	positive regulation of nitrogen compound metabolic process	GO:0051173	8,28e-79	1,15e-74	421	ACSL3|ADCY1|ADCY5|AKAP8L|AKIRIN2|AKNA|ANKRD1|ANKRD49|ANXA3|APEX1|APLF|APOE|ARHGEF11|ARID1A|ARID3A|ARID3B|ARID3C|ARID4B|ARNT|ARNTL|ASXL1|ATF1|ATF3|ATF4|AURKB|BACH1|BAMBI|BANP|BAZ1B|BCL2L12|BCL9|BLM|BMP6|BMP7|BMPR1A|BMPR1B|BRCA2|BRD8|BRE|BRPF1|C14ORF166|C1QBP|CACYBP|CAMK4|CAND1|CAP2|CAPRIN2|CARF|CASK|CBX8|CCDC62|CCNC|CCNK|CCNT1|CCT3|CCT6A|CCT7|CD81|CDC123|CDC73|CDH1|CDK1|CDK5RAP3|CDK8|CDK9|CEBPB|CE…
Biological Process	3	cellular response to chemical stimulus	GO:0070887	1,19e-78	1,65e-74	544	AACS|AARS|ABL1|ACER1|ACTN2|ADAM8|ADAMTS12|ADCY1|ADCY5|ADGRA2|ADIPOQ|ADIPOR1|ADIPOR2|ADNP2|ADPRHL2|ADSSL1|AGO4|AIP|AKAP13|AKAP9|AKT1S1|AKT2|ALAD|ALPL|ANKRD1|APAF1|APEX1|APRT|ARHGEF16|ARHGEF18|ARID1A|ARL6IP5|ARNT|ARNTL|ARPC3|AS3MT|ATF3|ATF4|ATP2A2|ATP6AP1|ATP6V0D1|ATP6V0E1|ATP6V1A|ATP6V1C1|ATP6V1E1|ATP6V1F|B2M|BACH1|BAD|BAG4|BAG5|BAMBI|BBS2|BCL2|BECN1|BIN2|BLM|BMP6|BMP7|BMPR1A|BMPR1B|BNIP3|BNIP3L|B…
Biological Process	3	single-organism transport	GO:0044765	6,55e-78	9,11e-74	554	AACS|ABCA5|ABCB6|ABCD3|ABCG2|ABCG8|ABI1|ABL1|ACE|ACSL3|ACTN1|ACTN2|ADAM8|ADCY5|ADIPOQ|ADIPOR2|AKAP9|AKT2|ALOX15B|ANK1|ANKRD1|ANXA11|ANXA2|ANXA3|AP3B1|AP3M2|AP3S2|APBA1|APLP2|APOE|APOLD1|APOO|APRT|AQP3|AQP7|ARF1|ARFIP1|ARHGAP21|ARL2|ARL3|ARL6IP1|ARL6IP5|ARNTL|ARPC1A|ARPC3|ARPC4|ARPC5|ARPP19|ATG4C|ATP11B|ATP2A2|ATP5D|ATP5G2|ATP5I|ATP5O|ATP6AP1|ATP6AP1L|ATP6V0D1|ATP6V0E1|ATP6V1A|ATP6V1C1|ATP6V1E1|AT…
Biological Process	3	regulation of cell death	GO:0010941	1,85e-77	2,57e-73	376	AARS|ABL1|ACTN1|ACTN2|ADAM8|ADIPOQ|ADNP2|AGO4|AKAP13|AKT1S1|AMBRA1|ANKRD1|ANKRD13C|ANP32B|APAF1|APH1B|APOE|APOPT1|ARHGAP4|ARHGEF11|ARHGEF12|ARHGEF16|ARHGEF17|ARHGEF18|ARHGEF4|ARHGEF6|ARL6IP1|ARL6IP5|ATF3|ATF4|ATG5|AURKB|AVEN|AXIN2|BAD|BAG1|BAG3|BAG4|BAG5|BAG6|BARD1|BCAP31|BCL2|BCL2L12|BCL2L13|BCL6|BECN1|BIN1|BMP7|BMPR1B|BNIP2|BNIP3|BNIP3L|BRMS1|BTC|C1QBP|CACYBP|CAMK1D|CAPN10|CARD11|CAST|CAT|CBL|C…
Cellular Component	5	microtubule cytoskeleton	GO:0015630	2,96e-77	4,12e-73	314	ACTR10|ACTR8|AKAP11|AKAP9|ALKBH2|ANXA11|APEX1|ARHGAP35|ARHGAP4|ARL2|ARL3|ASPM|ATF4|ATP6V0D1|AURKB|AXIN2|B9D1|BBS2|BBS5|BBS7|BLOC1S2|BOD1|BRCA2|C14ORF166|CAMK2B|CAMSAP1|CAMSAP2|CAMSAP3|CAPG|CAPRIN2|CBX3|CC2D1A|CCDC124|CCDC50|CCDC77|CCDC92|CCHCR1|CCNF|CCSAP|CCSER2|CCT3|CCT6A|CCT7|CDC16|CDC42EP2|CDC45|CDCA8|CDK1|CDK5RAP3|CENPE|CENPF|CENPU|CEP104|CEP120|CEP170|CEP350|CEP44|CEP55|CEP63|CEP72|CEP76|CIA…
Cellular Component	3	Golgi apparatus	GO:0005794	8,35e-77	1,16e-72	375	ABCA5|ABCB6|ABO|ACBD3|ACSL3|AGPAT3|AKAP9|AKTIP|AP1S1|AP1S2|AP2A1|AP3B1|AP3M2|AP3S2|AP4B1|APBA1|APOE|APOO|ARAP1|ARCN1|ARF1|ARFIP1|ARFIP2|ARHGAP21|ARHGAP4|ARID3A|ARL3|ASAP2|ATP11B|ATP2C1|ATXN2|AXIN2|B2M|B3GALT2|B3GALT6|B3GNT2|B3GNT5|B3GNT9|B4GALNT2|B4GALNT3|B4GALNT4|B4GALT2|B4GALT6|BCAP31|BCL9|BECN1|BET1L|BICD2|BLZF1|C11ORF24|C3ORF58|CAMK1G|CAND1|CANT1|CAPN2|CAT|CCDC115|CDH1|CHST10|CHST12|CHST15|CH…
Biological Process	4	protein complex subunit organization	GO:0071822	1,95e-76	2,71e-72	373	AASS|ABL1|ACADL|ACAT1|ACTN2|ADIPOQ|AHCTF1|AKAP9|ALAD|ANXA2|ANXA6|APAF1|APBA1|ARF1|ARL2|ARPC3|ARPC4|ARPC5|ARPC5L|ARPIN|ATF1|ATG16L1|ATPAF2|AURKAIP1|AXIN2|BAD|BAG4|BBS12|BCL9|BCS1L|BIN2|BLM|BNIP3|BRK1|CAMK2G|CAND1|CAPG|CAPZA3|CAT|CBR4|CCSAP|CCT3|CDC123|CDC42EP2|CDC73|CDK1|CENPE|CENPF|CENPT|CFL1|CHAF1B|CHCHD1|CHD1L|CHMP2B|CHMP3|CHMP4B|CHMP5|CHMP7|CHRNA2|CIB1|CLASP1|CLINT1|CLPP|COA3|COG4|COL11A1|COL1…
Cellular Component	2	cell projection	GO:0042995	2,45e-75	3,40e-71	420	ABI1|ABL1|ACADM|ACTN1|ACTN2|ADCY5|ADGRA2|ADGRL3|AIF1L|AKAP9|AKT2|AMBRA1|ANK1|ANKMY2|ANXA2|ANXA3|AP1S1|AP2A1|AP2M1|AP3B1|AP3M2|AP3S2|APBA1|APOE|ARAP3|ARF1|ARFIP2|ARHGAP35|ARHGAP4|ARHGEF4|ARHGEF6|ARL3|ARPC1A|ARPC3|ARPC4|ARPC5|ARPIN|ARR3|ASAP3|ATCAY|ATF4|ATG14|ATG16L1|ATG5|ATP6V0D1|ATP6V1A|ATP6V1E1|B9D1|BAG3|BBS12|BBS2|BBS5|BBS7|BECN1|BIN1|BIN2|BLOC1S2|BLOC1S6|BMPR1A|BMPR1B|BNIP3|BOC|BRD1|BRK1|CACNA…
Biological Process	2	response to chemical	GO:0042221	6,57e-75	9,14e-71	729	AACS|AARS|ABCD3|ABCG2|ABCG8|ABL1|ACAT1|ACER1|ACP5|ACSL3|ACTN2|ADAM8|ADAMTS12|ADCY1|ADCY5|ADGRA2|ADGRL3|ADH5|ADIPOQ|ADIPOR1|ADIPOR2|ADNP2|ADPRHL2|ADSSL1|AFF3|AGO4|AIP|AKAP13|AKAP9|AKIRIN2|AKT1S1|AKT2|ALAD|ALG2|ALPL|ANKRD1|ANXA11|ANXA2|ANXA3|APAF1|APEX1|APOE|APRT|AQP3|ARHGAP35|ARHGEF16|ARHGEF18|ARID1A|ARL6IP5|ARNT|ARNTL|ARPC3|AS3MT|ASXL1|ATF1|ATF3|ATF4|ATP2A2|ATP5D|ATP6AP1|ATP6V0D1|ATP6V0E1|ATP6V1A…
Biological Process	4	vesicle-mediated transport	GO:0016192	2,62e-74	3,65e-70	352	ABI1|ABL1|ACTN1|ACTN2|ADIPOQ|AKT2|AKTIP|ANK1|ANKRD50|ANXA11|ANXA2|ANXA3|AP1S1|AP1S2|AP2A1|AP2M1|AP3B1|AP3M2|AP3S2|AP4B1|APLP2|APOE|ARAP3|ARCN1|ARF1|ARL3|ARPC1A|ARPC3|ARPC4|ARPC5|ARR3|ATP2A2|ATP6AP1|ATXN2|B2M|BECN1|BET1L|BIN1|BIN2|BLOC1S2|BLOC1S6|BLZF1|BRK1|C16ORF62|C9ORF72|CAMK1D|CANX|CBL|CCDC22|CD81|CDC37L1|CENPE|CHMP2B|CHMP3|CHMP4B|CHMP4C|CHMP5|CHMP7|CHRNA7|CLASP1|CLINT1|CLN5|CLTC|CNTN2|COG1|CO…
Cellular Component	3	cytoskeletal part	GO:0044430	3,11e-74	4,32e-70	378	ACTN1|ACTN2|ACTR10|ACTR8|ADAM8|AIF1L|AKAP11|AKAP13|AKAP9|AMBRA1|ANXA11|APEX1|ARHGAP35|ARHGAP4|ARL2|ARL3|ARPC3|ARPC4|ARPC5|ARPC5L|ASPM|ATF4|ATG14|ATG16L1|ATG5|ATP6V0D1|AURKB|AXIN2|B9D1|BBS2|BBS5|BBS7|BIN2|BLOC1S2|BOD1|BRCA2|C14ORF166|CAMK2B|CAMSAP1|CAMSAP2|CAMSAP3|CAPG|CAPN2|CAPRIN2|CAPZA3|CAPZB|CBX3|CC2D1A|CCDC124|CCDC50|CCDC77|CCDC92|CCHCR1|CCNF|CCSAP|CCT3|CCT6A|CCT7|CDC16|CDC42BPA|CDC42BPB|CDC4…
Biological Process	4	positive regulation of nucleobase-containing compound metabolic process	GO:0045935	8,72e-74	1,21e-69	395	ADCY1|ADCY5|AKAP8L|AKIRIN2|AKNA|ANKRD1|ANKRD49|ANXA3|APEX1|APLF|APOE|ARHGEF11|ARID1A|ARID3A|ARID3B|ARID3C|ARID4B|ARNT|ARNTL|ASXL1|ATF1|ATF3|ATF4|AURKB|BACH1|BAMBI|BANP|BAZ1B|BCL2L12|BCL9|BLM|BMP6|BMP7|BMPR1A|BMPR1B|BRCA2|BRD8|BRE|BRPF1|C14ORF166|CACYBP|CAMK4|CAND1|CAP2|CAPRIN2|CARF|CASK|CBX8|CCDC62|CCNC|CCNK|CCNT1|CCT3|CCT6A|CCT7|CD81|CDC73|CDH1|CDK1|CDK5RAP3|CDK8|CDK9|CEBPB|CEBPG|CEBPZ|CELF3|CHD…
Cellular Component	3	integral component of membrane	GO:0016021	1,09e-73	1,51e-69	839	ABCA5|ABCB10|ABCB6|ABCC12|ABCC5|ABCD3|ABCD4|ABCF2|ABCG2|ABCG8|ABO|ACBD3|ACE|ACER1|ACP2|ACP5|ACSL3|ACSL5|ADAM12|ADAM33|ADAM8|ADCK2|ADCK5|ADCY1|ADCY5|ADGRA1|ADGRA2|ADGRA3|ADGRG3|ADGRG6|ADGRL3|ADIPOR1|ADIPOR2|ADORA3|AGPAT3|AGPAT4|AKAP1|AKAP9|ALDH3A2|ALG1|ALG2|ALG5|ALG9|ALPL|ANKRD46|ANO10|ANO5|ANPEP|ANTXR2|APH1B|APLP2|APOLD1|APOO|AQP3|AQP7|ARL6IP1|ARL6IP5|ATP11B|ATP2A2|ATP2C1|ATP5G2|ATP6AP1|ATP6AP1L|…
Biological Process	2	anatomical structure morphogenesis	GO:0009653	1,65e-72	2,29e-68	520	ABI1|ABL1|ACP5|ACTN1|ACTN2|ADAM12|ADAM8|ADAMTS12|ADCY1|ADGRA2|ADIPOQ|ADIPOR2|AFF3|AGO4|AKAP13|ALPL|ANAPC2|ANKRD1|ANKRD11|ANPEP|ANXA2|ANXA3|AP2A1|AP2M1|APAF1|APOE|APOLD1|AQP3|ARAP1|ARAP3|ARHGAP35|ARHGAP4|ARHGEF18|ARID1A|ARL3|ARPIN|ASXL1|ATG5|ATP6V0D1|AXIN2|B3GNT2|B9D1|BAMBI|BAZ1B|BBS2|BBS5|BBS7|BCL2|BCL6|BMP6|BMP7|BMPR1A|BMPR1B|BNIP3|BOC|BRWD1|C11ORF63|C1QBP|C2ORF49|CACNA1H|CAMK2B|CAMSAP1|CAPN2|CA…
Biological Process	4	positive regulation of macromolecule biosynthetic process	GO:0010557	1,65e-72	2,30e-68	383	AKAP8L|AKIRIN2|AKNA|AKT2|ANKRD1|ANKRD49|ARHGEF11|ARID1A|ARID3A|ARID3B|ARID3C|ARID4B|ARNT|ARNTL|ASXL1|ATF1|ATF3|ATF4|AURKB|BACH1|BAMBI|BANP|BAZ1B|BCL2L12|BCL9|BLM|BMP6|BMP7|BMPR1A|BMPR1B|BRCA2|BRD8|BRPF1|C14ORF166|C1QBP|CACYBP|CAMK4|CAND1|CAPRIN2|CARD11|CARF|CASK|CBX8|CCDC62|CCNC|CCNK|CCNT1|CCT3|CCT6A|CCT7|CD81|CDC123|CDC73|CDH1|CDK1|CDK5RAP3|CDK8|CDK9|CEBPB|CEBPG|CEBPZ|CHD8|CIRBP|CITED2|CLOCK|CNB…
Biological Process	4	regulation of programmed cell death	GO:0043067	3,27e-72	4,55e-68	352	AARS|ABL1|ACTN1|ACTN2|ADAM8|ADIPOQ|AGO4|AKAP13|AKT1S1|AMBRA1|ANKRD1|ANKRD13C|ANP32B|APAF1|APH1B|APOPT1|ARHGAP4|ARHGEF11|ARHGEF12|ARHGEF16|ARHGEF17|ARHGEF18|ARHGEF4|ARHGEF6|ARL6IP1|ARL6IP5|ATF3|ATF4|AURKB|AVEN|BAD|BAG1|BAG3|BAG4|BAG5|BAG6|BARD1|BCAP31|BCL2|BCL2L12|BCL2L13|BCL6|BECN1|BIN1|BMP7|BMPR1B|BNIP2|BNIP3|BNIP3L|BRMS1|BTC|C1QBP|CAMK1D|CAPN10|CARD11|CAST|CAT|CBL|CBX4|CCND2|CDC34|CDK1|CEBPB|CF…
Biological Process	3	small molecule metabolic process	GO:0044281	3,54e-72	4,92e-68	435	AACS|AARS|AARSD1|AASS|ABCD3|ABCD4|ABCG2|ABHD10|ACAD8|ACADL|ACADM|ACAT1|ACER1|ACLY|ACOT11|ACOT2|ACOT8|ACP5|ACSBG2|ACSF3|ACSL3|ACSL5|ACSS2|ADAL|ADCY1|ADCY5|ADH5|ADI1|ADIPOQ|ADIPOR1|ADIPOR2|ADPGK|ADSSL1|AGMAT|AKAP9|AKT2|ALDH2|ALDH3A2|ALDH6A1|ALDH8A1|ALKBH7|ALOX15B|ALOX5|AMPD2|APOE|APRT|ARNT|ARPP19|AS3MT|ASL|ASPA|ATCAY|ATF3|ATF4|ATP5D|ATP5G2|ATP5I|ATP5O|ATP6V1A|B3GLCT|BAD|BCO1|BCO2|BDH2|BMP6|BPGM|BTD…
Biological Process	5	RNA processing	GO:0006396	7,03e-72	9,77e-68	258	AARS|ACIN1|ADAD1|ADARB1|ADARB2|ADAT1|ADAT3|AGO4|AKAP17A|AKAP8L|AQR|ARL6IP4|BARD1|C14ORF166|C1D|C1QBP|C2ORF49|CCAR1|CCNT1|CDC40|CDC5L|CDC73|CDK9|CELF1|CELF3|CLASRP|CMTR1|CPEB1|CPSF1|CPSF2|CPSF3|CSNK1D|CSTF1|CWC15|CWC22|CWC27|DCPS|DDX17|DDX23|DDX27|DDX39B|DDX5|DDX51|DDX52|DGCR14|DGCR8|DHX37|DIS3|DKC1|DUS1L|DUSP11|ECD|EFTUD2|EGFR|ELAVL1|ERCC3|ERN1|ESRP1|EXOSC3|EXOSC8|EXOSC9|FBL|FCF1|FDXACB1|FIP1L1|F…
Cellular Component	2	intrinsic component of membrane	GO:0031224	7,42e-72	1,03e-67	849	ABCA5|ABCB10|ABCB6|ABCC12|ABCC5|ABCD3|ABCD4|ABCF2|ABCG2|ABCG8|ABO|ACBD3|ACE|ACER1|ACP2|ACP5|ACSL3|ACSL5|ADAM12|ADAM33|ADAM8|ADCK2|ADCK5|ADCY1|ADCY5|ADGRA1|ADGRA2|ADGRA3|ADGRG3|ADGRG6|ADGRL3|ADIPOR1|ADIPOR2|ADORA3|AGPAT3|AGPAT4|AKAP1|AKAP9|ALDH3A2|ALG1|ALG2|ALG5|ALG9|ALPL|ANKRD46|ANO10|ANO5|ANPEP|ANTXR2|APH1B|APLP2|APOLD1|APOO|AQP3|AQP7|ARL6IP1|ARL6IP5|ATP11B|ATP2A2|ATP2C1|ATP5G2|ATP6AP1|ATP6AP1L|…
Biological Process	4	nervous system development	GO:0007399	3,77e-71	5,24e-67	459	AARS|ABCB6|ABI1|ABL1|ABT1|ACAT1|ACSL3|ADCY1|ADGRA2|ADGRG6|ADGRL3|ADNP2|AKT2|ALDH3A2|AMBRA1|ANAPC2|ANKRD1|ANP32B|ANXA3|APAF1|APBA1|APBA2|APOE|ARCN1|ARF1|ARHGAP35|ARHGAP4|ARID1A|ARL3|ARNTL|ARPC5|ASPM|ATCAY|ATF1|ATP6V0D1|ATRN|B2M|B3GNT2|B3GNT5|B4GALT2|BAD|BAG3|BAG5|BAG6|BBS2|BBS7|BCL2|BCL6|BECN1|BIN1|BLOC1S2|BLOC1S6|BMP6|BMP7|BMPR1A|BMPR1B|BOC|BRCA2|BTD|BZW2|C11ORF63|CAMK1D|CAMK2B|CAMK2G|CAMSAP1|CAM…
Biological Process	3	positive regulation of biosynthetic process	GO:0009891	5,45e-71	7,58e-67	405	ACSL3|ADCY1|ADCY5|AKAP8L|AKIRIN2|AKNA|AKT2|ANKRD1|ANKRD49|APOE|ARHGEF11|ARID1A|ARID3A|ARID3B|ARID3C|ARID4B|ARNT|ARNTL|ARPP19|ASXL1|ATF1|ATF3|ATF4|AURKB|BACH1|BAMBI|BANP|BAZ1B|BCL2L12|BCL9|BLM|BMP6|BMP7|BMPR1A|BMPR1B|BRCA2|BRD8|BRPF1|C14ORF166|C1QBP|CACYBP|CAMK4|CAND1|CAP2|CAPRIN2|CARD11|CARF|CASK|CBX8|CCDC62|CCNC|CCNK|CCNT1|CCT3|CCT6A|CCT7|CD81|CDC123|CDC73|CDH1|CDK1|CDK5RAP3|CDK8|CDK9|CEBPB|CEBP…
Biological Process	5	regulation of apoptotic process	GO:0042981	1,50e-70	2,09e-66	347	AARS|ABL1|ACTN1|ACTN2|ADAM8|ADIPOQ|AGO4|AKAP13|AKT1S1|AMBRA1|ANKRD1|ANKRD13C|ANP32B|APAF1|APH1B|APOPT1|ARHGAP4|ARHGEF11|ARHGEF12|ARHGEF16|ARHGEF17|ARHGEF18|ARHGEF4|ARHGEF6|ARL6IP1|ARL6IP5|ATF3|ATF4|AURKB|AVEN|BAD|BAG1|BAG3|BAG4|BAG5|BAG6|BARD1|BCAP31|BCL2|BCL2L12|BCL2L13|BCL6|BECN1|BIN1|BMP7|BMPR1B|BNIP2|BNIP3|BNIP3L|BRMS1|BTC|C1QBP|CAMK1D|CAPN10|CARD11|CAST|CAT|CBL|CBX4|CCND2|CDC34|CDK1|CEBPB|CF…
Biological Process	4	positive regulation of catalytic activity	GO:0043085	1,88e-70	2,61e-66	370	ABI1|ABL1|ACAP1|ACAP3|ACE|ACTN2|ADAM8|ADCY1|ADCY5|ADIPOQ|AHSA1|AKAP13|AKAP9|AKIRIN2|AKT2|AMBRA1|ANAPC11|ANAPC15|ANAPC2|ANAPC4|ANAPC5|ANP32B|APAF1|APH1B|APOE|ARAP1|ARAP3|ARF1|ARHGAP1|ARHGAP11A|ARHGAP19|ARHGAP29|ARHGAP35|ARHGAP4|ARHGAP42|ARHGAP45|ARHGEF10L|ARHGEF11|ARHGEF12|ARHGEF16|ARHGEF17|ARHGEF18|ARHGEF28|ARHGEF4|ARHGEF6|ARL6IP5|ASAP2|ASAP3|ATG14|AURKB|AXIN2|BAD|BCAP31|BCL2|BCL2L13|BNIP2|BTC|BU…
Biological Process	4	positive regulation of cellular biosynthetic process	GO:0031328	3,37e-70	4,69e-66	399	ACSL3|ADCY1|ADCY5|AKAP8L|AKIRIN2|AKNA|AKT2|ANKRD1|ANKRD49|APOE|ARHGEF11|ARID1A|ARID3A|ARID3B|ARID3C|ARID4B|ARNT|ARNTL|ARPP19|ASXL1|ATF1|ATF3|ATF4|AURKB|BACH1|BAMBI|BANP|BAZ1B|BCL2L12|BCL9|BLM|BMP6|BMP7|BMPR1A|BMPR1B|BRCA2|BRD8|BRPF1|C14ORF166|C1QBP|CACYBP|CAMK4|CAND1|CAP2|CAPRIN2|CARD11|CARF|CASK|CCDC62|CCNC|CCNK|CCNT1|CCT3|CCT6A|CCT7|CD81|CDC123|CDC73|CDH1|CDK1|CDK5RAP3|CDK8|CDK9|CEBPB|CEBPG|CEB…
Cellular Component	1	cell junction	GO:0030054	1,24e-69	1,73e-65	353	ABI1|ACTN1|ACTN2|ADGRL3|AHSA1|AIF1L|AMOTL2|ANXA2|ANXA6|AQP3|AQP7|ARF1|ARFIP1|ARFIP2|ARGLU1|ARHGAP1|ARHGAP21|ARHGEF16|ARHGEF18|ARPC3|ARPC5|ARPC5L|ASAP3|ATCAY|B2M|BAG3|BIN2|BZW2|CACNG8|CAMSAP3|CAPG|CAPN2|CAPZB|CASK|CASS4|CAST|CAT|CBL|CBLN1|CBLN4|CC2D1A|CD81|CDC42BPA|CDC42BPB|CDH1|CDH2|CDH5|CFL1|CHMP2B|CHMP4B|CHMP5|CHRNA2|CHRNA7|CHRNB1|CHRNE|CIB2|CKAP5|CLASP1|CLDN12|CLDN23|CLDN5|CLINT1|CLSTN1|CLTC|C…
Cellular Component	4	nucleoplasm part	GO:0044451	1,80e-69	2,51e-65	230	ACIN1|AKAP17A|AKAP8L|APEX1|APPL2|ARL6IP4|ARNTL|ATPAF2|BLM|BRD1|BRD8|BRPF1|C17ORF49|C8ORF4|CBX4|CCNC|CCNT1|CDC5L|CDC73|CDK8|CDK9|CHD8|CPSF1|CPSF2|CPSF3|CREBBP|CREBRF|CSNK2A1|CWC22|DDX39B|DKC1|DPY30|DR1|DUSP11|E2F6|EAF1|EDF1|EED|EFTUD2|EIF4ENIF1|ELL2|ELL3|ENY2|ERCC3|EZH2|FAAP100|FAM118B|FAM206A|FANCC|FBL|FIP1L1|FRG1|FTO|GAR1|GEMIN2|GEMIN4|GEMIN5|GEMIN6|GFI1|GLI2|GLIS2|GTF2A1|GTF2A2|GTF2E2|GTF2F1|GT…
Cellular Component	3	transferase complex	GO:1990234	3,67e-69	5,11e-65	212	ANAPC11|ANAPC15|ANAPC2|ANAPC4|ANAPC5|ARIH2|ATG13|ATG14|BARD1|BECN1|BRD1|BRD8|BRE|BRPF1|C17ORF49|CAND1|CBX2|CBX4|CBX7|CBX8|CCND2|CCNF|CCNK|CCNT1|CD3EAP|CDC16|CDC23|CDC26|CDC73|CDK9|CHD8|CHRAC1|CRBN|CREBBP|CUL1|CUL4A|CUL4B|CUL5|DCAF10|DCAF11|DCAF12|DCAF17|DCAF5|DCAF6|DCAF7|DCUN1D1|DDB1|DDB2|DDOST|DNAJA1|DPM2|DPY30|DR1|E2F6|EDF1|EEA1|EED|ENY2|ERCC3|ERH|ERN1|EZH2|FBXL22|FBXL3|FBXL4|FBXO10|FBXO18|FBXO…
Biological Process	2	regulation of developmental process	GO:0050793	1,12e-68	1,56e-64	478	ABCA5|ABL1|ACE|ACIN1|ADAM8|ADAMTS12|ADGRA2|ADGRL3|ADIPOQ|ADIPOR1|AGO4|AKAP13|ALOX15B|ANAPC2|ANKRD1|ANP32B|ANXA3|AP2A1|AP2M1|AP3B1|APLF|APOE|APOLD1|AQP3|ARAP1|ARAP3|ARF1|ARHGAP35|ARHGAP4|ARHGEF18|ARNT|ARNTL|ARPIN|ASPM|ASXL1|ATF1|ATG5|ATP6AP1|ATRN|AXIN2|B2M|BAD|BAG5|BAMBI|BBS12|BBS2|BCL2|BCL2L12|BCL6|BIN1|BLOC1S6|BMP6|BMP7|BMPR1A|BMPR1B|BNIP2|BNIP3|BOC|BRCA2|BRWD1|BTC|C1QBP|C8ORF4|CAMK1D|CAMK2B|CAM…
Cellular Component	3	chromosomal part	GO:0044427	1,47e-68	2,04e-64	245	ACTR5|ACTR8|AHCTF1|AKAP8L|APEX1|APLF|ARID1A|ASF1B|ASXL1|AURKB|BAZ1B|BCL6|BEND3|BLM|BOD1|BRCA2|BRD8|BUB3|BUD31|CAPN2|CBX2|CBX3|CBX6|CBX7|CBX8|CCND2|CDC5L|CDC73|CDCA8|CDK1|CEBPB|CENPE|CENPF|CENPI|CENPL|CENPM|CENPO|CENPP|CENPT|CENPU|CHAF1B|CHRAC1|CITED2|CKAP5|CLASP1|CREB1|CREBBP|CSNK2A1|CTC1|CTCF|DCLRE1B|DCTN1|DCTN2|DCTN5|DDB1|DFFA|DHX36|DNMT3A|DPF2|DPY30|DSCC1|DSN1|DYDC2|DYNLL1|EED|ERCC6L|ESCO1|ESC…
Biological Process	4	organonitrogen compound biosynthetic process	GO:1901566	1,55e-68	2,16e-64	338	AARS|AARSD1|ABCB6|ABCC5|ACADM|ACAT1|ACER1|ACSL3|ADAL|ADCY1|ADCY5|ADI1|ADSSL1|AGK|AGMAT|AGO4|AKAP9|AKT2|ALAD|ALDH3A2|ALDH9A1|AMPD2|AP2A1|APOE|APRT|ASL|ASPA|ATF4|ATP5D|ATP5G2|ATP5I|ATP5O|ATXN2|AURKAIP1|B3GALT6|B3GNT2|B4GALT2|B4GALT6|BDH2|C1QBP|CAP2|CAPRIN1|CAPRIN2|CBSL|CDC123|CELF1|CERS2|CERS4|CHAC2|CHCHD1|CHST12|CHST15|CHST3|CIRBP|CKM|CLTC|CMPK1|CNOT1|CNOT6|CNOT8|COA3|COASY|COPS5|COX15|CPEB1|CPOX|…
Biological Process	6	protein modification by small protein conjugation or removal	GO:0070647	2,20e-68	3,06e-64	282	ABL1|AKTIP|ANAPC11|ANAPC15|ANAPC2|ANAPC4|ANAPC5|ARIH2|ARNT|ASB12|ASB13|ASB6|ASXL1|AURKB|BACH1|BAG5|BARD1|BCL11A|BCL2|BLM|BRE|BUB3|CAND1|CBL|CBLB|CBX2|CBX4|CBX8|CCDC22|CCNF|CDC14B|CDC16|CDC23|CDC26|CDC34|CDC73|CDCA8|CDK1|CDK5RAP3|CDK9|CISH|CNOT4|COPS3|COPS5|COPS8|CRBN|CUL1|CUL4B|CYLD|DCAF10|DCAF11|DCAF12|DCAF17|DCAF5|DCAF6|DCAF7|DDB1|DDB2|DERL1|DISC1|DNAJA1|DTX2|E4F1|EIF3F|ENY2|FAM63A|FBXL22|FBXL3…
Biological Process	4	cellular response to DNA damage stimulus	GO:0006974	2,83e-68	3,93e-64	244	ABL1|ACTR5|ACTR8|ALKBH2|ALKBH3|ALKBH7|ANKRD1|AP5S1|AP5Z1|APEX1|APLF|AQR|ARID3A|ARMT1|ATRIP|AXIN2|BACH1|BAD|BAG6|BARD1|BAZ1B|BCL2|BCL2L12|BCL6|BLM|BRCA2|BRE|CBL|CBX8|CCNK|CDC14B|CDC5L|CDK1|CDK5RAP3|CDK9|CEBPG|CEP63|CHAF1B|CHCHD6|CHD1L|CHD2|CIB1|CLOCK|CNOT1|CNOT3|CNOT4|CNOT6|CNOT8|COPS3|COPS5|COPS8|CRADD|CSNK1D|CTC1|CUL4A|CUL4B|DCLRE1B|DDB1|DDB2|DDIT4|DDX39B|DDX5|DNAJA1|EEF1E1|EGFR|ELL3|EPHA2|ERCC3…
Biological Process	4	mitotic cell cycle	GO:0000278	2,35e-67	3,27e-63	274	ABL1|ACTR8|AKAP8L|AKAP9|ANAPC11|ANAPC15|ANAPC2|ANAPC4|ANAPC5|APEX1|ARID3A|ARPP19|ASPM|AURKAIP1|AURKB|AZI2|BACH1|BCL2|BECN1|BLM|BMP7|BOD1|BRCA2|BRE|BTC|BTG3|BUB3|CAMK2G|CCND2|CCNE2|CCNF|CCNK|CCSAP|CDC16|CDC23|CDC26|CDC34|CDC45|CDC5L|CDC73|CDCA8|CDK1|CDK5RAP3|CENPE|CENPF|CENPT|CEP55|CEP63|CEP72|CEP76|CHMP2B|CHMP4B|CHMP4C|CHMP5|CHMP7|CIB1|CKAP5|CLASP1|CLTC|CNOT1|CNOT3|CNOT4|CNOT6|CNOT8|CNTRL|CRADD|C…
Biological Process	4	cellular response to organic substance	GO:0071310	2,64e-67	3,68e-63	452	AACS|AARS|ABL1|ACTN2|ADAMTS12|ADCY1|ADCY5|ADGRA2|ADIPOQ|ADIPOR1|ADIPOR2|ADNP2|AGO4|AKAP13|AKAP9|AKT1S1|AKT2|ALAD|ALPL|ANKRD1|APAF1|APEX1|APRT|ARHGEF18|ARID1A|ARNT|ARNTL|ARPC3|ATF3|ATF4|ATP6AP1|ATP6V0D1|ATP6V0E1|ATP6V1A|ATP6V1C1|ATP6V1E1|ATP6V1F|B2M|BAD|BAG4|BAMBI|BBS2|BCL2|BECN1|BLM|BMP6|BMP7|BMPR1A|BMPR1B|BUD31|CACNA1H|CAMK2B|CAMK2G|CAPN10|CAPN2|CASK|CAT|CBL|CCBE1|CCDC62|CCR6|CD68|CD81|CDC34|CDC…
Biological Process	6	regulation of transcription from RNA polymerase II promoter	GO:0006357	4,77e-67	6,63e-63	397	ABL1|ABT1|AKAP8L|AKIRIN2|AKNA|ANKRD1|ARHGAP35|ARID1A|ARID3A|ARID3B|ARID3C|ARID4B|ARNT|ARNTL|ASXL1|ATF1|ATF3|ATF4|AURKB|BACH1|BATF3|BBS7|BCL11A|BCL2L12|BCL6|BCL9|BEND3|BLZF1|BMP6|BMP7|BMPR1A|BMPR1B|BRD2|BRD8|BUD31|C14ORF166|C1QBP|CAND1|CAPRIN2|CARF|CASK|CBX2|CBX4|CBX6|CBX7|CBX8|CCDC62|CCNC|CCNK|CCNT1|CD81|CDC73|CDK5RAP3|CDK8|CDK9|CEBPB|CEBPG|CEBPZ|CHCHD3|CHD2|CHD8|CIAO1|CITED2|CLOCK|CNBP|CNOT1|COP…
Biological Process	4	macromolecule catabolic process	GO:0009057	3,45e-66	4,80e-62	294	ACE|ADAM8|ADAMTS12|AGO4|ANAPC11|ANAPC15|ANAPC2|ANAPC4|ANAPC5|ANXA2|APAF1|APOE|ARIH2|ARNTL|AURKB|BAG5|BAG6|BANP|BARD1|BBS7|BCAP31|BECN1|BNIP3|BNIP3L|BUB3|CAPN2|CBL|CCDC22|CCDC47|CCNF|CD81|CDC16|CDC23|CDC26|CDC34|CDK1|CDK5RAP3|CHMP4B|CHMP4C|CLN5|CLOCK|CLPP|CLPX|CNOT1|CNOT3|CNOT4|CNOT6|CNOT8|CRBN|CSDE1|CSNK1D|CSNK2A1|CST3|CTSB|CTSS|CUL1|CUL4A|CUL4B|CYLD|DAB2IP|DCP2|DCPS|DDB1|DEDD|DERL1|DERL2|DFFA|DH…
Biological Process	4	positive regulation of gene expression	GO:0010628	3,65e-66	5,08e-62	385	ADAM8|AKAP8L|AKIRIN2|AKNA|ANKRD1|ANKRD49|ARHGEF11|ARID1A|ARID3A|ARID3B|ARID3C|ARID4B|ARNT|ARNTL|ASXL1|ATF1|ATF3|ATF4|BACH1|BAMBI|BANP|BAZ1B|BCL2L12|BCL9|BLM|BMP6|BMP7|BMPR1A|BMPR1B|BRCA2|BRD8|BRPF1|C14ORF166|C1QBP|CAMK4|CAND1|CAPRIN2|CARF|CASK|CCBE1|CCDC62|CCNC|CCNK|CCNT1|CD3EAP|CD81|CDC123|CDC73|CDH1|CDK1|CDK5RAP3|CDK8|CDK9|CEBPB|CEBPG|CEBPZ|CELF3|CHD8|CIRBP|CITED2|CLOCK|CNBP|CNTN2|COA3|COPS5|CR…
Cellular Component	4	vacuole	GO:0005773	5,10e-66	7,09e-62	311	ABCA5|ABCB6|ABCD4|ACAP1|ACE|ACP2|ACP5|ADAM8|AKT2|AMBRA1|AMOTL2|ANKRD50|ANPEP|ANTXR2|ANXA11|ANXA2|ANXA6|AP1S1|AP1S2|AP2A1|AP2M1|AP3B1|AP4B1|AP5S1|APOE|APPL2|ARF1|ASAH1|ATG14|ATG16L1|ATG5|ATP11B|ATP6AP1|ATP6V0D1|ATP6V0E1|ATP6V1A|ATP6V1C1|ATP6V1E1|ATP6V1F|AVL9|B2M|BECN1|BET1L|BLOC1S2|BLOC1S6|BORCS8|C16ORF62|C9ORF72|CAPN2|CAT|CCDC115|CCDC120|CCDC22|CD164|CD68|CDH1|CHMP2B|CHMP3|CHMP4B|CHMP4C|CHMP5|CHM…
Biological Process	4	intracellular protein transport	GO:0006886	9,37e-65	1,30e-60	262	ADIPOQ|AIP|AKT2|ANK1|ANP32B|ANXA2|AP1S1|AP1S2|AP2A1|AP2M1|AP3B1|AP3M2|AP3S2|AP4B1|APBA1|ARCN1|ARFIP1|ARIH2|ARL3|ATG13|ATG4C|AXIN2|BAG4|BAMBI|BARD1|BBS12|BCAP31|BCL6|BMP6|BMP7|BMPR1A|BNIP3L|C8ORF4|CBLB|CCDC22|CCHCR1|CDH1|CDK1|CHCHD4|CHMP4B|CIB1|CLTC|COG3|COG7|COPZ1|CSE1L|CTSA|CTTN|CYB5R1|CYLD|DAB2IP|DERL1|DERL2|DUSP16|ECT2|EDEM1|EGFR|EHD1|EIF2D|ERBIN|FAF1|FAM20B|FBXO7|FBXW11|FIS1|FLNA|FUT10|FZD5|G…
Biological Process	2	positive regulation of response to stimulus	GO:0048584	1,02e-64	1,42e-60	425	ABI1|ABL1|ADAM8|ADIPOQ|ADIPOR1|AKAP13|AKT2|ALOX15B|ANKRD1|APAF1|APEX1|ARAP1|ARHGAP1|ARHGAP4|ARL6IP5|ARNT|ARNTL|ARPC1A|ARPC3|ARPC4|ARPC5|ASPM|ASXL1|ATF3|ATP2C1|ATP6AP1|AXIN2|B2M|BAD|BAG4|BAG6|BAMBI|BCAP31|BCL2|BECN1|BMP6|BMP7|BMPR1A|BMPR1B|BNIP3|BRE|BRK1|BUD31|C1QBP|C7|C8ORF4|CACNA1F|CAMK1D|CANT1|CAPRIN2|CARD11|CAT|CBL|CBX8|CC2D1A|CCBE1|CCDC22|CCR6|CD81|CDC73|CDH2|CDK1|CDK5RAP3|CEBPG|CFLAR|CHN1|CH…
Biological Process	3	single-organism cellular localization	GO:1902580	1,05e-64	1,47e-60	282	ACSL3|ACTN2|ADIPOQ|AKT2|ANK1|ANXA2|AP2M1|AP3B1|AP3M2|AP3S2|APBA1|APOE|ARF1|ARHGAP21|ARHGEF16|ARL3|ASPM|ATG4C|ATP2A2|ATP5D|ATP5G2|ATP5I|ATP5O|AXIN2|BAD|BAG4|BAG6|BAMBI|BBS12|BBS2|BBS5|BBS7|BCL2|BCL6|BICD2|BLOC1S2|BLOC1S6|BLZF1|BMP6|BMP7|BMPR1A|C8ORF4|CANX|CBLB|CCDC22|CDH1|CDH2|CDK1|CENPE|CHCHD4|CHMP4B|CIB1|CLASP1|CLTC|CPT1A|CPT2|CYLD|DAB2IP|DCTN1|DCTN2|DLGAP5|DNAJA3|DNAJC5|DNM2|DOC2B|DTNBP1|DYNLL1…
Biological Process	2	positive regulation of signaling	GO:0023056	2,97e-64	4,13e-60	358	AACS|ABL1|ADAM8|ADIPOQ|ADIPOR1|AKAP13|ALOX15B|ANKRD1|APAF1|ARAP1|ARHGAP1|ARHGAP4|ARL6IP5|ARNT|ARNTL|ASPM|ASXL1|ATF3|ATP2C1|ATP6AP1|AXIN2|BAD|BAG4|BAMBI|BCAP31|BCL2|BECN1|BMP6|BMP7|BMPR1A|BMPR1B|BNIP3|BUD31|C1QBP|C8ORF4|CANT1|CAPN10|CAPRIN2|CARD11|CAT|CBL|CC2D1A|CCBE1|CCDC22|CD81|CDC73|CDH2|CDK1|CDK5RAP3|CFLAR|CHN1|CHRNA7|CIB1|CITED2|CLSTN1|CNTN2|COPS8|CRADD|CREB1|CREBRF|CRTC1|CSNK1D|CSNK2A1|CTDNE…
Molecular Function	4	DNA binding	GO:0003677	3,80e-64	5,29e-60	473	ABL1|ABT1|ADNP2|AFF3|AHCTF1|AKAP8L|AKAP9|AKNA|ANKRD1|APEX1|APLP2|ARHGAP35|ARID1A|ARID3B|ARNT|ARNTL|ASXL1|ATF1|ATF3|ATF4|BANP|BATF3|BCL11A|BCL2|BCL6|BEND3|BLM|BLZF1|BRCA2|BRF2|BRPF1|C17ORF49|C1D|CARF|CBX2|CBX4|CC2D1A|CCAR1|CCNT1|CDC5L|CDK9|CEBPB|CEBPG|CEBPZ|CENPT|CERS2|CERS4|CHD2|CHD8|CHRAC1|CLOCK|CNBP|CREB1|CREB3|CREB3L2|CREBBP|CREBRF|CREBZF|CRY2|CSDE1|CSRNP1|CTC1|CTCF|CUL4B|CUX2|DDB1|DDB2|DEDD|D…
Biological Process	3	membrane organization	GO:0061024	3,86e-64	5,37e-60	265	ACSL3|ACTN2|ADIPOQ|AKAP8L|AKT2|ALKBH7|ANK1|ANXA2|AP2M1|APOE|APOO|ARF1|ARHGEF16|ARL6IP1|ATG4C|ATP11B|ATP2A2|ATP8B3|AURKB|BAD|BAG4|BAG6|BBS2|BCL2|BECN1|BET1L|BIN2|BLOC1S2|BLOC1S6|BLZF1|BNIP3|C19ORF70|CDH1|CDH2|CDK1|CHCHD3|CHCHD6|CHMP2B|CHMP3|CHMP4B|CHMP4C|CHMP5|CHMP7|CHRNB1|CIB1|CLTC|CNTN2|CSNK1D|CTDNEP1|CXCR4|DCTN1|DNAJA3|DNM1L|DNM2|DOC2B|DYNLL1|DYNLL2|EEA1|EFR3A|EGFR|EHD2|ELMO1|EPHA2|EYA2|FIS1|FL…
Biological Process	3	positive regulation of cell communication	GO:0010647	8,36e-64	1,16e-59	356	AACS|ABL1|ADAM8|ADIPOQ|ADIPOR1|AKAP13|ALOX15B|ANKRD1|APAF1|ARAP1|ARHGAP1|ARHGAP4|ARL6IP5|ARNT|ARNTL|ASPM|ASXL1|ATF3|ATP2C1|ATP6AP1|AXIN2|BAD|BAG4|BAMBI|BCAP31|BCL2|BECN1|BMP6|BMP7|BMPR1A|BMPR1B|BNIP3|BUD31|C1QBP|C8ORF4|CANT1|CAPN10|CAPRIN2|CARD11|CAT|CBL|CC2D1A|CCBE1|CCDC22|CD81|CDC73|CDH2|CDK1|CDK5RAP3|CFLAR|CHN1|CHRNA7|CIB1|CITED2|CLSTN1|CNTN2|COPS8|CRADD|CREB1|CREBRF|CRTC1|CSNK1D|CSNK2A1|CTDNE…
Biological Process	3	mitotic cell cycle process	GO:1903047	4,59e-63	6,39e-59	254	ABL1|ACTR8|AKAP8L|AKAP9|ANAPC11|ANAPC15|ANAPC2|ANAPC4|ANAPC5|APEX1|ARID3A|ARPP19|ASPM|AURKAIP1|AURKB|BACH1|BCL2|BECN1|BLM|BMP7|BOD1|BRE|BTC|BUB3|CAMK2G|CCND2|CCNE2|CCNF|CCNK|CCSAP|CDC16|CDC23|CDC26|CDC34|CDC45|CDC73|CDCA8|CDK1|CDK5RAP3|CENPE|CENPF|CENPT|CEP55|CEP63|CEP72|CEP76|CHMP2B|CHMP4B|CHMP4C|CHMP5|CHMP7|CKAP5|CLASP1|CLTC|CNOT1|CNOT3|CNOT4|CNOT6|CNOT8|CNTRL|CRADD|CSNK1D|CSNK2A1|CTC1|CTDNEP1|…
Biological Process	6	protein phosphorylation	GO:0006468	1,89e-62	2,64e-58	393	ABI1|ABL1|ACE|ACTN2|ADAM8|ADARB1|ADCK2|ADCK5|ADCY1|ADCY5|ADIPOQ|AKAP13|AKAP8L|AKAP9|AKT1S1|AKT2|AKTIP|ANXA2|APOE|ARHGEF6|ARL6IP5|ARR3|ATF3|ATG14|ATP6AP1|AURKB|AXIN2|BAG4|BAZ1B|BCL2|BLM|BMP6|BMP7|BMPR1A|BMPR1B|BTC|CAMK1D|CAMK1G|CAMK2B|CAMK2G|CAMK4|CAPRIN2|CASK|CCNC|CCND2|CCNE2|CCNK|CCNT1|CD81|CDC42BPA|CDC42BPB|CDH2|CDK1|CDK17|CDK5RAP3|CDK8|CDK9|CENPE|CHORDC1|CHRNA7|CIB1|CNPPD1|CNTRL|COPS5|COPS8|CO…
Biological Process	5	regulation of protein modification process	GO:0031399	2,68e-62	3,73e-58	361	ABI1|ABL1|ACE|ADAM8|ADARB1|ADCY1|ADCY5|ADIPOQ|AKAP13|AKAP8L|AKAP9|AKT1S1|AKT2|AKTIP|ANAPC11|ANAPC15|ANAPC2|ANAPC4|ANAPC5|ANXA2|APOE|ARL6IP5|ARNT|ARPP19|ARR3|ATF3|ATG14|ATP6AP1|AXIN2|BAG4|BAG5|BCL2|BCL6|BLM|BMP6|BMP7|BMPR1A|BRMS1|BUB3|CAPRIN2|CCDC22|CCND2|CCNE2|CCNK|CCNT1|CD81|CDC14B|CDC16|CDC23|CDC26|CDH2|CDK1|CDK5RAP3|CDK9|CENPE|CHORDC1|CHRNA7|CIB1|CNPPD1|COPS5|COPS8|CORO1C|CRY2|CSNK1D|CTCF|CTDS…
Cellular Component	3	endoplasmic reticulum	GO:0005783	4,11e-62	5,71e-58	374	ABCB6|ABCD4|ABHD4|ABI1|ABL1|ACER1|ACSL3|ACSL5|ADIPOQ|ADPGK|AGPAT3|AGPAT4|AHSA1|ALDH3A2|ALG1|ALG2|ALG5|ALG9|ANK1|ANKRD13C|ANO5|ANTXR2|APEX1|APOE|APOO|ARCN1|ARL6IP1|ARL6IP5|ARSK|ATG14|ATP11B|ATP13A1|ATP2A2|ATP2A3|ATP8B3|B2M|B3GLCT|BCAP31|BCL2|BECN1|BNIP3|BNIP3L|CAMK2B|CAMK2G|CANT1|CANX|CAPN2|CARD19|CAST|CAT|CCDC47|CERS2|CERS4|CES2|CIB1|CLN5|CLSTN1|CNBP|CNPY3|COL11A1|COL11A2|COL15A1|COL23A1|COL2A1|C…
Biological Process	4	positive regulation of RNA metabolic process	GO:0051254	7,14e-62	9,93e-58	335	AKAP8L|AKIRIN2|AKNA|ANKRD1|ANKRD49|ARHGEF11|ARID1A|ARID3A|ARID3B|ARID3C|ARID4B|ARNT|ARNTL|ASXL1|ATF1|ATF3|ATF4|BACH1|BAMBI|BANP|BAZ1B|BCL2L12|BCL9|BLM|BMP6|BMP7|BMPR1A|BMPR1B|BRCA2|BRD8|BRPF1|C14ORF166|CAMK4|CAND1|CAPRIN2|CARF|CASK|CCDC62|CCNC|CCNK|CCNT1|CD81|CDC73|CDH1|CDK5RAP3|CDK8|CDK9|CEBPB|CEBPG|CEBPZ|CELF3|CHD8|CITED2|CLOCK|CNBP|CNOT1|CNOT8|COPS5|CREB1|CREB3|CREB3L2|CREBBP|CRTC1|CSRNP1|CTCF…
Biological Process	4	positive regulation of protein metabolic process	GO:0051247	1,30e-61	1,80e-57	340	ABI1|ABL1|ACE|ADAM8|ADCY1|ADCY5|ADIPOQ|AKAP13|AKAP8L|AKAP9|AKIRIN2|AKT2|AKTIP|ANAPC11|ANAPC15|ANAPC2|ANAPC4|ANAPC5|ANP32B|ANXA2|APAF1|APOE|ARL6IP5|ARNT|ATG14|ATP6AP1|AURKAIP1|AXIN2|BAD|BAG4|BAG6|BARD1|BBS7|BCAP31|BCL2|BCL2L13|BCL6|BMP6|BMP7|BMPR1A|BRMS1|BUB3|C1QBP|CAPRIN2|CARD11|CCBE1|CCDC22|CCND2|CCNK|CD81|CDC123|CDC14B|CDC16|CDC23|CDC26|CDH2|CDK1|CDK5RAP3|CDK9|CEBPG|CENPE|CHRNA7|CIB1|CIRBP|CLPX…
Cellular Component	2	cell periphery	GO:0071944	1,55e-61	2,16e-57	816	ABCB6|ABCC5|ABCD4|ABCF2|ABCG2|ABCG8|ABI1|ACE|ACIN1|ACLY|ACTN1|ACTN2|ADAM12|ADAM8|ADCY1|ADCY5|ADGRA2|ADGRA3|ADGRG3|ADGRG6|ADGRL3|ADI1|ADIPOR1|ADIPOR2|ADORA3|AGPAT3|AIF1L|AIP|AKAP13|AKAP9|AKT2|AKTIP|ALOX15B|ALPL|AMOTL2|ANK1|ANKRD11|ANO10|ANO5|ANPEP|ANTXR2|ANXA2|ANXA3|AP2A1|AP2M1|APBA2|APH1B|APLP2|APOE|APOLD1|AQP3|AQP7|ARAP1|ARAP3|ARF1|ARFIP2|ARHGEF18|ARHGEF28|ARHGEF4|ARL2|ARL6IP5|ARPC1A|ASAP2|ATF4|…
Biological Process	3	positive regulation of signal transduction	GO:0009967	3,84e-61	5,35e-57	331	ABL1|ADAM8|ADIPOQ|ADIPOR1|AKAP13|ALOX15B|ANKRD1|APAF1|ARAP1|ARHGAP1|ARHGAP4|ARL6IP5|ARNT|ARNTL|ASPM|ASXL1|ATF3|ATP2C1|ATP6AP1|AXIN2|BAD|BAG4|BAMBI|BCAP31|BCL2|BECN1|BMP6|BMP7|BMPR1A|BMPR1B|BNIP3|BUD31|C1QBP|C8ORF4|CANT1|CAPRIN2|CARD11|CAT|CBL|CC2D1A|CCBE1|CCDC22|CD81|CDC73|CDH2|CDK1|CDK5RAP3|CFLAR|CHN1|CHRNA7|CIB1|CITED2|CNTN2|COPS8|CRADD|CREBRF|CSNK1D|CSNK2A1|CTDNEP1|CUX2|CXCR4|CYLD|DAB2IP|DDX17…
Biological Process	3	regulation of cell cycle	GO:0051726	4,45e-61	6,20e-57	263	ABL1|ADARB1|AKT2|ALOX15B|ANAPC11|ANAPC15|ANAPC2|ANAPC4|ANAPC5|APEX1|ARID3A|ARNTL|ASPM|AURKAIP1|AURKB|AXIN2|BAD|BARD1|BCL2|BECN1|BIN1|BLM|BMP7|BRCA2|BTC|BTG3|BUB3|C8ORF4|CAB39L|CABLES2|CCND2|CCNE2|CCNF|CCNI|CCNK|CCNT1|CCSAP|CDC123|CDC16|CDC23|CDC26|CDC5L|CDC73|CDK1|CDK17|CDK5RAP3|CDK8|CDK9|CENPE|CENPF|CEP120|CEP76|CHMP2B|CHMP3|CHMP4B|CHMP4C|CHMP5|CHORDC1|CITED2|CLTC|CNOT1|CNOT3|CNOT4|CNOT6|CNOT8|C…
Biological Process	4	regulation of organelle organization	GO:0033043	5,69e-61	7,91e-57	263	ABL1|ACTN2|AKAP13|AKT2|AMBRA1|ANAPC15|ANAPC4|ANK1|ANXA2|ARAP1|ARF1|ARHGAP35|ARIH2|ARL2|ARPC3|ARPC4|ARPC5|ARPC5L|ARPIN|ASAP3|ATG13|ATG5|AURKAIP1|AURKB|AXIN2|BAD|BAG4|BCL2|BECN1|BMP7|BNIP3|BNIP3L|BRK1|BTC|C1QBP|CAMSAP2|CAMSAP3|CAPG|CAPN2|CAPZA3|CCNF|CCSAP|CCT3|CCT6A|CCT7|CDC16|CDC23|CDC26|CDC42EP2|CENPE|CENPF|CEP120|CEP76|CHMP2B|CHMP3|CHMP4B|CHMP4C|CHMP5|CHORDC1|CIB1|CLASP1|CNOT1|CNOT6|COA3|CSNK2A1…
Biological Process	4	protein complex assembly	GO:0006461	1,02e-60	1,42e-56	312	AASS|ABL1|ACADL|ACAT1|ACTN2|ADIPOQ|AHCTF1|AKAP9|ALAD|ANXA2|ANXA6|APAF1|APBA1|ARF1|ARL2|ARPC3|ARPC4|ARPC5|ARPC5L|ARPIN|ATF1|ATG16L1|ATPAF2|AXIN2|BAD|BAG4|BBS12|BCL9|BCS1L|BIN2|BLM|BRK1|CAMK2G|CAND1|CAPG|CAPZA3|CAT|CBR4|CCT3|CDC123|CDC42EP2|CDC73|CDK1|CENPE|CENPF|CENPT|CHAF1B|CHD1L|CHMP3|CHMP4B|CHRNA2|CLASP1|CLINT1|CLPP|COA3|COG4|COPS8|CORO7|COX15|CPT1A|CRBN|CREB1|CREBBP|CRTC1|CSNK1D|CTTN|CUL4A|CUL…
Biological Process	3	protein complex biogenesis	GO:0070271	1,02e-60	1,42e-56	312	AASS|ABL1|ACADL|ACAT1|ACTN2|ADIPOQ|AHCTF1|AKAP9|ALAD|ANXA2|ANXA6|APAF1|APBA1|ARF1|ARL2|ARPC3|ARPC4|ARPC5|ARPC5L|ARPIN|ATF1|ATG16L1|ATPAF2|AXIN2|BAD|BAG4|BBS12|BCL9|BCS1L|BIN2|BLM|BRK1|CAMK2G|CAND1|CAPG|CAPZA3|CAT|CBR4|CCT3|CDC123|CDC42EP2|CDC73|CDK1|CENPE|CENPF|CENPT|CHAF1B|CHD1L|CHMP3|CHMP4B|CHRNA2|CLASP1|CLINT1|CLPP|COA3|COG4|COPS8|CORO7|COX15|CPT1A|CRBN|CREB1|CREBBP|CRTC1|CSNK1D|CTTN|CUL4A|CUL…
Biological Process	3	negative regulation of nitrogen compound metabolic process	GO:0051172	1,05e-60	1,46e-56	340	ACP5|ADIPOQ|AGO4|AKAP9|AKIRIN2|ANKRD1|AP2A1|APEX1|APOE|ARHGAP35|ARID1A|ARNTL|ASXL1|ATCAY|ATF3|ATF4|AURKB|BACH1|BAG4|BARD1|BATF3|BCL11A|BCL6|BEND3|BLM|BMP6|BMP7|BRCA2|BRMS1|C1D|C1QBP|CAPRIN1|CAPRIN2|CBX2|CBX3|CBX4|CBX6|CBX7|CBX8|CCAR1|CCNT1|CDC73|CDK9|CEBPB|CELF1|CENPF|CHCHD3|CHD8|CIPC|CIRBP|CITED2|CLOCK|CLTC|CNOT1|CNOT6|CNOT8|COMMD7|CPEB1|CREB1|CREBBP|CREBZF|CREG1|CRY2|CTC1|CTCF|CUX2|DAB2IP|DAPK1…
Biological Process	2	regulation of multicellular organismal process	GO:0051239	1,25e-60	1,73e-56	512	ABCG8|ABL1|ACE|ACIN1|ACP5|ADAM8|ADAMTS12|ADGRA2|ADGRL3|ADIPOQ|ADIPOR1|AKAP13|AKAP9|AKIRIN2|ALOX15B|ANAPC2|ANKRD1|ANXA2|ANXA3|ANXA6|AP2A1|AP2M1|AP3B1|APLF|APOE|APOLD1|AQP3|ARF1|ARHGAP35|ARHGAP4|ARHGAP42|ARNT|ARNTL|ASPM|ATF1|ATF4|ATP2A2|ATP2A3|ATP6AP1|ATRN|AXIN2|B2M|BAD|BAG5|BAMBI|BBS2|BCL2|BCL6|BIN1|BMP6|BMP7|BMPR1A|BMPR1B|BRCA2|C1QBP|C8ORF4|CACNA1D|CACNA1F|CACNA1H|CACNG3|CACNG8|CAMK1D|CAMK2B|CAMK…
Cellular Component	2	anchoring junction	GO:0070161	3,13e-60	4,35e-56	222	ABI1|ACTN1|ACTN2|AHSA1|AIF1L|ANXA2|ANXA6|ARF1|ARFIP1|ARFIP2|ARGLU1|ARHGAP1|ARHGEF16|ARPC3|ARPC5|ARPC5L|ASAP3|B2M|BAG3|BZW2|CAMSAP3|CAPG|CAPN2|CAPZB|CASK|CASS4|CAST|CAT|CBL|CC2D1A|CD81|CDH1|CDH2|CDH5|CFL1|CHMP2B|CHMP4B|CHMP5|CIB2|CKAP5|CLASP1|CLINT1|CLTC|COBLL1|CORO1C|CSNK1D|CSRP1|CTNND1|CTNND2|CTTN|CXADR|DAB2IP|DCAF6|DHX29|DNM2|DOCK9|DSC2|DSG2|EFHD2|EFNA5|EGFR|EHD1|EIF2A|EIF2S3|EPHA2|EPS15|ESAM|E…
Biological Process	5	positive regulation of RNA biosynthetic process	GO:1902680	5,99e-60	8,33e-56	324	AKAP8L|AKIRIN2|AKNA|ANKRD1|ANKRD49|ARHGEF11|ARID1A|ARID3A|ARID3B|ARID3C|ARID4B|ARNT|ARNTL|ASXL1|ATF1|ATF3|ATF4|BACH1|BAMBI|BANP|BAZ1B|BCL2L12|BCL9|BLM|BMP6|BMP7|BMPR1A|BMPR1B|BRCA2|BRD8|BRPF1|C14ORF166|CAMK4|CAND1|CAPRIN2|CARF|CASK|CCDC62|CCNC|CCNK|CCNT1|CD81|CDC73|CDH1|CDK5RAP3|CDK8|CDK9|CEBPB|CEBPG|CEBPZ|CHD8|CITED2|CLOCK|CNBP|COPS5|CREB1|CREB3|CREB3L2|CREBBP|CRTC1|CSRNP1|CTCF|DAB2IP|DCAF6|DDX1…
Biological Process	6	positive regulation of nucleic acid-templated transcription	GO:1903508	3,30e-59	4,59e-55	319	AKAP8L|AKIRIN2|AKNA|ANKRD1|ANKRD49|ARHGEF11|ARID1A|ARID3A|ARID3B|ARID3C|ARID4B|ARNT|ARNTL|ASXL1|ATF1|ATF3|ATF4|BACH1|BAMBI|BANP|BAZ1B|BCL2L12|BCL9|BLM|BMP6|BMP7|BMPR1A|BMPR1B|BRCA2|BRD8|BRPF1|C14ORF166|CAMK4|CAND1|CAPRIN2|CARF|CASK|CCDC62|CCNC|CCNK|CCNT1|CD81|CDC73|CDH1|CDK5RAP3|CDK8|CDK9|CEBPB|CEBPG|CEBPZ|CHD8|CITED2|CLOCK|CNBP|COPS5|CREB1|CREB3|CREB3L2|CREBBP|CRTC1|CSRNP1|CTCF|DAB2IP|DCAF6|DDX1…
Biological Process	5	positive regulation of transcription, DNA-templated	GO:0045893	3,30e-59	4,59e-55	319	AKAP8L|AKIRIN2|AKNA|ANKRD1|ANKRD49|ARHGEF11|ARID1A|ARID3A|ARID3B|ARID3C|ARID4B|ARNT|ARNTL|ASXL1|ATF1|ATF3|ATF4|BACH1|BAMBI|BANP|BAZ1B|BCL2L12|BCL9|BLM|BMP6|BMP7|BMPR1A|BMPR1B|BRCA2|BRD8|BRPF1|C14ORF166|CAMK4|CAND1|CAPRIN2|CARF|CASK|CCDC62|CCNC|CCNK|CCNT1|CD81|CDC73|CDH1|CDK5RAP3|CDK8|CDK9|CEBPB|CEBPG|CEBPZ|CHD8|CITED2|CLOCK|CNBP|COPS5|CREB1|CREB3|CREB3L2|CREBBP|CRTC1|CSRNP1|CTCF|DAB2IP|DCAF6|DDX1…
Cellular Component	3	adherens junction	GO:0005912	4,56e-59	6,34e-55	217	ABI1|ACTN1|ACTN2|AHSA1|AIF1L|ANXA2|ANXA6|ARF1|ARFIP1|ARFIP2|ARGLU1|ARHGAP1|ARHGEF16|ARPC3|ARPC5|ARPC5L|ASAP3|B2M|BAG3|BZW2|CAMSAP3|CAPG|CAPN2|CAPZB|CASK|CASS4|CAST|CAT|CBL|CC2D1A|CD81|CDH1|CDH2|CDH5|CFL1|CHMP2B|CHMP4B|CHMP5|CIB2|CKAP5|CLASP1|CLINT1|CLTC|COBLL1|CORO1C|CSNK1D|CSRP1|CTNND1|CTNND2|CTTN|CXADR|DAB2IP|DCAF6|DHX29|DNM2|DOCK9|DSC2|EFHD2|EFNA5|EGFR|EHD1|EIF2A|EIF2S3|EPHA2|EPS15|ESAM|EVPL|E…
Biological Process	5	regulation of phosphate metabolic process	GO:0019220	5,33e-59	7,42e-55	349	ABI1|ABL1|ACE|ACSL3|ADAM8|ADARB1|ADCY1|ADCY5|ADIPOQ|AKAP13|AKAP8L|AKAP9|AKT1S1|AKT2|AKTIP|AMBRA1|ANXA2|APOE|ARF1|ARL6IP5|ARNT|ARPP19|ARR3|ATF3|ATG14|ATP6AP1|AXIN2|BAD|BAG4|BARD1|BCL2|BLM|BMP6|BMP7|BMPR1A|CAMSAP3|CAP2|CAPRIN2|CCND2|CCNE2|CCNK|CCNT1|CD81|CDH2|CDK1|CDK5RAP3|CDK9|CENPE|CHORDC1|CHRNA7|CIB1|CNPPD1|COPS5|COPS8|CORO1C|CRHR1|CRY2|CSNK1D|CTDSP1|CTDSPL|CXCR4|DAB2IP|DBF4B|DBNDD2|DDIT4|DLG3|D…
Biological Process	3	cell development	GO:0048468	5,58e-59	7,76e-55	389	ABI1|ABL1|ACTN1|ACTN2|ADAD1|ADCY1|ADGRA2|ADIPOQ|AKAP13|AKT2|AMPD2|ANAPC2|ANKRD1|ANXA2|APOE|ARF1|ARHGAP35|ARHGAP4|ARID4B|ARIH2|ARL3|ARNTL|ASPM|ATCAY|ATF1|ATP2A2|ATP6AP1|AXIN2|B2M|B3GNT2|BAD|BAG5|BBS2|BCL2|BCL6|BECN1|BIN1|BLOC1S2|BLOC1S6|BMP6|BMP7|BMPR1A|BMPR1B|BOC|BPGM|BRCA2|C1QBP|CAMK1D|CAMK2B|CAMSAP1|CAMSAP2|CAMSAP3|CAPRIN1|CAPRIN2|CAPZA3|CCR6|CDH1|CDH2|CDH4|CDH5|CDK1|CDK5RAP3|CELF1|CERS2|CFL1|C…
Biological Process	5	ncRNA metabolic process	GO:0034660	5,64e-59	7,84e-55	180	AARS|AARSD1|ADAT1|ADAT3|AGO4|ASZ1|C14ORF166|C1D|C2ORF49|CCNK|CCNT1|CD3EAP|CDK9|CPSF1|CSNK1D|DALRD3|DARS|DARS2|DDX27|DDX51|DDX52|DEDD|DGCR8|DHX37|DIS3|DKC1|DUS1L|EEF1E1|ELL2|ELL3|EXOSC3|EXOSC8|EXOSC9|FARSA|FBL|FCF1|FDXACB1|FKBP6|FRG1|GAR1|GARS|GATC|GEMIN4|GRSF1|GTF2A1|GTF2A2|GTF2E1|GTF2E2|GTF2F1|GTF2F2|GTF2H5|GTF3A|GTF3C6|GTPBP4|HENMT1|HRAS|ICE1|IKBKAP|IMP3|INTS12|INTS3|INTS6|INTS7|INTS8|ISG20L2|K…
Biological Process	4	regulation of phosphorus metabolic process	GO:0051174	6,38e-59	8,87e-55	349	ABI1|ABL1|ACE|ACSL3|ADAM8|ADARB1|ADCY1|ADCY5|ADIPOQ|AKAP13|AKAP8L|AKAP9|AKT1S1|AKT2|AKTIP|AMBRA1|ANXA2|APOE|ARF1|ARL6IP5|ARNT|ARPP19|ARR3|ATF3|ATG14|ATP6AP1|AXIN2|BAD|BAG4|BARD1|BCL2|BLM|BMP6|BMP7|BMPR1A|CAMSAP3|CAP2|CAPRIN2|CCND2|CCNE2|CCNK|CCNT1|CD81|CDH2|CDK1|CDK5RAP3|CDK9|CENPE|CHORDC1|CHRNA7|CIB1|CNPPD1|COPS5|COPS8|CORO1C|CRHR1|CRY2|CSNK1D|CTDSP1|CTDSPL|CXCR4|DAB2IP|DBF4B|DBNDD2|DDIT4|DLG3|D…
Biological Process	5	protein localization to organelle	GO:0033365	6,78e-59	9,43e-55	242	AIP|ANKRD13C|AP3B1|ARIH2|ARL2|ATG13|AURKB|AXIN2|BAD|BAG4|BAG6|BAMBI|BANP|BBS2|BCL2|BCL6|BMP6|BMP7|BMPR1A|BNIP3L|BRCA2|C8ORF4|CBLB|CCDC22|CCT3|CCT6A|CCT7|CD81|CDH1|CDK1|CDK5RAP3|CEP72|CHCHD4|CHMP4B|COG3|COG7|CSNK1D|CTCF|CTDNEP1|CYB5R1|CYLD|DAB2IP|DCTN2|DISC1|DKC1|DNAJA1|DNAJB6|DNM1L|DYNLL1|DYNLL2|ECT2|EGFR|EHD1|EIF2AK3|ESCO2|EZH2|FAF1|FAM20B|FAM83D|FBXO7|FBXW11|FIS1|FLNA|FZD5|G3BP2|GAK|GBF1|GCC2|G…
Cellular Component	2	plasma membrane	GO:0005886	5,69e-58	7,91e-54	793	ABCB6|ABCC5|ABCD4|ABCF2|ABCG2|ABCG8|ABI1|ACE|ACIN1|ACLY|ACTN1|ACTN2|ADAM12|ADAM8|ADCY1|ADCY5|ADGRA2|ADGRA3|ADGRG3|ADGRG6|ADGRL3|ADI1|ADIPOR1|ADIPOR2|ADORA3|AGPAT3|AIF1L|AIP|AKAP9|AKT2|AKTIP|ALOX15B|ALPL|AMOTL2|ANK1|ANKRD11|ANO10|ANO5|ANPEP|ANTXR2|ANXA2|ANXA3|AP2A1|AP2M1|APBA2|APH1B|APLP2|APOE|APOLD1|AQP3|AQP7|ARAP1|ARAP3|ARF1|ARFIP2|ARHGEF18|ARHGEF28|ARHGEF4|ARL2|ARL6IP5|ARPC1A|ASAP2|ATF4|ATP11B|…
Biological Process	1	biological adhesion	GO:0022610	7,56e-57	1,05e-52	373	ABI1|ABL1|ACTN1|ACTN2|ADAM12|ADAM8|ADAMTS12|ADGRL3|ADIPOQ|AHSA1|ANXA2|AP3B1|APBA1|ARFIP1|ARFIP2|ARGLU1|ARHGAP1|ARHGEF16|ARL2|ATP2A2|ATP2C1|AZI2|B2M|B4GALNT2|BAD|BAG3|BAG4|BCL2|BCL6|BMP7|BOC|BZW2|C1QBP|CAMK4|CAMSAP3|CAPG|CAPZB|CARD11|CASK|CASS4|CAST|CBL|CBLN1|CC2D1A|CCM2L|CCR6|CD164|CD81|CDH1|CDH16|CDH2|CDH4|CDH5|CDH8|CEBPB|CHMP2B|CHMP4B|CHMP5|CHRNA7|CHST10|CIB1|CITED2|CKAP5|CLASP1|CLDN12|CLDN23|C…
Molecular Function	3	transferase activity, transferring phosphorus-containing groups	GO:0016772	8,08e-57	1,12e-52	257	ABL1|ADCK2|ADCK5|ADPGK|AGK|AKAP13|AKT2|AURKB|BAZ1B|BMPR1A|BMPR1B|BTC|CAMK1D|CAMK1G|CAMK2B|CAMK2G|CAMK4|CARD11|CASK|CCNC|CCNK|CCNT1|CD3EAP|CDC42BPA|CDC42BPB|CDK1|CDK17|CDK8|CDK9|CHRAC1|CKB|CKM|CMPK1|CNTRL|COASY|COQ8A|CRIM1|CSNK1D|CSNK1G1|CSNK1G2|CSNK2A1|DAPK1|DAPK2|DGKE|DKC1|DPAGT1|DSTYK|EFNA4|EGFR|EIF2AK1|EIF2AK3|EPHA2|EPHA3|EPHA4|EPHB2|EPHB4|EPHB6|ERCC3|ERN1|FAM20B|FGGY|FLT4|FN3KRP|GAK|GALK1|GAL…
Biological Process	2	cell adhesion	GO:0007155	8,29e-57	1,15e-52	372	ABI1|ABL1|ACTN1|ACTN2|ADAM12|ADAM8|ADAMTS12|ADGRL3|ADIPOQ|AHSA1|ANXA2|AP3B1|APBA1|ARFIP1|ARFIP2|ARGLU1|ARHGAP1|ARHGEF16|ARL2|ATP2A2|ATP2C1|AZI2|B2M|B4GALNT2|BAD|BAG3|BAG4|BCL2|BCL6|BMP7|BOC|BZW2|C1QBP|CAMK4|CAMSAP3|CAPG|CAPZB|CARD11|CASK|CASS4|CAST|CBL|CBLN1|CC2D1A|CCM2L|CCR6|CD164|CDH1|CDH16|CDH2|CDH4|CDH5|CDH8|CEBPB|CHMP2B|CHMP4B|CHMP5|CHRNA7|CHST10|CIB1|CITED2|CKAP5|CLASP1|CLDN12|CLDN23|CLDN5|…
Biological Process	4	regulation of transferase activity	GO:0051338	8,49e-57	1,18e-52	245	ABI1|ABL1|ACE|ADAM8|ADARB1|ADCY1|ADCY5|ADIPOQ|AKAP13|AKT1S1|AMBRA1|ANAPC11|ANAPC15|ANAPC2|ANAPC4|ANAPC5|APOE|ATG14|AURKB|BAD|BAG5|BLM|BMP7|BUB3|CCND2|CCNE2|CCNK|CCNT1|CD81|CDC14B|CDC16|CDC23|CDC26|CDK1|CDK5RAP3|CENPE|CHORDC1|CHRNA7|CIB1|CNPPD1|COPS8|CORO1C|CTC1|CUL1|CXCR4|DAB2IP|DBF4B|DBNDD2|DKC1|DNAJA1|DSCC1|DSTYK|DTNBP1|DUSP14|DUSP16|DUSP19|DUSP22|DUSP3|DUSP4|DUSP5|DUSP7|ECT2|EFNA5|EGFR|EPHA4|E…
Biological Process	7	protein modification by small protein conjugation	GO:0032446	9,45e-57	1,31e-52	241	ABL1|AKTIP|ANAPC11|ANAPC15|ANAPC2|ANAPC4|ANAPC5|ARIH2|ARNT|ASB12|ASB13|ASB6|AURKB|BACH1|BAG5|BARD1|BCL11A|BCL2|BLM|BUB3|CAND1|CBL|CBLB|CBX2|CBX4|CBX8|CCDC22|CCNF|CDC14B|CDC16|CDC23|CDC26|CDC34|CDC73|CDCA8|CDK1|CDK5RAP3|CDK9|CISH|CNOT4|CRBN|CUL1|CUL4B|DCAF10|DCAF11|DCAF12|DCAF17|DCAF5|DCAF6|DCAF7|DDB1|DDB2|DERL1|DISC1|DNAJA1|DTX2|E4F1|FBXL22|FBXL3|FBXL4|FBXL8|FBXO10|FBXO18|FBXO21|FBXO3|FBXO32|FBXO…
Molecular Function	2	macromolecular complex binding	GO:0044877	1,19e-56	1,65e-52	292	ABI1|ABL1|ACTN1|ACTN2|ADGRG6|ADSSL1|AIF1L|ANXA11|AP2A1|APEX1|APOE|ARID1A|ARID3A|ARID3C|ARPC3|ARPC4|ARPC5|ATF1|ATP6V0D1|BAG3|BAG6|BAZ1B|BCAP31|BCL6|BIN1|BLOC1S6|BRD2|BRK1|C14ORF166|C1QBP|CAPG|CBX2|CBX4|CBX7|CCBE1|CCNT1|CD81|CDC73|CDK1|CDK9|CEBPB|CENPE|CENPF|CFL1|CFLAR|CHAF1B|CHD8|CIB2|CITED2|CLASP1|CLOCK|COG2|COL4A3|CORO1C|CREBBP|CTCF|CTNNAL1|CTSB|CTSS|CXADR|DAB2IP|DDX39B|DHX29|DISC1|DNAJC2|DNM2|D…
Biological Process	2	cell proliferation	GO:0008283	1,70e-56	2,37e-52	402	ABI1|ABL1|ACE|ADARB1|ADIPOQ|AKIRIN2|ALKBH3|ALOX15B|AMBRA1|ANXA2|APOE|APPL2|ARIH2|ARNT|ASPM|ATF3|AURKB|AXIN2|AZI2|BAD|BAG6|BAMBI|BCL2|BCL6|BECN1|BIN1|BLZF1|BMP6|BMP7|BMPR1A|BMPR1B|BRCA2|BRK1|BTC|BTG3|C3ORF58|CAPNS1|CARD11|CASK|CBX8|CCAR1|CCND2|CD164|CD81|CDC123|CDC16|CDC73|CDH2|CDH5|CDK1|CDK5RAP3|CDK9|CEBPB|CENPF|CEP120|CERS2|CFLAR|CHRNA7|CIAO1|CIB1|CITED2|CNBP|CNOT6|CNOT8|COL4A3|COPS8|CREB1|CREG1…
Biological Process	4	cellular macromolecule catabolic process	GO:0044265	1,80e-56	2,50e-52	240	ADAMTS12|AGO4|ANAPC11|ANAPC15|ANAPC2|ANAPC4|ANAPC5|ANXA2|APAF1|APOE|ARIH2|ARNTL|AURKB|BAG5|BAG6|BBS7|BCAP31|BNIP3|BNIP3L|BUB3|CAPN2|CBL|CCDC22|CCDC47|CCNF|CD81|CDC16|CDC23|CDC26|CDC34|CDK1|CDK5RAP3|CHMP4B|CHMP4C|CLOCK|CLPP|CLPX|CNOT1|CNOT3|CNOT4|CNOT6|CNOT8|CRBN|CSDE1|CSNK1D|CST3|CTSB|CTSS|CUL1|CUL4A|CYLD|DAB2IP|DCP2|DCPS|DDB1|DERL1|DERL2|DFFA|DHX34|DIS3|DISC1|DNAJB9|DNASE1L1|EDC3|EDEM1|EIF4B|EIF…
Biological Process	6	peptidyl-amino acid modification	GO:0018193	7,80e-56	1,09e-51	283	ABI1|ABL1|ACE|ADH5|ADIPOQ|AKAP9|ALG5|ARID4B|ARNT|AURKB|BAG4|BAG6|BAZ1B|BCL11A|BCL2|BEND3|BLM|BMP7|BRCA2|BRD1|BRD8|BRPF1|BTC|CAPRIN2|CBX2|CBX4|CBX8|CD81|CDCA8|CDK1|CLOCK|CNTRL|CREBBP|CSNK1D|CSNK1G1|CSNK1G2|CTCF|CWC27|DDIT4|DDOST|DPM2|DPY30|DR1|DSTYK|DYDC2|EED|EEF1AKMT1|EFNA5|EGFR|EGLN2|EHMT1|EIF2AK3|EIF5A2|ENPP2|EPHA2|EPHA3|EPHA4|EPHB2|EPHB4|ERN1|ERRFI1|EZH2|FKBP10|FKBP4|FKBP5|FKBP6|FKBP7|FKBPL|FL…
Biological Process	4	positive regulation of cellular protein metabolic process	GO:0032270	8,03e-56	1,12e-51	315	ABI1|ABL1|ACE|ADAM8|ADCY1|ADCY5|ADIPOQ|AKAP13|AKAP8L|AKAP9|AKIRIN2|AKT2|AKTIP|ANAPC11|ANAPC15|ANAPC2|ANAPC4|ANAPC5|ANP32B|ANXA2|APAF1|APOE|ARL6IP5|ARNT|ATG14|ATP6AP1|AURKAIP1|AXIN2|BAD|BAG4|BBS7|BCAP31|BCL2|BCL2L13|BCL6|BMP6|BMP7|BMPR1A|BRMS1|BUB3|C1QBP|CAPRIN2|CCBE1|CCDC22|CCND2|CCNK|CD81|CDC123|CDC14B|CDC16|CDC23|CDC26|CDH2|CDK1|CDK5RAP3|CDK9|CENPE|CHRNA7|CIB1|CIRBP|CLPX|CNTN2|COA3|COL4A3|COPS8…
Cellular Component	4	mitochondrial envelope	GO:0005740	1,10e-55	1,53e-51	209	ABCB10|ABCB6|ABCD3|ABCF2|ABCG2|ACADL|ACAT1|ACSL3|ACSL5|AGK|AKAP1|ALDH3A2|AMBRA1|APOO|ARL2|ATCAY|ATP5D|ATP5G2|ATP5I|ATP5O|AURKAIP1|BAD|BCL2|BCL2L13|BCS1L|BECN1|BNIP3|BNIP3L|C19ORF70|CARD19|CAT|CCDC90B|CHCHD1|CHCHD3|CHCHD4|CHCHD6|CISD1|CLPX|COA3|COASY|COQ10A|COQ10B|COQ2|COQ4|COQ5|COQ6|COQ8B|COX15|COX16|COX20|COX5A|CPOX|CPT1A|CPT2|CSDE1|CYB5A|CYP27A1|DIABLO|DNAJC15|DNM1L|ECI1|EFHD1|EPHA4|FBXL4|FIS1|…
Biological Process	3	regulation of protein localization	GO:0032880	1,72e-55	2,40e-51	254	AACS|ABL1|ACSL3|ACTN2|ADAM8|ADCY5|ADIPOQ|AKT2|ALOX15B|ANKRD1|ANP32B|AP2M1|ARF1|ARFIP1|ARHGEF16|ARIH2|ARL2|ARNTL|ATCAY|ATG13|AXIN2|B9D1|BAD|BAG4|BAMBI|BARD1|BCAP31|BCL2|BMP6|BMP7|BMPR1A|BNIP3L|C8ORF4|CACNA1D|CAPN10|CCDC22|CCT3|CCT6A|CCT7|CDH1|CDH2|CDK1|CDK5RAP3|CEP120|CEP72|CIB1|CLOCK|CLTC|CPT1A|CYB5R1|CYLD|DAB2IP|DERL2|DKC1|DNAJA1|DNAJB6|DNM1L|DOC2B|DYNLL1|DYNLL2|ECT2|EDEM1|EFNA5|EGFR|EIF2AK3|ENS…
Biological Process	3	positive regulation of cellular component organization	GO:0051130	1,77e-55	2,46e-51	285	ABL1|ACSL3|ACTN2|ADGRL3|AKAP8L|AKT2|AMBRA1|ANAPC2|ANK1|ANKRD1|ANXA2|APOE|ARAP1|ARF1|ARHGAP35|ARHGEF16|ARIH2|ARL2|ARPC3|ARPC4|ARPC5|ARPC5L|ARPIN|ATF1|ATG13|AURKB|B2M|BAD|BAG4|BCL2|BCL6|BECN1|BMP7|BNIP3|BRK1|BTC|C1QBP|CAMK1D|CAMK2B|CAND1|CAPRIN1|CAPRIN2|CBL|CBLN1|CCT3|CCT6A|CCT7|CDC34|CDC42EP2|CDH4|CDK9|CEP120|CHD1L|CIB1|CLASP1|CLSTN1|CNOT1|CNOT6|COA3|CORO1C|CREB1|CRTC1|CTTN|CUL4A|CUL4B|CUX2|CYB5R1…
Cellular Component	2	neuron part	GO:0097458	2,18e-55	3,03e-51	304	ABI1|ABL1|ACADM|ACTN2|ADGRL3|AKAP9|ANK1|ANXA3|AP1S1|AP2M1|AP3B1|AP3M2|AP3S2|APBA1|APBA2|APOE|ARF1|ARHGAP4|ARID1A|ARL3|ARPC3|ARPC5|ARR3|ATCAY|ATF4|ATP6V0D1|BAG3|BBS2|BBS7|BECN1|BIN1|BLOC1S2|BLOC1S6|BMPR1A|BMPR1B|BNIP3|BOC|BRD1|CACNA1F|CACNG8|CACYBP|CADM2|CAMK1G|CANX|CAPN2|CAPRIN1|CASK|CBL|CCDC120|CCSAP|CDH8|CHRNA7|CIB1|CIB2|CLCN3|CNTN2|COPS5|CPEB1|CREB1|CRTAC1|CRTC1|CSNK1D|CST3|CTNND1|CTNND2|CTTN|…
Biological Process	3	movement of cell or subcellular component	GO:0006928	5,12e-55	7,12e-51	371	ABI1|ABL1|ACE|ACTN1|ACTN2|ACTR10|ADAM8|ADAMTS12|ADARB1|ADGRA2|ADGRG3|ADGRL3|ADIPOQ|ADIPOR1|AKT2|ALOX15B|ANXA3|AP2A1|AP2M1|AP3B1|AP3M2|AP3S2|APBA1|APEX1|APOE|ARAP1|ARAP3|ARFIP2|ARHGAP21|ARHGAP35|ARHGAP4|ARHGEF11|ARHGEF16|ARL3|ARPC3|ARPC5|ARPIN|ASAP3|ASPM|ATP2A2|AVL9|B3GNT2|BAG4|BAMBI|BBS12|BBS2|BCL2|BCL6|BICD2|BIN2|BLOC1S2|BLOC1S6|BMP7|BMPR1A|BMPR1B|BOC|BTC|C1QBP|CACNA1I|CAMK1D|CAPN7|CAPZB|CCAR1|C…
Biological Process	3	cell projection organization	GO:0030030	1,54e-54	2,15e-50	289	ABI1|ABL1|ACTN2|ADCY1|ANAPC2|ANKRD1|APOE|ARAP1|ARF1|ARFIP2|ARHGAP35|ARHGAP4|ARHGEF4|ARHGEF6|ARL3|ARPC5|ARPIN|ATCAY|ATF1|ATG5|ATP6V0D1|B2M|B3GNT2|B9D1|BAG4|BAG5|BBS12|BBS2|BBS5|BBS7|BCL2|BLOC1S2|BLOC1S6|BMP7|BMPR1B|BOC|BRK1|C11ORF63|CAMK1D|CAMK2B|CAMSAP1|CAMSAP2|CAMSAP3|CAPRIN1|CAPRIN2|CDC42EP2|CDH1|CDH4|CEP120|CERS2|CFAP53|CFL1|CHN1|CIB1|CNTN2|CORO1C|CREB1|CRTAC1|CRTC1|CTNND2|CTTN|CUL4B|CUX2|CYLD…
Cellular Component	4	cytoplasmic vesicle	GO:0031410	1,13e-53	1,58e-49	300	ACTN1|ACTN2|ADAM8|AMBRA1|AMOTL2|ANXA11|ANXA2|ANXA3|ANXA6|AP1S1|AP1S2|AP2A1|AP2M1|AP3B1|AP3M2|AP3S2|APBA1|APBA2|APH1B|APLP2|APOE|ARAP1|ARCN1|ARF1|ARHGAP21|ATG12|ATG14|ATG5|ATP6V0D1|ATP6V0E1|ATP6V1C1|ATP8B3|B2M|BCAP31|BECN1|BICD2|BLOC1S6|BRCA2|C3ORF58|C9ORF72|CACNG3|CACNG8|CAMK2B|CAMK2G|CANX|CAPG|CAPZA3|CCDC115|CDC37L1|CHMP3|CLCN3|CLINT1|CLTC|COMMD7|COPS5|COPZ1|CORO7|CTSB|CTTNBP2|CUZD1|CXADR|CXCR4|…
Biological Process	4	chromosome organization	GO:0051276	1,45e-53	2,02e-49	193	ACIN1|AGO4|AHCTF1|AKAP8L|ANAPC15|ANAPC4|ANP32B|APEX1|ARID1A|ASF1B|AURKB|AXIN2|BAG6|BECN1|BLM|BRCA2|BRD2|BUB3|CCT3|CCT6A|CCT7|CDC23|CDC26|CDC45|CDCA8|CDK1|CENPE|CENPF|CENPI|CENPL|CENPM|CENPO|CENPP|CENPT|CENPU|CHAF1B|CHD1L|CHD2|CHD8|CHMP2B|CHMP4B|CHMP4C|CHMP5|CHMP7|CKAP5|CLASP1|COPS3|COPS5|COPS8|CSNK2A1|CTC1|CTCF|CUL4A|CUL4B|DCLRE1B|DDB1|DDB2|DHX36|DKC1|DLGAP5|DSCC1|DSN1|ERCC3|ERCC6L|ESCO1|FANCD2|F…
Cellular Component	3	intracellular vesicle	GO:0097708	1,99e-53	2,77e-49	300	ACTN1|ACTN2|ADAM8|AMBRA1|AMOTL2|ANXA11|ANXA2|ANXA3|ANXA6|AP1S1|AP1S2|AP2A1|AP2M1|AP3B1|AP3M2|AP3S2|APBA1|APBA2|APH1B|APLP2|APOE|ARAP1|ARCN1|ARF1|ARHGAP21|ATG12|ATG14|ATG5|ATP6V0D1|ATP6V0E1|ATP6V1C1|ATP8B3|B2M|BCAP31|BECN1|BICD2|BLOC1S6|BRCA2|C3ORF58|C9ORF72|CACNG3|CACNG8|CAMK2B|CAMK2G|CANX|CAPG|CAPZA3|CCDC115|CDC37L1|CHMP3|CLCN3|CLINT1|CLTC|COMMD7|COPS5|COPZ1|CORO7|CTSB|CTTNBP2|CUZD1|CXADR|CXCR4|…
Biological Process	4	cellular amide metabolic process	GO:0043603	7,13e-53	9,92e-49	232	AARS|AARSD1|ACE|ACER1|AGK|AGO4|AKT2|APOE|ASAH1|ASL|ATF4|ATXN2|AURKAIP1|BDH2|BECN1|C1QBP|CAPRIN1|CAPRIN2|CDC123|CELF1|CHAC2|CHCHD1|CIRBP|CLN5|CNOT1|CNOT6|CNOT8|COA3|COPS5|CPEB1|DALRD3|DAPK1|DARS|DARS2|DAZL|DDX39B|DENR|DGCR8|DHX29|DIO2|DND1|DTD1|ECE1|EEF1E1|EEFSEC|EGFR|EIF2A|EIF2AK1|EIF2AK3|EIF2B1|EIF2B4|EIF2B5|EIF2D|EIF2S1|EIF2S2|EIF2S3|EIF3B|EIF3C|EIF3F|EIF4B|EIF4E|EIF4E2|EIF4E3|EIF4EBP3|EIF4ENIF…
Biological Process	4	cytoskeleton organization	GO:0007010	8,81e-53	1,23e-48	269	ABI1|ABL1|ACTN1|ACTN2|AKAP13|AKAP9|ANK1|ANKRD1|APOE|ARAP1|ARAP3|ARF1|ARFIP2|ARHGAP35|ARHGAP4|ARHGEF11|ARHGEF17|ARHGEF18|ARL2|ARPC1A|ARPC3|ARPC4|ARPC5|ARPC5L|ARPIN|ASAP3|ASPM|ATP2C1|AURKB|BAG4|BBS2|BCL2|BCL6|BICD2|BRCA2|BRK1|BRWD1|C11ORF63|CAMSAP1|CAMSAP2|CAMSAP3|CAPG|CAPN10|CAPN2|CAPZA3|CAPZB|CCDC6|CCNF|CCSAP|CCSER2|CDC42BPA|CDC42BPB|CDC42EP2|CDK1|CEP120|CEP350|CEP63|CEP72|CEP76|CFL1|CFLAR|CHMP2B…
Biological Process	6	regulation of phosphorylation	GO:0042325	1,77e-52	2,47e-48	301	ABI1|ABL1|ACE|ADAM8|ADARB1|ADCY1|ADCY5|ADIPOQ|AKAP13|AKAP8L|AKAP9|AKT1S1|AKT2|AKTIP|AMBRA1|ANXA2|APOE|ARL6IP5|ARNT|ARR3|ATF3|ATG14|ATP6AP1|AXIN2|BAD|BAG4|BARD1|BCL2|BLM|BMP6|BMP7|BMPR1A|CAPRIN2|CCND2|CCNE2|CCNK|CCNT1|CD81|CDH2|CDK1|CDK5RAP3|CDK9|CENPE|CHORDC1|CHRNA7|CIB1|CNPPD1|COPS5|COPS8|CORO1C|CSNK1D|CTDSP1|CTDSPL|CXCR4|DAB2IP|DBF4B|DBNDD2|DDIT4|DNAJA1|DNAJC15|DSTYK|DTNBP1|DUSP14|DUSP16|DUSP19…
Biological Process	4	mitochondrion organization	GO:0007005	2,17e-52	3,01e-48	187	AIP|ALKBH7|AMBRA1|APOO|ARIH2|ATCAY|ATG13|ATG14|AURKAIP1|BAD|BAG4|BCL2|BCS1L|BECN1|BLOC1S2|BNIP3|BNIP3L|C19ORF70|C1QBP|CHCHD1|CHCHD3|CHCHD4|CHCHD6|COA3|CTTN|CXADR|CYB5R1|DARS2|DNAJA3|DNM1L|DYNLL1|DYNLL2|EYA2|FAM20B|FBXO7|FIS1|FXN|FZD5|GABPA|GATC|GFM2|GSK3A|HEBP2|HES1|HIF1A|HK2|HPS4|HSPA4|HTRA2|HUWE1|IMMT|KDR|KIAA0391|LMNA|LRPPRC|LRRK2|MAP1LC3B|MARK2|MFN1|MFN2|MIEF1|MIGA1|MIPEP|MMP9|MPV17|MPV17L2|M…
Cellular Component	3	mitochondrial membrane	GO:0031966	3,19e-52	4,44e-48	198	ABCB10|ABCB6|ABCD3|ABCG2|ACADL|ACAT1|ACSL3|ACSL5|AGK|AKAP1|ALDH3A2|AMBRA1|APOO|ATCAY|ATP5D|ATP5G2|ATP5I|ATP5O|AURKAIP1|BAD|BCL2|BCL2L13|BCS1L|BECN1|BNIP3|BNIP3L|C19ORF70|CARD19|CCDC90B|CHCHD1|CHCHD3|CHCHD6|CISD1|CLPX|COA3|COASY|COQ10A|COQ10B|COQ2|COQ4|COQ5|COQ6|COQ8B|COX15|COX16|COX20|COX5A|CPOX|CPT1A|CPT2|CSDE1|CYB5A|CYP27A1|DNAJC15|DNM1L|ECI1|EFHD1|EPHA4|FIS1|GATM|GJA1|GK|GPAT2|GSTK1|GUF1|HADHA…
Cellular Component	4	Golgi membrane	GO:0000139	3,65e-52	5,08e-48	205	ABCA5|ABCB6|ABO|ACBD3|AGPAT3|AP1S1|AP1S2|AP4B1|APOO|ARAP1|ARCN1|ARF1|ARFIP1|ARFIP2|ARHGAP21|ARL3|ASAP2|ATP2C1|B2M|B3GALT2|B3GALT6|B3GNT2|B3GNT5|B3GNT9|B4GALNT2|B4GALNT3|B4GALNT4|B4GALT2|B4GALT6|BCAP31|BET1L|BLZF1|C3ORF58|CAMK1G|CANT1|CHST10|CHST12|CHST15|CHST3|CLCN3|CLSTN1|CLTC|COG1|COG2|COG3|COG4|COG7|COG8|COPZ1|CORO7|CSNK1D|CYTH1|DNM2|DOPEY2|DSEL|EGFR|ENTPD6|EXT1|FAM20B|FAM57B|FURIN|FUT10|FUT9|…
Cellular Component	3	Golgi apparatus part	GO:0044431	4,62e-52	6,43e-48	239	ABCA5|ABCB6|ABO|ACBD3|AGPAT3|AKAP9|AP1S1|AP1S2|AP2A1|AP4B1|APOO|ARAP1|ARCN1|ARF1|ARFIP1|ARFIP2|ARHGAP21|ARL3|ASAP2|ATP2C1|ATXN2|B2M|B3GALT2|B3GALT6|B3GNT2|B3GNT5|B3GNT9|B4GALNT2|B4GALNT3|B4GALNT4|B4GALT2|B4GALT6|BCAP31|BECN1|BET1L|BLZF1|C3ORF58|CAMK1G|CANT1|CCDC115|CDH1|CHST10|CHST12|CHST15|CHST3|CLCN3|CLSTN1|CLTC|COG1|COG2|COG3|COG4|COG7|COG8|COPZ1|CORO7|CSNK1D|CYTH1|DNM2|DNMBP|DOPEY2|DPY30|DSEL…
Biological Process	5	mRNA metabolic process	GO:0016071	1,22e-51	1,70e-47	192	ACIN1|ADARB1|ADARB2|AGO4|AKAP17A|AKAP8L|AQR|ARL6IP4|BAG4|BARD1|C1QBP|CCAR1|CCNT1|CDC40|CDC5L|CDC73|CDK9|CEBPG|CELF1|CELF3|CLASRP|CMTR1|CNOT1|CNOT3|CNOT4|CNOT6|CNOT8|CPEB1|CPSF1|CPSF2|CPSF3|CSDE1|CSTF1|CWC15|CWC22|CWC27|DCP2|DCPS|DDX23|DDX39B|DDX5|DGCR14|DHX34|DIS3|ECD|EDC3|EFTUD2|EIF4B|EIF4E|ELAVL1|ERCC3|ERN1|ESRP1|ETF1|EXOSC3|EXOSC8|EXOSC9|FIP1L1|FRG1|GEMIN2|GEMIN4|GEMIN5|GEMIN6|GRSF1|GSPT1|GTF2…
Biological Process	5	DNA repair	GO:0006281	1,46e-51	2,03e-47	168	ABL1|ACTR5|ACTR8|ALKBH2|ALKBH3|AP5S1|AP5Z1|APEX1|APLF|AQR|ATRIP|AXIN2|BACH1|BARD1|BAZ1B|BLM|BRCA2|BRE|CBX8|CDC14B|CDC5L|CDK1|CDK9|CEBPG|CHAF1B|CHD1L|CIB1|COPS3|COPS5|COPS8|CSNK1D|CUL4A|CUL4B|DDB1|DDB2|EGFR|ERCC3|ERCC6L2|ESCO2|EXD2|EYA2|EYA3|EYA4|FAAP100|FANCC|FANCD2|FBXO18|FTO|FZR1|GADD45A|GTF2H4|GTF2H5|HELB|HELQ|HIST1H4I|HUWE1|INO80|INO80B|INO80C|INO80D|INTS3|KAT5|LIG4|MAD2L2|MCRS1|MDC1|MEN1|MGM…
Molecular Function	3	identical protein binding	GO:0042802	2,93e-51	4,07e-47	260	ABCB10|ABCD3|ABCG2|ACADM|ACAT1|ACTN1|ACTN2|ADH5|ADIPOQ|ADIPOR1|ADIPOR2|ADSSL1|ALAD|AMOTL2|ANXA6|APAF1|APOE|ARID3A|ATF3|ATG16L1|B2M|BARD1|BCL2|BLOC1S6|BMPR1A|BNIP3|BNIP3L|CACYBP|CAMK2B|CAMK2G|CANT1|CAT|CBLN1|CCT7|CDC42BPA|CEBPB|CEBPG|CECR1|CENPF|CEP72|CHMP3|CHMP4B|CHMP4C|CHRNA7|CIB2|CLCN3|CLDN12|CLDN23|CLDN5|CLPP|CNTN2|COL2A1|CPOX|CPT1A|CREBZF|CST3|DAB2IP|DAPK1|DARS2|DCTPP1|DDX39B|DESI1|DGCR8|DNM1…
Biological Process	4	negative regulation of gene expression	GO:0010629	3,07e-51	4,27e-47	318	ACE|ADIPOQ|AGO4|AKIRIN2|ANKRD1|ARHGAP35|ARID1A|ARNTL|ASXL1|ASZ1|ATF3|ATF4|AURKB|BACH1|BARD1|BATF3|BBS2|BCL11A|BCL2L12|BCL6|BEND3|BMP6|BMP7|BRMS1|C1D|C1QBP|CAPRIN1|CAPRIN2|CBX2|CBX3|CBX4|CBX6|CBX7|CBX8|CCNT1|CDC73|CDK9|CEBPB|CELF1|CENPF|CHCHD3|CHD8|CIPC|CIRBP|CITED2|CLOCK|CNOT1|CNOT3|CNOT6|CNOT8|CNPY2|COMMD7|CPEB1|CREB1|CREBBP|CREBZF|CRY2|CTCF|CUX2|DAB2IP|DAPK1|DDX5|DEDD|DGCR8|DNAJA3|DNAJB6|DND1|D…
Biological Process	3	negative regulation of biosynthetic process	GO:0009890	3,72e-51	5,17e-47	320	ACADL|ACOT8|ACP5|ADIPOQ|AGO4|AKAP9|AKIRIN2|ANKRD1|AP2A1|APEX1|APOE|ARHGAP35|ARID1A|ARNTL|ASXL1|ATF3|ATF4|AURKB|BACH1|BATF3|BCL11A|BCL6|BEND3|BLM|BMP6|BMP7|BRCA2|BRMS1|C1D|C1QBP|CAPRIN1|CAPRIN2|CBX2|CBX3|CBX4|CBX6|CBX7|CBX8|CCAR1|CDC73|CEBPB|CELF1|CENPF|CHCHD3|CHD8|CIPC|CIRBP|CITED2|CLOCK|CLTC|CNOT1|CNOT6|CNOT8|COMMD7|CPEB1|CREB1|CREBBP|CREBZF|CREG1|CRY2|CTC1|CTCF|CUX2|DAB2IP|DAPK1|DDX5|DEDD|DGCR8…
Biological Process	3	regulation of response to stress	GO:0080134	3,73e-51	5,19e-47	295	ABL1|ACP5|ADAM8|ADAMTS12|ADIPOQ|AKT1S1|ANKRD1|ANXA2|AP1S1|AP1S2|AP2A1|AP2M1|APEX1|APOE|ARF1|ARL6IP5|ARMT1|ARNTL|ATF4|AXIN2|B2M|BAG1|BAG3|BAG4|BAG5|BAG6|BCAP31|BCL2L12|BCL6|BMP7|BMPR1A|BRE|C1QBP|C7|CAMK2B|CAMK2G|CARD11|CASK|CBX8|CDK9|CEBPG|CERS2|CHORDC1|CHRNA7|CLASP1|CLOCK|CNPY3|COPS5|CREB3|CREBBP|CTSB|CTSS|CUEDC2|CUL1|CUL4A|CYLD|CYP19A1|DAB2IP|DDX39B|DDX5|DERL2|DNAJA1|DNAJB6|DNAJC2|DTNBP1|DUSP19|…
Biological Process	3	single-organism membrane organization	GO:0044802	4,22e-51	5,87e-47	218	ACSL3|ACTN2|ADIPOQ|AKAP8L|AKT2|ALKBH7|ANK1|ANXA2|AP2M1|APOE|APOO|ARF1|ARHGEF16|ARL6IP1|ATG4C|ATP11B|ATP2A2|ATP8B3|BAD|BAG4|BAG6|BBS2|BCL2|BIN2|BLOC1S2|BLZF1|BNIP3|C19ORF70|CDH1|CDH2|CDK1|CHCHD3|CHCHD6|CHMP2B|CHMP3|CHMP4B|CHMP7|CHRNB1|CIB1|CLTC|CNTN2|CTDNEP1|CXCR4|DCTN1|DNAJA3|DNM1L|DNM2|DOC2B|DYNLL1|DYNLL2|EEA1|EFR3A|EGFR|EHD2|EPHA2|EYA2|FIS1|FLNA|FLOT1|FLOT2|FNTA|GAK|GET4|GOLGA7|GOPC|GRIN3B|GSK3…
Biological Process	4	negative regulation of cellular biosynthetic process	GO:0031327	7,05e-51	9,80e-47	316	ACADL|ACOT8|ACP5|ADIPOQ|AGO4|AKAP9|AKIRIN2|ANKRD1|APEX1|ARHGAP35|ARID1A|ARNTL|ASXL1|ATF3|ATF4|AURKB|BACH1|BATF3|BCL11A|BCL6|BEND3|BLM|BMP6|BMP7|BRCA2|BRMS1|C1D|C1QBP|CAPRIN1|CAPRIN2|CBX2|CBX3|CBX4|CBX6|CBX7|CBX8|CCAR1|CDC73|CEBPB|CELF1|CENPF|CHCHD3|CHD8|CIPC|CIRBP|CITED2|CLOCK|CNOT1|CNOT6|CNOT8|COMMD7|CPEB1|CREB1|CREBBP|CREBZF|CREG1|CRY2|CTC1|CTCF|CUX2|DAB2IP|DAPK1|DDX5|DEDD|DGCR8|DNAJA3|DNAJB6|D…
Biological Process	3	cell-cell adhesion	GO:0098609	2,34e-50	3,25e-46	278	ABI1|ABL1|ADAM8|ADGRL3|ADIPOQ|AHSA1|ANXA2|AP3B1|ARFIP1|ARFIP2|ARGLU1|ARHGAP1|ARHGEF16|ATP2C1|AZI2|B2M|B4GALNT2|BAD|BAG3|BCL2|BCL6|BMP7|BZW2|CAMK4|CAMSAP3|CAPG|CAPZB|CARD11|CAST|CBL|CBLN1|CC2D1A|CCM2L|CCR6|CD164|CDH1|CDH16|CDH2|CDH4|CDH5|CDH8|CEBPB|CHMP2B|CHMP4B|CHMP5|CHRNA7|CITED2|CKAP5|CLDN12|CLDN23|CLDN5|CLINT1|CLSTN1|COBLL1|CSNK1D|CSRP1|CTNND1|CTNND2|CTTN|CXADR|CYFIP2|DAB2IP|DDOST|DHX29|DNAJA3…
Biological Process	2	response to endogenous stimulus	GO:0009719	2,96e-50	4,12e-46	331	AACS|AARS|ABL1|ACAT1|ACTN2|ADAMTS12|ADCY1|ADCY5|ADGRL3|ADIPOQ|ADIPOR1|ADIPOR2|AKAP13|AKAP9|AKT2|ALAD|ALPL|ANKRD1|ANXA2|ANXA3|APAF1|APEX1|APRT|ARHGEF18|ARID1A|ARNTL|ARPC3|ATP2A2|ATP6AP1|ATP6V0D1|ATP6V0E1|ATP6V1A|ATP6V1C1|ATP6V1E1|ATP6V1F|BAD|BAG4|BAMBI|BBS2|BCL2|BECN1|BLM|BMP6|BMP7|BMPR1A|BMPR1B|BUD31|CACNA1H|CACYBP|CAPN10|CAPN2|CAT|CBL|CD81|CDC5L|CDH1|CDH5|CDK1|CEBPB|CHRNA7|CHRNB1|CIB1|CIB2|CITED…
Molecular Function	5	transition metal ion binding	GO:0046914	4,15e-50	5,78e-46	315	AARS|ABL1|ACE|ACP5|ADAM33|ADAM8|ADAMTS12|ADAT3|ADH5|ADI1|ALAD|ALKBH2|ALKBH3|ALOX15B|ALOX5|ANAPC11|ANKIB1|APLP2|ARIH2|ATOX1|BARD1|BAZ1B|BRD1|BRF2|BRPF1|CBL|CBLB|CECR1|CH25H|CHORDC1|CIZ1|CNBP|CNOT4|COX17|CPM|CREBBP|CRIP3|CRYZL1|CSRP1|CTCF|CYLD|CYP19A1|CYP20A1|CYP27A1|CYP2J2|CYP2U1|CYP7B1|DBF4|DBF4B|DCP2|DIDO1|DNAJC21|DPF2|DTX2|EEA1|EGLN2|EHMT1|ENPP2|ESRRG|EWSR1|FNTB|FTH1|FTO|FXN|GALNT1|GALNT2|GALT|…
Biological Process	5	amide biosynthetic process	GO:0043604	6,36e-50	8,84e-46	197	AARS|AARSD1|AGK|AGO4|AKT2|ASL|ATF4|ATXN2|AURKAIP1|BDH2|C1QBP|CAPRIN1|CAPRIN2|CDC123|CELF1|CHAC2|CHCHD1|CIRBP|CNOT1|CNOT6|CNOT8|COA3|COPS5|CPEB1|DALRD3|DAPK1|DARS|DARS2|DAZL|DDX39B|DENR|DGCR8|DHX29|DIO2|DND1|DTD1|EEF1E1|EEFSEC|EGFR|EIF2A|EIF2AK1|EIF2AK3|EIF2B1|EIF2B4|EIF2B5|EIF2D|EIF2S1|EIF2S2|EIF2S3|EIF3B|EIF3C|EIF3F|EIF4B|EIF4E|EIF4E2|EIF4E3|EIF4EBP3|EIF4ENIF1|EIF5A2|EIF5B|ELAVL1|ETF1|FAM57B|FAR…
Biological Process	4	negative regulation of macromolecule biosynthetic process	GO:0010558	7,74e-50	1,08e-45	304	ACOT8|ADIPOQ|AGO4|AKIRIN2|ANKRD1|AP2A1|APEX1|ARHGAP35|ARID1A|ARNTL|ASXL1|ATF3|ATF4|AURKB|BACH1|BATF3|BCL11A|BCL6|BEND3|BLM|BMP6|BMP7|BRCA2|BRMS1|C1D|C1QBP|CAPRIN1|CAPRIN2|CBX2|CBX3|CBX4|CBX6|CBX7|CBX8|CCAR1|CDC73|CEBPB|CELF1|CENPF|CHCHD3|CHD8|CIPC|CIRBP|CITED2|CLOCK|CLTC|CNOT1|CNOT6|CNOT8|COMMD7|CPEB1|CREB1|CREBBP|CREBZF|CREG1|CRY2|CTC1|CTCF|CUX2|DAB2IP|DAPK1|DDX5|DEDD|DGCR8|DNAJA3|DNAJB6|DNAJC2|…
Biological Process	4	regulation of hydrolase activity	GO:0051336	1,14e-49	1,59e-45	298	ABL1|ACAP1|ACAP3|ACTN2|AHSA1|AIP|AKAP13|AKAP9|AKIRIN2|AKT2|ANP32B|APAF1|APLP2|ARAP1|ARAP3|ARHGAP1|ARHGAP11A|ARHGAP19|ARHGAP29|ARHGAP35|ARHGAP4|ARHGAP42|ARHGAP45|ARHGEF10L|ARHGEF11|ARHGEF12|ARHGEF16|ARHGEF17|ARHGEF18|ARHGEF28|ARHGEF4|ARHGEF6|ARL2|ARL6IP1|ARL6IP5|ARPP19|ASAP2|ASAP3|AXIN2|BAD|BAG4|BCAP31|BCL2L12|BCL2L13|BCL6|BNIP2|BTC|CAMK2B|CAMK2G|CAMSAP3|CAST|CDC42EP2|CDK5RAP3|CHN1|CLPX|COL4A3|COR…
Cellular Component	3	endoplasmic reticulum part	GO:0044432	1,28e-49	1,78e-45	278	ABCB6|ABCD4|ABHD4|ACER1|ACSL3|ACSL5|AGPAT3|AGPAT4|ALDH3A2|ALG1|ALG2|ALG5|ALG9|ANKRD13C|ANO5|ANTXR2|APOO|ARCN1|ARL6IP1|ARL6IP5|ARSK|ATG14|ATP13A1|ATP2A2|ATP2A3|ATP8B3|B2M|B3GLCT|BCAP31|BCL2|BECN1|CAMK2B|CAMK2G|CANT1|CANX|CAPN2|CARD19|CERS2|CERS4|CES2|CLSTN1|CNPY3|COL11A1|COL11A2|COL15A1|COL23A1|COL2A1|COL4A3|COL4A4|COL5A2|COPZ1|CREB3|CREB3L2|CTDNEP1|CYB5A|CYB5R1|CYB5R4|CYP19A1|CYP2J2|CYP2U1|CYP7B1…
Biological Process	1	multi-organism process	GO:0051704	2,28e-49	3,17e-45	433	ABI1|ABL1|ACE|ACOT8|ACP5|ACSBG2|ADAD1|ADARB1|ADH5|ADIPOR2|AKIRIN2|ALAD|ALPL|ANKRD1|ANKRD49|ANPEP|ANXA3|AP1S1|AP1S2|AP2A1|AP2M1|APOE|ARF1|ARID4B|ARNTL|ASF1B|ASPM|ASZ1|ATP8B3|B2M|BAD|BAG6|BATF3|BBS2|BCAP31|BCL2|BCL6|BECN1|BIN1|BMP6|BMPR1B|BNIP3|BNIP3L|BRCA2|BRD2|C14ORF166|C1QBP|CACNA1H|CAPZA3|CCDC130|CCDC86|CCNI|CCNK|CCNT1|CCR6|CCT3|CCT7|CD81|CDC73|CDK1|CDK9|CEBPB|CELF1|CELF3|CENPU|CFL1|CFLAR|CHMP2…
Cellular Component	2	ribonucleoprotein complex	GO:1990904	3,25e-49	4,52e-45	189	AGO4|AKAP17A|APEX1|AQR|ARNTL|ASZ1|ATXN2|BTBD6|CANX|CAPRIN1|CDC40|CDC5L|CELF1|CHCHD1|CIRBP|CLOCK|CNOT1|CNOT3|CPEB1|CPSF3|CWC15|CWC22|CWC27|DCP2|DDX23|DDX39B|DDX5|DGCR14|DHX29|DKC1|DNAJC21|DRG1|EEFSEC|EFTUD2|EIF2D|EIF2S1|EIF3B|EIF3C|EIF3F|EIF4E|EIF4ENIF1|ELAVL1|FBL|FRG1|GAR1|GEMIN2|GEMIN4|GRB7|GRSF1|HENMT1|HMBOX1|HNRNPA0|HNRNPD|HNRNPH1|HNRNPK|HNRNPL|HSPA14|HSPA8|ILF2|IQGAP1|IVNS1ABP|KHSRP|LRPPRC|LR…
Cellular Component	4	cytoplasmic, membrane-bounded vesicle	GO:0016023	6,46e-49	8,99e-45	275	ACTN1|ACTN2|ADAM8|AMBRA1|ANXA11|ANXA2|ANXA3|ANXA6|AP1S1|AP1S2|AP2A1|AP2M1|AP3B1|AP3M2|AP3S2|APBA1|APBA2|APH1B|APLP2|APOE|ARCN1|ARF1|ARHGAP21|ATG12|ATG14|ATG5|ATP6V0D1|ATP6V0E1|ATP8B3|B2M|BCAP31|BECN1|BLOC1S6|BRCA2|C3ORF58|CACNG3|CACNG8|CAMK2B|CAMK2G|CANX|CAPG|CAPZA3|CCDC115|CDC37L1|CHMP3|CLCN3|CLINT1|CLTC|COMMD7|COPS5|COPZ1|CORO7|CTSB|CTTNBP2|CUZD1|CXADR|CXCR4|CYB5R1|DAB2IP|DISC1|DNAJC5|DNM1L|DNM…
Cellular Component	3	intracellular ribonucleoprotein complex	GO:0030529	1,07e-48	1,49e-44	188	AGO4|AKAP17A|APEX1|AQR|ARNTL|ASZ1|ATXN2|BTBD6|CANX|CAPRIN1|CDC40|CDC5L|CELF1|CHCHD1|CIRBP|CLOCK|CNOT1|CNOT3|CPEB1|CPSF3|CWC15|CWC22|CWC27|DCP2|DDX23|DDX39B|DDX5|DGCR14|DHX29|DKC1|DNAJC21|DRG1|EEFSEC|EFTUD2|EIF2D|EIF2S1|EIF3B|EIF3C|EIF3F|EIF4E|EIF4ENIF1|FBL|FRG1|GAR1|GEMIN2|GEMIN4|GRB7|GRSF1|HENMT1|HMBOX1|HNRNPA0|HNRNPD|HNRNPH1|HNRNPK|HNRNPL|HSPA14|HSPA8|ILF2|IQGAP1|IVNS1ABP|KHSRP|LRPPRC|LRRK2|LSM…
Cellular Component	2	endoplasmic reticulum membrane	GO:0005789	1,40e-48	1,94e-44	246	ABCB6|ABCD4|ABHD4|ACER1|ACSL3|ACSL5|AGPAT3|AGPAT4|ALDH3A2|ALG1|ALG2|ALG5|ALG9|ANKRD13C|ANO5|ANTXR2|APOO|ARCN1|ARL6IP1|ARL6IP5|ATG14|ATP13A1|ATP2A2|ATP2A3|ATP8B3|B3GLCT|BCAP31|BCL2|BECN1|CAMK2B|CAMK2G|CANT1|CANX|CARD19|CERS2|CERS4|CLSTN1|COPZ1|CREB3|CREB3L2|CTDNEP1|CYB5A|CYB5R1|CYB5R4|CYP19A1|CYP2J2|CYP2U1|CYP7B1|DDOST|DERL1|DERL2|DHDDS|DHRS7B|DNAJA1|DNAJB9|DNAJC14|DNM1L|DPAGT1|DPM2|DTNBP1|EDEM1|E…
Cellular Component	2	cell-cell junction	GO:0005911	1,51e-48	2,10e-44	190	ABI1|ACTN1|ADGRL3|AHSA1|AMOTL2|ANXA2|AQP3|AQP7|ARFIP1|ARFIP2|ARGLU1|ARHGAP1|ARHGEF16|BAG3|BZW2|CAMSAP3|CAPG|CAPZB|CASK|CAST|CBL|CC2D1A|CDC42BPA|CDC42BPB|CDH1|CDH2|CDH5|CHMP2B|CHMP4B|CHMP5|CKAP5|CLDN12|CLDN23|CLDN5|CLINT1|CNKSR1|COBLL1|CSNK1D|CTNND1|CTTN|CXADR|DAB2IP|DHX29|DLG3|DOCK9|DSC2|DSG2|ECT2|EFHD2|EGFR|EHD1|EIF2A|EIF2S3|EPCAM|EPHA2|EPS15|ESAM|EVPL|EXOC3|FAM129B|FAT2|FLNA|FLNB|FLOT1|FLOT2|FR…
Biological Process	4	protein catabolic process	GO:0030163	1,71e-48	2,38e-44	200	ACE|ADAM8|ADAMTS12|ANAPC11|ANAPC15|ANAPC2|ANAPC4|ANAPC5|ANXA2|APOE|ARIH2|ARNTL|AURKB|BAG5|BAG6|BANP|BARD1|BBS7|BCAP31|BNIP3|BNIP3L|BUB3|CAPN2|CBL|CCDC22|CCDC47|CCNF|CD81|CDC16|CDC23|CDC26|CDC34|CDK1|CDK5RAP3|CHMP4B|CHMP4C|CLN5|CLOCK|CLPP|CLPX|CRBN|CSNK1D|CSNK2A1|CTSB|CTSS|CUL1|CUL4A|CUL4B|CYLD|DAB2IP|DDB1|DEDD|DERL1|DERL2|DISC1|DNAJB9|EDEM1|EGFR|EGLN2|ERLIN1|FAF1|FAM83D|FBXL22|FBXL3|FBXL4|FBXO10|…
Biological Process	3	carbohydrate derivative metabolic process	GO:1901135	2,49e-48	3,46e-44	278	ABCC5|ABHD10|ABO|ACAT1|ACOT8|ADAMTS12|ADCY1|ADCY5|ADPGK|ADSSL1|AKAP9|ALG1|ALG2|ALG5|ALG9|AMPD2|AP2A1|APOE|APRT|ARNT|ARSK|ASAH1|ATP5D|ATP5G2|ATP5I|ATP5O|ATP6V1A|B3GALT2|B3GALT6|B3GLCT|B3GNT2|B3GNT5|B3GNT9|B4GALNT2|B4GALT2|B4GALT6|BAD|BCL2|BMPR1B|CANT1|CAP2|CARD11|CASK|CBR4|CECR1|CHST12|CHST15|CHST3|CLTC|CMPK1|COASY|COG3|COG7|COL11A1|COL2A1|COX15|COX5A|CRHR1|CROT|CST3|CTSA|DCXR|DDIT4|DDOST|DERA|DHD…
Biological Process	2	negative regulation of response to stimulus	GO:0048585	4,38e-48	6,09e-44	298	ABL1|ACP5|ADAMTS12|ADGRA2|ADGRG3|ADIPOQ|ADIPOR1|AKT1S1|ANXA2|AP2A1|AP2M1|APOE|ARAP3|ARHGAP35|ARHGAP42|ARNTL|ASXL1|ATF3|ATF4|AXIN2|BAG5|BAMBI|BBS2|BCL2|BCL2L12|BCL6|BMP7|C1QBP|C8ORF4|CARD19|CASK|CBL|CCDC22|CDC34|CDH2|CDK5RAP3|CERS2|CFLAR|CHD8|CHRNA7|CIB1|CLASP1|CLOCK|CNOT1|COL2A1|CREB3|CREBRF|CRY2|CTNND1|CTTN|CUEDC2|CYLD|CYP19A1|CYP7B1|DAB2IP|DACT2|DAPK1|DDIT4|DDX39B|DERL2|DNAJA1|DNM2|DUSP14|DUSP1…
Cellular Component	2	nuclear outer membrane-endoplasmic reticulum membrane network	GO:0042175	5,83e-48	8,11e-44	248	ABCB6|ABCD4|ABHD4|ACER1|ACSL3|ACSL5|AGPAT3|AGPAT4|ALDH3A2|ALG1|ALG2|ALG5|ALG9|ANKRD13C|ANO5|ANTXR2|APOO|ARCN1|ARL6IP1|ARL6IP5|ATG14|ATP13A1|ATP2A2|ATP2A3|ATP8B3|B3GLCT|BCAP31|BCL2|BECN1|CAMK2B|CAMK2G|CANT1|CANX|CARD19|CERS2|CERS4|CLSTN1|COPZ1|CREB3|CREB3L2|CTDNEP1|CYB5A|CYB5R1|CYB5R4|CYP19A1|CYP2J2|CYP2U1|CYP7B1|DDOST|DERL1|DERL2|DHDDS|DHRS7B|DNAJA1|DNAJB9|DNAJC14|DNM1L|DPAGT1|DPM2|DTNBP1|EDEM1|E…
Biological Process	5	negative regulation of cellular macromolecule biosynthetic process	GO:2000113	9,13e-48	1,27e-43	287	ACOT8|ADIPOQ|AGO4|AKIRIN2|ANKRD1|ARHGAP35|ARID1A|ARNTL|ASXL1|ATF3|ATF4|AURKB|BACH1|BATF3|BCL11A|BCL6|BEND3|BLM|BMP6|BMP7|BRCA2|BRMS1|C1D|C1QBP|CAPRIN1|CAPRIN2|CBX2|CBX3|CBX4|CBX6|CBX7|CBX8|CDC73|CEBPB|CELF1|CENPF|CHCHD3|CHD8|CIPC|CIRBP|CITED2|CLOCK|CNOT1|CNOT6|CNOT8|COMMD7|CPEB1|CREB1|CREBBP|CREBZF|CRY2|CTC1|CTCF|CUX2|DAB2IP|DAPK1|DDX5|DEDD|DGCR8|DNAJA3|DNAJB6|DNAJC2|DND1|DNMT3A|DR1|DUSP22|E2F6|E…
Cellular Component	4	microtubule organizing center	GO:0005815	9,35e-48	1,30e-43	188	ACTR8|AKAP11|AKAP9|APEX1|ARHGAP35|ARL2|ARL3|ATF4|ATP6V0D1|AXIN2|B9D1|BBS2|BBS5|BBS7|BLOC1S2|BOD1|BRCA2|C14ORF166|CAMK2B|CAMSAP2|CAMSAP3|CAPG|CAPRIN2|CC2D1A|CCDC124|CCDC77|CCDC92|CCHCR1|CCNF|CCSAP|CDC16|CDC45|CDK1|CDK5RAP3|CENPF|CENPU|CEP104|CEP120|CEP170|CEP350|CEP44|CEP55|CEP63|CEP72|CEP76|CIB1|CKAP5|CLASP1|CNTRL|CSNK1D|CSPP1|CYLD|DAAM1|DCAF12|DCLRE1B|DCTN1|DCTN2|DCTN5|DDAH2|DISC1|DLGAP5|DNM2|DP…
Biological Process	3	negative regulation of cell death	GO:0060548	1,09e-47	1,52e-43	229	AARS|ABL1|ADAM8|ADNP2|AGO4|AMBRA1|APOE|ARL6IP1|ATF4|ATG5|AURKB|AVEN|BAD|BAG1|BAG3|BAG4|BAG5|BAG6|BARD1|BCL2|BCL2L12|BCL6|BECN1|BMP7|BNIP2|BNIP3|BNIP3L|BTC|CACYBP|CAMK1D|CAST|CAT|CBL|CBX4|CCND2|CDK1|CEBPB|CFL1|CFLAR|CHD8|CHMP4B|CIB1|CITED2|COL2A1|CREB1|CREB3|CSNK2A1|CST3|CTTN|DAPK1|DCPS|DDAH2|DDB1|DFFA|DNAJA1|DNAJA3|DNAJB6|DNAJC5|EGFR|ELL3|EPCAM|FADD|FAM129B|FBXO7|FLNA|FLT4|FMN2|FNIP1|FOXO1|FXN|GD…
Biological Process	4	peptide metabolic process	GO:0006518	1,25e-47	1,73e-43	202	AARS|AARSD1|ACE|AGO4|AKT2|APOE|ATF4|ATXN2|AURKAIP1|BDH2|BECN1|C1QBP|CAPRIN1|CAPRIN2|CDC123|CELF1|CHAC2|CHCHD1|CIRBP|CLN5|CNOT1|CNOT6|CNOT8|COA3|COPS5|CPEB1|DALRD3|DAPK1|DARS|DARS2|DAZL|DDX39B|DENR|DGCR8|DHX29|DIO2|DND1|DTD1|ECE1|EEF1E1|EEFSEC|EGFR|EIF2A|EIF2AK1|EIF2AK3|EIF2B1|EIF2B4|EIF2B5|EIF2D|EIF2S1|EIF2S2|EIF2S3|EIF3B|EIF3C|EIF3F|EIF4B|EIF4E|EIF4E2|EIF4E3|EIF4EBP3|EIF4ENIF1|EIF5A2|EIF5B|ELAVL…
Biological Process	2	response to abiotic stimulus	GO:0009628	1,45e-47	2,01e-43	262	ACER1|ACOT11|ACTR5|ADAM8|ADIPOQ|ADSSL1|AKAP9|AKT1S1|ALAD|ANKRD1|APAF1|APOLD1|ARNT|ATF4|AURKB|B4GALT2|BACH1|BAD|BAG1|BAG3|BAG4|BAG5|BCL2|BECN1|BLM|BMP6|BMP7|BNIP3|BNIP3L|BRCA2|BRD1|BRE|C8ORF4|CACNA1F|CAMK2B|CAMK2G|CAPN2|CAT|CBL|CDH8|CHORDC1|CHRNA7|CIRBP|CITED2|CLOCK|COL11A1|COPS3|CPEB1|CRADD|CREB1|CREBBP|CRTC1|CRY2|CST3|CTSS|CUL4B|CXCR4|CYB5R4|DDB1|DDB2|DDIT4|DISC1|DNAJA1|DNAJA2|DNAJA3|DNAJB4|DNAJ…
Biological Process	5	peptide biosynthetic process	GO:0043043	2,05e-47	2,85e-43	183	AARS|AARSD1|AGO4|AKT2|ATF4|ATXN2|AURKAIP1|BDH2|C1QBP|CAPRIN1|CAPRIN2|CDC123|CELF1|CHAC2|CHCHD1|CIRBP|CNOT1|CNOT6|CNOT8|COA3|COPS5|CPEB1|DALRD3|DAPK1|DARS|DARS2|DAZL|DDX39B|DENR|DGCR8|DHX29|DIO2|DND1|DTD1|EEF1E1|EEFSEC|EGFR|EIF2A|EIF2AK1|EIF2AK3|EIF2B1|EIF2B4|EIF2B5|EIF2D|EIF2S1|EIF2S2|EIF2S3|EIF3B|EIF3C|EIF3F|EIF4B|EIF4E|EIF4E2|EIF4E3|EIF4EBP3|EIF4ENIF1|EIF5A2|EIF5B|ELAVL1|ETF1|FARSA|FURIN|GARS|G…
Biological Process	3	single-organism biosynthetic process	GO:0044711	3,54e-47	4,92e-43	295	AACS|ABCD3|ACADL|ACAT1|ACBD3|ACER1|ACLY|ACOT8|ACSF3|ACSL3|ACSS2|ADCY1|ADCY5|ADI1|ADIPOQ|ADSSL1|AGK|AGMAT|AGPAT3|AGPAT4|AKAP9|AKT2|ALAD|ALDH3A2|ALDH8A1|ALG1|ALG2|ALG9|ALOX15B|ALOX5|AMPD2|AP2A1|APOE|APRT|ARF1|ARPP19|ASL|ASPA|ATF3|ATF4|ATP5D|ATP5G2|ATP5I|ATP5O|B3GALT2|B3GNT2|B3GNT5|BCO1|BDH2|BMP6|CACNA1H|CAP2|CBR4|CBSL|CBX8|CERS2|CERS4|CH25H|CHST10|CHST12|CHST15|CLTC|CMPK1|CNBP|COASY|COQ2|COQ4|COQ5|…
Biological Process	5	neurogenesis	GO:0022008	4,76e-47	6,62e-43	302	ABI1|ABL1|ABT1|ADCY1|ADGRG6|ADGRL3|ADNP2|AKT2|ANAPC2|ANKRD1|APOE|ARF1|ARHGAP35|ARHGAP4|ARL3|ARNTL|ASPM|ATCAY|ATF1|B2M|B3GNT2|BAG5|BCL2|BCL6|BECN1|BIN1|BLOC1S2|BLOC1S6|BMP6|BMP7|BMPR1A|BMPR1B|BOC|CAMK1D|CAMK2B|CAMSAP1|CAMSAP2|CAMSAP3|CAPRIN1|CAPRIN2|CBLN1|CDH1|CDH2|CDH4|CDK1|CDK5RAP3|CEBPB|CEP120|CERS2|CFL1|CHN1|CIB1|CLN5|CNTN2|CREB1|CRTAC1|CRTC1|CSNK1D|CTDSP1|CTNND2|CTTN|CUL4B|CUX2|CXCR4|DAB2IP|D…
Biological Process	5	translation	GO:0006412	1,07e-46	1,49e-42	177	AARS|AARSD1|AGO4|AKT2|ATF4|ATXN2|AURKAIP1|C1QBP|CAPRIN1|CAPRIN2|CDC123|CELF1|CHCHD1|CIRBP|CNOT1|CNOT6|CNOT8|COA3|COPS5|CPEB1|DALRD3|DAPK1|DARS|DARS2|DAZL|DDX39B|DENR|DGCR8|DHX29|DIO2|DND1|DTD1|EEF1E1|EEFSEC|EGFR|EIF2A|EIF2AK1|EIF2AK3|EIF2B1|EIF2B4|EIF2B5|EIF2D|EIF2S1|EIF2S2|EIF2S3|EIF3B|EIF3C|EIF3F|EIF4B|EIF4E|EIF4E2|EIF4E3|EIF4EBP3|EIF4ENIF1|EIF5A2|EIF5B|ELAVL1|ETF1|FARSA|GARS|GATC|GFM2|GIGYF2|G…
Biological Process	6	generation of neurons	GO:0048699	1,08e-46	1,50e-42	289	ABI1|ABL1|ABT1|ADCY1|ADGRL3|ADNP2|ANAPC2|ANKRD1|APOE|ARF1|ARHGAP35|ARHGAP4|ARL3|ARNTL|ASPM|ATCAY|ATF1|B2M|B3GNT2|BAG5|BCL2|BCL6|BECN1|BIN1|BLOC1S2|BLOC1S6|BMP6|BMP7|BMPR1A|BMPR1B|BOC|CAMK1D|CAMK2B|CAMSAP1|CAMSAP2|CAMSAP3|CAPRIN1|CAPRIN2|CBLN1|CDH1|CDH2|CDH4|CDK1|CDK5RAP3|CEBPB|CERS2|CFL1|CHN1|CIB1|CLN5|CNTN2|CREB1|CRTAC1|CRTC1|CSNK1D|CTDSP1|CTNND2|CTTN|CUL4B|CUX2|CXCR4|DAB2IP|DAGLA|DDIT4|DISC1|DN…
Biological Process	3	endomembrane system organization	GO:0010256	1,09e-46	1,51e-42	169	ACSL3|ACTN2|ADIPOQ|AKAP8L|AKT2|AKTIP|ANK1|ANXA2|AP2M1|ARHGAP21|ARHGEF16|ARL6IP1|ATP2A2|BAG4|BAG5|BAG6|BBS2|BIN2|BLOC1S2|BLZF1|CCDC47|CDH1|CDH2|CDK1|CHMP2B|CHMP3|CHMP4B|CHMP4C|CHMP5|CHMP7|CIB1|CLASP1|CLCN3|CLTC|COG1|COG2|COG3|COG4|CREB1|CSNK1D|CTDNEP1|CXCR4|DCTN1|DNM2|DOPEY2|DTNBP1|EFR3A|EHD2|EIF2AK3|EPHA2|FLOT1|FLOT2|GAK|GBF1|GCC2|GET4|GOLGA2|GOLGA7|GOPC|HGS|HOOK2|INPP5K|IST1|ITGA3|ITGB1|JUP|KALR…
Biological Process	3	regulation of cellular localization	GO:0060341	1,23e-46	1,71e-42	217	ABL1|ACSL3|ACTN2|ADCY5|ADIPOQ|AKAP8L|AKT2|ANP32B|AP2M1|ARF1|ARHGEF16|ARIH2|ATG13|ATP2A2|AXIN2|BAD|BAG4|BAMBI|BARD1|BCAP31|BCL2|BECN1|BMP6|BMP7|BMPR1A|BNIP3L|C8ORF4|CAPN10|CCDC22|CCT3|CCT6A|CCT7|CDH1|CDH2|CDK1|CDK5RAP3|CEP72|CHMP3|CIB1|CLTC|CYB5R1|CYLD|DAB2IP|DERL2|DKC1|DNAJA1|DTNBP1|DYNLL1|DYNLL2|ECT2|EDEM1|EFNA5|EGFR|EIF2AK3|ENY2|EPHA2|FAF1|FAM20B|FBXW11|FIS1|FLNA|FZD5|G3BP2|GAS1|GATA2|GBF1|GCC2…
Cellular Component	3	neuron projection	GO:0043005	1,49e-46	2,08e-42	231	ABI1|ABL1|ACADM|ACTN2|ADGRL3|AKAP9|ANK1|ANXA3|AP1S1|AP2M1|AP3B1|AP3M2|AP3S2|APBA1|APOE|ARF1|ARHGAP4|ARPC3|ARPC5|ATCAY|ATF4|ATP6V0D1|BAG3|BECN1|BIN1|BLOC1S2|BLOC1S6|BMPR1A|BMPR1B|BNIP3|BOC|BRD1|CACYBP|CADM2|CAMK1G|CANX|CAPN2|CAPRIN1|CBL|CCDC120|CCSAP|CDH8|CHRNA7|CIB1|CNTN2|CPEB1|CREB1|CRTAC1|CRTC1|CSNK1D|CST3|CTNND1|CTNND2|CTTN|CTTNBP2|CXADR|CYFIP2|DAB2IP|DAGLA|DCTN2|DISC1|DLG3|DNAJC5|DNM2|DNM3|DP…
Biological Process	3	cellular response to endogenous stimulus	GO:0071495	2,03e-46	2,82e-42	270	ABL1|ACTN2|ADAMTS12|ADCY1|ADCY5|ADIPOQ|ADIPOR1|ADIPOR2|AKAP13|AKAP9|AKT2|ANKRD1|APAF1|APEX1|APRT|ARHGEF18|ARID1A|ARNTL|ARPC3|ATP6AP1|ATP6V0D1|ATP6V0E1|ATP6V1A|ATP6V1C1|ATP6V1E1|ATP6V1F|BAD|BAG4|BAMBI|BBS2|BECN1|BLM|BMP6|BMP7|BMPR1A|BMPR1B|BUD31|CACNA1H|CAPN10|CAPN2|CBL|CD81|CDC5L|CDH1|CDH5|CEBPB|CIB1|CIB2|CITED2|CLDN5|CLOCK|CNOT1|COL2A1|COL5A2|CPEB1|CREB1|CREBRF|CRHR1|CRY2|CSNK1D|CTSB|CTSS|CYP7B1…
Biological Process	3	regulation of transport	GO:0051049	2,39e-46	3,33e-42	350	AACS|ABCG8|ABL1|ACSL3|ACTN2|ADAM8|ADCY5|ADIPOQ|ADIPOR2|AKAP8L|AKAP9|AKT2|ALOX15B|ANKRD1|ANP32B|ANXA2|APOE|ARF1|ARFIP1|ARIH2|ARL2|ARL6IP1|ARL6IP5|ARNTL|ARPP19|ATF4|ATG13|ATP2A2|ATP6AP1|ATXN2|AXIN2|B2M|BAD|BAG4|BAMBI|BARD1|BCAP31|BCL2|BET1L|BIN1|BMP6|BMP7|BMPR1A|BNIP3L|C8ORF4|CACNA1D|CACNA1F|CACNA1H|CACNA1I|CACNG3|CACNG8|CAMK1D|CAMK2B|CAMK2G|CAPN10|CASK|CBL|CCDC22|CDH1|CDH2|CDK1|CHMP3|CHRNA7|CIB1|C…
Biological Process	4	proteolysis	GO:0006508	2,60e-46	3,61e-42	325	ACE|ADAM12|ADAM33|ADAM8|ADAMTS12|AKIRIN2|ANAPC11|ANAPC15|ANAPC2|ANAPC4|ANAPC5|ANP32B|ANPEP|APAF1|APH1B|APLP2|APOE|ARIH2|ARL6IP1|ARL6IP5|ARNTL|ASXL1|ATG4A|ATG4C|AURKAIP1|AURKB|BAD|BAG5|BAG6|BBS7|BCAP31|BCL2L12|BCL2L13|BRE|BUB3|C1QBP|C7|CAPN10|CAPN2|CAPN7|CAPNS1|CAST|CBL|CCBE1|CCDC22|CCDC47|CCNF|CDC16|CDC23|CDC26|CDC34|CDK1|CFLAR|CHMP4B|CHMP4C|CLN5|CLOCK|CLPP|CLPX|CNTN2|COL4A3|COPS3|COPS5|COPS8|CRA…
Cellular Component	3	endosome	GO:0005768	4,64e-46	6,46e-42	212	ABCA5|ABCB6|ACAP1|ACE|AKT2|AMOTL2|ANKRD50|ANTXR2|ANXA2|ANXA6|AP2A1|AP2M1|AP4B1|AP5S1|APOE|APPL2|ARF1|ATP11B|ATP6AP1|ATP6V0D1|ATP6V0E1|ATP6V1E1|AVL9|B2M|BECN1|BET1L|BLOC1S6|C16ORF62|C9ORF72|CCDC115|CCDC120|CCDC22|CD164|CD68|CDH1|CHMP2B|CHMP3|CHMP4B|CHMP4C|CHMP5|CHMP7|CLCN3|CLCN4|CLTC|CRHR1|CST3|CTSB|CTSS|CXCR4|CYB561A3|DERL1|DERL2|DIAPH2|DNM2|DTNBP1|ECE1|EEA1|EGFR|EHD1|EHD2|EPHA3|EPHA4|EPS15|FAM21…
Biological Process	6	regulation of protein phosphorylation	GO:0001932	4,78e-46	6,64e-42	274	ABI1|ABL1|ACE|ADAM8|ADARB1|ADCY1|ADCY5|ADIPOQ|AKAP13|AKAP8L|AKAP9|AKT1S1|AKT2|AKTIP|ANXA2|APOE|ARL6IP5|ARR3|ATF3|ATG14|ATP6AP1|AXIN2|BAG4|BCL2|BLM|BMP6|BMP7|BMPR1A|CAPRIN2|CCND2|CCNE2|CCNK|CCNT1|CD81|CDH2|CDK1|CDK5RAP3|CDK9|CENPE|CHORDC1|CHRNA7|CIB1|CNPPD1|COPS5|COPS8|CORO1C|CSNK1D|CTDSP1|CTDSPL|CXCR4|DAB2IP|DBF4B|DBNDD2|DDIT4|DNAJA1|DSTYK|DTNBP1|DUSP14|DUSP16|DUSP19|DUSP22|DUSP3|DUSP4|DUSP5|DUSP…
Biological Process	3	regulation of multicellular organismal development	GO:2000026	5,36e-46	7,46e-42	348	ABL1|ACE|ACIN1|ADAM8|ADAMTS12|ADGRA2|ADGRL3|ADIPOQ|ADIPOR1|ALOX15B|ANAPC2|ANKRD1|ANXA3|AP2A1|AP2M1|AP3B1|APLF|APOE|APOLD1|AQP3|ARF1|ARHGAP35|ARHGAP4|ARNT|ARNTL|ASPM|ATF1|ATP6AP1|AXIN2|B2M|BAD|BAG5|BAMBI|BCL2|BCL6|BIN1|BMP6|BMP7|BMPR1A|BMPR1B|BRCA2|C1QBP|C8ORF4|CAMK1D|CAMK2B|CAMK4|CAPRIN1|CAPRIN2|CARD11|CBLN1|CCBE1|CCSAP|CDC73|CDH2|CDH4|CDH5|CDK1|CDK5RAP3|CEBPB|CENPF|CERS2|CFL1|CHN1|CHRNA7|CIB1|CI…
Biological Process	3	homeostatic process	GO:0042592	6,84e-46	9,51e-42	323	AACS|ABCB6|ABCG2|ABCG8|ABL1|ACADL|ACIN1|ACP5|ADAM8|ADCY1|ADCY5|ADIPOQ|ADIPOR1|ADIPOR2|AMPD2|ANKRD11|ANXA6|APEX1|APOE|AQP3|ARF1|ARNT|ATOX1|ATP2A2|ATP2C1|ATP6AP1|ATP6V0D1|ATP6V0E1|ATP6V1A|ATP6V1C1|ATP6V1E1|ATP6V1F|AURKB|B2M|BAD|BARD1|BBS12|BBS2|BCAP31|BCL2|BCL6|BDH2|BMP6|BPGM|BRCA2|CACNA1F|CCDC22|CCDC47|CCR6|CCT3|CCT6A|CCT7|CDH2|CEBPG|CHMP2B|CHMP4B|CHRNA7|CIB2|CKB|CLCN3|CLN5|COL2A1|CREBBP|CRY2|CTC1…
Biological Process	1	immune system process	GO:0002376	8,77e-46	1,22e-41	437	ABI1|ABL1|ACE|ACIN1|ACTN1|ADAM8|ADARB1|ADGRG3|ADIPOQ|ADSSL1|AKAP17A|AKIRIN2|ANXA2|ANXA3|AP1S1|AP1S2|AP2A1|AP2M1|AP3B1|APLF|AQP3|ARF1|ARIH2|ARNT|ARPC1A|ARPC3|ARPC4|ARPC5|ATG12|ATG5|ATP6AP1|AZI2|B2M|BAD|BAG6|BATF3|BCAP31|BCL2|BCL6|BECN1|BLOC1S6|BMP6|BMPR1A|BNIP3|BNIP3L|BPGM|BRCA2|BRK1|C1QBP|C7|C8ORF4|CACNA1F|CAMK1D|CAMK2B|CAMK2G|CAMK4|CANX|CARD11|CCR6|CD164|CD81|CDC73|CEBPB|CEBPG|CENPE|CH25H|CHD2|C…
Biological Process	4	negative regulation of nucleobase-containing compound metabolic process	GO:0045934	1,36e-45	1,89e-41	289	ADIPOQ|AKAP9|AKIRIN2|ANKRD1|APEX1|ARHGAP35|ARID1A|ARNTL|ASXL1|ATF3|AURKB|BACH1|BAG4|BARD1|BATF3|BCL11A|BCL6|BEND3|BLM|BMP6|BMP7|BRCA2|BRMS1|C1D|C1QBP|CBX2|CBX3|CBX4|CBX6|CBX7|CBX8|CCAR1|CCNT1|CDC73|CDK9|CEBPB|CENPF|CHCHD3|CHD8|CIPC|CITED2|CLOCK|CNOT1|COMMD7|CREB1|CREBBP|CREBZF|CREG1|CRY2|CTC1|CTCF|CUX2|DAB2IP|DDIT4|DDX5|DEDD|DFFA|DHX34|DNAJA3|DNAJB6|DNAJC15|DNAJC2|DNMT3A|DR1|DUSP22|E2F6|E4F1|EED|…
Biological Process	3	regulation of cell differentiation	GO:0045595	2,21e-45	3,07e-41	319	ABCA5|ABL1|ACIN1|ADAM8|ADAMTS12|ADGRA2|ADIPOQ|ADIPOR1|AKAP13|ALOX15B|ANAPC2|ANKRD1|ANP32B|AP3B1|APOE|APOLD1|AQP3|ARF1|ARHGAP35|ARHGAP4|ARNT|ARNTL|ASPM|ASXL1|ATF1|ATP6AP1|AXIN2|B2M|BAD|BAG5|BAMBI|BBS12|BCL2|BCL6|BIN1|BLOC1S6|BMP6|BMP7|BMPR1A|BMPR1B|BNIP2|BOC|BTC|C1QBP|CAMK1D|CAMK2B|CAMK4|CAPRIN1|CAPRIN2|CARD11|CDC73|CDH2|CDH4|CDH5|CDK1|CDK5RAP3|CDK9|CEBPB|CERS2|CFL1|CFLAR|CHN1|CIB1|CLASP1|CLDN5|CL…
Biological Process	5	neuron differentiation	GO:0030182	7,59e-45	1,06e-40	266	ABI1|ABL1|ABT1|ADCY1|ADNP2|ANAPC2|ANKRD1|APOE|ARF1|ARHGAP35|ARHGAP4|ARL3|ASPM|ATCAY|ATF1|B2M|B3GNT2|BAG5|BCL2|BCL6|BECN1|BIN1|BLOC1S2|BLOC1S6|BMP6|BMP7|BMPR1B|BOC|CAMK1D|CAMK2B|CAMSAP1|CAMSAP2|CAMSAP3|CAPRIN1|CAPRIN2|CBLN1|CDH1|CDH4|CDK5RAP3|CEBPB|CERS2|CFL1|CHN1|CIB1|CLN5|CNTN2|CREB1|CRTAC1|CRTC1|CSNK1D|CTDSP1|CTNND2|CTTN|CUL4B|CUX2|DAB2IP|DDIT4|DISC1|DNM2|DNM3|DNMT3A|DPYSL5|DTNBP1|DYNLL2|ECT2|E…
Biological Process	3	cell cycle phase transition	GO:0044770	1,02e-44	1,41e-40	166	AKAP8L|AKAP9|ANAPC11|ANAPC15|ANAPC2|ANAPC4|ANAPC5|APEX1|ARID3A|ARPP19|BACH1|BCL2|BLM|BUB3|C8ORF4|CAMK2G|CCND2|CCNE2|CDC16|CDC23|CDC26|CDC34|CDC45|CDC5L|CDC73|CDK1|CDK5RAP3|CENPE|CENPF|CEP63|CEP72|CEP76|CHMP4B|CHMP7|CKAP5|CLASP1|CNOT1|CNOT3|CNOT4|CNOT6|CNOT8|CNTRL|CRADD|CSNK1D|CSNK2A1|CTC1|CTDSP1|CTDSPL|CUL1|CUL4A|CUL4B|CUL5|DBF4|DBF4B|DCTN1|DCTN2|DDB1|DLGAP5|DNM2|DYNC1I2|DYNLL1|E2F6|ECD|EGFR|EIF4…
Biological Process	3	negative regulation of cell communication	GO:0010648	1,02e-44	1,42e-40	267	ABL1|ADAMTS12|ADGRA2|ADGRG3|ADIPOQ|ADIPOR1|AKT1S1|AP2A1|AP2M1|APOE|ARAP3|ARF1|ARHGAP35|ARHGAP42|ARNTL|ASXL1|ATF3|AXIN2|BAG5|BAMBI|BCL2|BCL2L12|BCL6|BMP7|C1QBP|C8ORF4|CARD19|CBL|CCDC22|CDC34|CDH2|CDK5RAP3|CFLAR|CHD8|CIB1|CLOCK|CNOT1|COL2A1|CREB3|CREBRF|CRY2|CTNND1|CTTN|CYLD|CYP7B1|DAB2IP|DACT2|DAPK1|DDIT4|DNAJA1|DNM2|DUSP14|DUSP16|DUSP19|DUSP22|DUSP3|DUSP4|DUSP5|DUSP7|EGFR|ELL3|ENY2|EPHA2|EPS15|ER…
Biological Process	3	negative regulation of signal transduction	GO:0009968	1,25e-44	1,73e-40	252	ABL1|ADAMTS12|ADGRA2|ADGRG3|ADIPOQ|ADIPOR1|AKT1S1|AP2A1|AP2M1|APOE|ARAP3|ARHGAP35|ARHGAP42|ARNTL|ASXL1|ATF3|AXIN2|BAG5|BAMBI|BCL2|BCL2L12|BCL6|BMP7|C1QBP|C8ORF4|CARD19|CBL|CCDC22|CDC34|CDH2|CDK5RAP3|CFLAR|CHD8|CIB1|CLOCK|CNOT1|COL2A1|CREB3|CREBRF|CRY2|CTNND1|CTTN|CYLD|CYP7B1|DAB2IP|DACT2|DAPK1|DDIT4|DNAJA1|DNM2|DUSP14|DUSP16|DUSP19|DUSP22|DUSP3|DUSP4|DUSP5|DUSP7|EGFR|ELL3|EPHA2|EPS15|ERBIN|ERRFI1…
Biological Process	2	negative regulation of signaling	GO:0023057	2,06e-44	2,87e-40	267	ABL1|ADAMTS12|ADGRA2|ADGRG3|ADIPOQ|ADIPOR1|AKT1S1|AP2A1|AP2M1|APOE|ARAP3|ARF1|ARHGAP35|ARHGAP42|ARNTL|ASXL1|ATF3|AXIN2|BAG5|BAMBI|BCL2|BCL2L12|BCL6|BMP7|C1QBP|C8ORF4|CARD19|CBL|CCDC22|CDC34|CDH2|CDK5RAP3|CFLAR|CHD8|CIB1|CLOCK|CNOT1|COL2A1|CREB3|CREBRF|CRY2|CTNND1|CTTN|CYLD|CYP7B1|DAB2IP|DACT2|DAPK1|DDIT4|DNAJA1|DNM2|DUSP14|DUSP16|DUSP19|DUSP22|DUSP3|DUSP4|DUSP5|DUSP7|EGFR|ELL3|ENY2|EPHA2|EPS15|ER…
Biological Process	3	negative regulation of molecular function	GO:0044092	2,18e-44	3,04e-40	247	ABL1|ACE|ACTN2|ADARB1|ADGRG3|ADIPOQ|AIP|AKAP9|AKT1S1|ANAPC11|ANAPC15|ANAPC2|ANAPC4|ANAPC5|ANXA2|ANXA3|APLP2|APOE|ARL2|ARL6IP1|ARPP19|AURKB|B2M|BAG4|BAG5|BCL2L12|BMP7|BRMS1|BUB3|CAMSAP3|CAND1|CAST|CAT|CCM2L|CDC16|CDC23|CDC26|CDK1|CDK5RAP3|CEBPG|CHORDC1|CIB1|CMKLR1|COL4A3|COMMD7|CORO1C|CRHR1|CRIM1|CRTAC1|CRY2|CSNK2A1|CST3|CSTB|CTC1|CTTNBP2NL|CYLD|DAB2IP|DBNDD2|DLG3|DNAJA1|DNAJB6|DTNBP1|DUSP14|DUSP1…
Biological Process	5	cellular macromolecular complex assembly	GO:0034622	2,78e-44	3,87e-40	215	ABL1|AGO4|AHCTF1|AKAP9|ANP32B|ARF1|ARL2|ARPC3|ARPC4|ARPC5|ARPC5L|ARPIN|ASF1B|ATF1|ATPAF2|ATXN2|BAG4|BBS12|BCS1L|BIN1|BRD2|BRK1|C1QBP|CAND1|CAPG|CAPZA3|CDC42EP2|CELF1|CENPE|CENPF|CENPI|CENPL|CENPM|CENPO|CENPP|CENPT|CENPU|CHAF1B|CHD1L|CHMP3|CIRBP|CLASP1|CLINT1|CNOT1|CNOT6|COA3|COG4|COPS8|CORO7|COX15|CREB1|CSNK1D|CTTN|CUL4A|CUL4B|DCTN1|DDB1|DDB2|DDX23|DDX39B|DENR|DNAH5|DNM1L|EFNA5|EIF2A|EIF2D|EIF3B|…
Cellular Component	4	mitochondrial matrix	GO:0005759	3,42e-44	4,76e-40	140	AASS|ABHD10|ACAD8|ACADL|ACADM|ACAT1|ACOT2|ACOT9|ACSF3|ADPRHL2|ALDH2|ALDH6A1|ALKBH7|ARL2|ATP5D|BCO2|BTD|C1QBP|CBR4|CHCHD1|CLPP|CLPX|COASY|CREB1|CS|CYP27A1|DARS2|DBT|DECR1|DLAT|DMGDH|DNAJA3|ECHS1|ECI1|FXN|GARS|GCDH|GFM2|GLRX2|GPT2|GRPEL1|GRSF1|GSTK1|GUF1|HADHA|HAGH|HIBADH|HIBCH|HSPA9|IDH2|IDH3B|ISCU|KIAA0391|LIAS|LIPT1|LRPPRC|LRRC59|LRRK2|LYRM4|MCCC1|MCEE|ME3|MIPEP|MLYCD|MMAA|MMAB|MPV17L2|MRPL10|MR…
Cellular Component	3	vacuolar part	GO:0044437	7,49e-44	1,04e-39	194	ABCA5|ABCB6|ABCD4|ACAP1|ACP2|ANPEP|ANTXR2|ANXA2|ANXA6|AP1S1|AP1S2|AP2A1|AP2M1|AP3B1|AP4B1|AP5S1|APPL2|ASAH1|ATG14|ATP11B|ATP6AP1|ATP6V0D1|ATP6V0E1|ATP6V1A|ATP6V1C1|ATP6V1E1|ATP6V1F|B2M|BECN1|BLOC1S2|BORCS8|CD164|CD68|CHMP2B|CHMP3|CHMP4B|CHMP4C|CHMP5|CHMP7|CLCN3|CLCN4|CLN5|CLTC|CTSA|CTSB|CTSS|CYB561A3|DAPK2|DIRC2|DNAJC5|DRAM2|DTNBP1|ECE1|EEA1|EGFR|EHD1|EHD2|EPHA4|EPS15|FAM21A|FLOT1|FUCA1|FZD5|GALC…
Cellular Component	3	cell-cell adherens junction	GO:0005913	7,87e-44	1,09e-39	123	ABI1|ACTN1|AHSA1|ANXA2|ARFIP1|ARFIP2|ARGLU1|ARHGAP1|ARHGEF16|BAG3|BZW2|CAMSAP3|CAPG|CAPZB|CAST|CBL|CC2D1A|CDH1|CDH2|CHMP2B|CHMP4B|CHMP5|CKAP5|CLINT1|COBLL1|CSNK1D|CTNND1|CTTN|DAB2IP|DHX29|DOCK9|DSC2|EFHD2|EGFR|EHD1|EIF2A|EIF2S3|EPHA2|EPS15|EVPL|EXOC3|FAM129B|FAT2|FLNA|FLNB|FLOT1|FLOT2|FSCN1|GIGYF2|GIPC1|GJA1|GOLGA2|GOLGA3|HDLBP|HNRNPK|HSPA8|IQGAP1|IST1|ITGB1|JUP|KIFC3|KRT18|KTN1|LDHA|LRRC59|MACF1…
Biological Process	3	lipid metabolic process	GO:0006629	8,15e-44	1,13e-39	291	AACS|ABCD3|ABHD4|ACAD8|ACADL|ACADM|ACBD3|ACER1|ACLY|ACOT11|ACOT2|ACOT8|ACSBG2|ACSF3|ACSL3|ACSL5|ACSS2|ADH5|ADIPOQ|ADIPOR1|ADIPOR2|AGK|AGPAT3|AGPAT4|AKT2|ALDH3A2|ALDH8A1|ALG1|ALG2|ALG9|ALKBH7|ALOX15B|ALOX5|AMBRA1|APOE|ARF1|ARSK|ASAH1|ATG14|B3GNT5|B4GALNT2|BCO1|BCO2|BDH2|BMP6|BTC|CACNA1H|CAT|CBR4|CD81|CERS2|CERS4|CH25H|CNBP|COQ2|CPT1A|CPT2|CRABP1|CREB1|CREBBP|CROT|CSNK1G2|CTDNEP1|CTSA|CYB5R1|CYP19A…
Biological Process	4	regulation of cellular protein localization	GO:1903827	1,53e-43	2,13e-39	167	ACSL3|ACTN2|ADIPOQ|AKT2|ANP32B|AP2M1|ARHGEF16|ARIH2|ATG13|AXIN2|BAD|BAG4|BAMBI|BARD1|BCAP31|BCL2|BMP6|BMP7|BMPR1A|BNIP3L|C8ORF4|CCDC22|CCT3|CCT6A|CCT7|CDH1|CDH2|CDK1|CDK5RAP3|CEP72|CIB1|CLTC|CYB5R1|CYLD|DAB2IP|DERL2|DKC1|DNAJA1|DYNLL1|DYNLL2|ECT2|EDEM1|EGFR|EIF2AK3|EPHA2|FAF1|FAM20B|FBXW11|FIS1|FLNA|FZD5|G3BP2|GBF1|GCC2|GLIS2|GNL3|GOPC|GSK3A|GTSE1|HCLS1|HES1|HPS4|HTRA2|HUWE1|HYAL2|ICE1|INPP5K|IQG…
Biological Process	4	negative regulation of programmed cell death	GO:0043069	2,16e-43	3,00e-39	211	AARS|ABL1|ADAM8|AGO4|AMBRA1|ARL6IP1|AURKB|AVEN|BAD|BAG1|BAG3|BAG4|BAG5|BAG6|BARD1|BCL2|BCL2L12|BCL6|BECN1|BMP7|BNIP2|BNIP3|BNIP3L|BTC|CAMK1D|CAST|CAT|CBL|CBX4|CCND2|CDK1|CEBPB|CFL1|CFLAR|CHD8|CIB1|CITED2|COL2A1|CREB3|CSNK2A1|CTTN|DAPK1|DCPS|DDAH2|DDB1|DFFA|DNAJA1|DNAJA3|DNAJB6|DNAJC5|EGFR|ELL3|EPCAM|FADD|FAM129B|FLNA|FLT4|FMN2|FNIP1|FOXO1|FXN|GDF5|GFRAL|GLI2|GLO1|GPI|GRINA|GSTP1|HCLS1|HDAC1|HERPU…
Biological Process	3	tissue development	GO:0009888	2,84e-43	3,95e-39	347	AACS|AARS|ABI1|ABL1|ACAT1|ACER1|ACTN2|ADAMTS12|ADIPOQ|ADIPOR1|AKAP13|AKT2|ALDH3A2|ALOX15B|ALPL|AMBRA1|AMPD2|ANKRD1|AP2A1|AP2M1|APAF1|APOLD1|AQP3|ARHGAP35|ARID1A|ARID4B|ARNTL|ATF3|ATP2A2|ATP2C1|AXIN2|B9D1|BAD|BAMBI|BBS2|BBS5|BBS7|BCL2|BCL9|BDH2|BMP6|BMP7|BMPR1A|BMPR1B|BRCA2|C3ORF58|CACYBP|CAT|CCM2L|CDC73|CDH2|CDH5|CDK1|CEBPB|CENPF|CFLAR|CITED2|CLASP1|CLDN5|CLOCK|CLTC|COL11A1|COL11A2|COL2A1|COL5A2|…
Biological Process	3	cellular lipid metabolic process	GO:0044255	4,03e-43	5,60e-39	244	AACS|ABCD3|ABHD4|ACADL|ACADM|ACER1|ACOT11|ACOT2|ACOT8|ACSBG2|ACSF3|ACSL3|ACSL5|ACSS2|ADH5|ADIPOQ|ADIPOR1|ADIPOR2|AGK|AGPAT3|AGPAT4|AKT2|ALDH3A2|ALDH8A1|ALG1|ALG2|ALG9|ALKBH7|ALOX15B|ALOX5|AMBRA1|APOE|ARF1|ARSK|ASAH1|ATG14|B3GNT5|B4GALNT2|BCO1|BCO2|BDH2|BTC|CAT|CBR4|CD81|CERS2|CERS4|CH25H|COQ2|CPT1A|CPT2|CRABP1|CREBBP|CROT|CSNK1G2|CTDNEP1|CTSA|CYP2J2|CYP2U1|DAB2IP|DAGLA|DECR1|DGKE|DHDDS|DLAT|DPAGT…
Molecular Function	4	kinase activity	GO:0016301	5,07e-43	7,05e-39	211	ABL1|ADCK2|ADCK5|ADPGK|AGK|AKAP13|AKT2|AURKB|BAZ1B|BMPR1A|BMPR1B|BTC|CAMK1D|CAMK1G|CAMK2B|CAMK2G|CAMK4|CARD11|CASK|CCNC|CCNK|CCNT1|CDC42BPA|CDC42BPB|CDK1|CDK17|CDK8|CDK9|CKB|CKM|CMPK1|CNTRL|COASY|COQ8A|CRIM1|CSNK1D|CSNK1G1|CSNK1G2|CSNK2A1|DAPK1|DAPK2|DGKE|DSTYK|EFNA4|EGFR|EIF2AK1|EIF2AK3|EPHA2|EPHA3|EPHA4|EPHB2|EPHB4|EPHB6|ERCC3|ERN1|FAM20B|FGGY|FLT4|FN3KRP|GAK|GALK1|GALK2|GK|GLYCTK|GNE|GRB2|GSK3…
Biological Process	4	mitotic cell cycle phase transition	GO:0044772	5,58e-43	7,77e-39	158	AKAP9|ANAPC11|ANAPC15|ANAPC2|ANAPC4|ANAPC5|APEX1|ARID3A|ARPP19|BACH1|BCL2|BLM|BUB3|CAMK2G|CCND2|CCNE2|CDC16|CDC23|CDC26|CDC34|CDC45|CDC73|CDK1|CDK5RAP3|CENPE|CENPF|CEP63|CEP72|CEP76|CHMP4B|CHMP7|CKAP5|CLASP1|CNOT1|CNOT3|CNOT4|CNOT6|CNOT8|CNTRL|CRADD|CSNK1D|CSNK2A1|CTC1|CTDSP1|CTDSPL|CUL1|CUL4A|CUL4B|CUL5|DBF4|DBF4B|DCTN1|DCTN2|DDB1|DLGAP5|DNM2|DYNC1I2|DYNLL1|E2F6|ECD|EGFR|EIF4E|ENSA|ERCC3|EZH2|FB…
Biological Process	4	chromatin organization	GO:0006325	8,52e-43	1,18e-38	192	ACTR8|AKAP8L|ANP32B|ARID1A|ARID4B|ASF1B|ASXL1|AURKB|BAG6|BANP|BAZ1B|BCL6|BEND3|BRCA2|BRD1|BRD2|BRD8|BRE|BRPF1|C17ORF49|CBX2|CBX3|CBX4|CBX6|CBX7|CBX8|CDC73|CDK1|CDK9|CENPI|CENPL|CENPM|CENPO|CENPP|CENPT|CENPU|CHAF1B|CHD1L|CHD2|CHD8|CHRAC1|CLOCK|CREBBP|CTCF|CUL4B|DDB1|DDB2|DNAJC2|DNMT3A|DPY30|DR1|DYDC2|EED|EHMT1|ELK4|ENY2|EYA2|EYA3|EZH2|FBL|GATA2|GFI1|H3F3B|HAT1|HDAC1|HDAC5|HDAC7|HELLS|HIRA|HIRIP3|H…
Biological Process	5	negative regulation of apoptotic process	GO:0043066	9,00e-43	1,25e-38	208	AARS|ABL1|ADAM8|AGO4|AMBRA1|ARL6IP1|AURKB|AVEN|BAD|BAG1|BAG3|BAG4|BAG5|BAG6|BARD1|BCL2|BCL2L12|BCL6|BECN1|BMP7|BNIP2|BNIP3|BNIP3L|BTC|CAMK1D|CAST|CAT|CBL|CBX4|CCND2|CDK1|CEBPB|CFL1|CFLAR|CHD8|CIB1|CITED2|COL2A1|CREB3|CSNK2A1|CTTN|DAPK1|DDAH2|DDB1|DFFA|DNAJA1|DNAJB6|DNAJC5|EGFR|ELL3|EPCAM|FADD|FAM129B|FLNA|FLT4|FMN2|FNIP1|FOXO1|FXN|GDF5|GFRAL|GLI2|GLO1|GPI|GRINA|GSTP1|HCLS1|HDAC1|HERPUD1|HEY2|HIF1…
Biological Process	3	regulation of cellular response to stress	GO:0080135	1,21e-42	1,68e-38	168	ABL1|AKT1S1|ANKRD1|APEX1|ARL6IP5|ARMT1|ARNTL|ATF4|AXIN2|BAG1|BAG3|BAG4|BAG5|BAG6|BCAP31|BCL2L12|BCL6|BMP7|BMPR1A|BRE|CAMK2B|CAMK2G|CBX8|CDK9|CEBPG|CERS2|CHORDC1|COPS5|CREB3|CREBBP|CUL4A|DAB2IP|DDX39B|DDX5|DERL2|DNAJA1|DNAJB6|DNAJC2|DTNBP1|DUSP19|DUSP3|EDEM1|EEF1E1|EGFR|EIF2AK1|EIF2AK3|ELL3|ENDOG|EPHA4|ERN1|EYA3|FBLN5|FBXO18|FBXO7|FKBP4|FLT4|FOXO1|FZD5|GADD45A|GDF6|GPS2|GRINA|GSTP1|HACD3|HELB|HERP…
Biological Process	6	mRNA processing	GO:0006397	1,35e-42	1,88e-38	144	ACIN1|ADARB1|ADARB2|AKAP17A|AKAP8L|AQR|ARL6IP4|BARD1|C1QBP|CCAR1|CCNT1|CDC40|CDC5L|CDC73|CDK9|CELF1|CELF3|CLASRP|CMTR1|CPEB1|CPSF1|CPSF2|CPSF3|CSTF1|CWC15|CWC22|CWC27|DCPS|DDX23|DDX39B|DDX5|DGCR14|ECD|EFTUD2|ELAVL1|ERCC3|ERN1|ESRP1|FIP1L1|FRG1|GEMIN2|GEMIN4|GEMIN5|GEMIN6|GRSF1|GTF2F1|GTF2F2|GTF2H4|GTF2H5|HNRNPA0|HNRNPD|HNRNPH1|HNRNPK|HNRNPL|HSPA8|KHDRBS1|KHSRP|LSM1|LSM11|LSM8|MAGOH|METTL14|MTPAP|…
Cellular Component	2	cell projection part	GO:0044463	2,20e-42	3,06e-38	233	ABI1|ABL1|ACTN2|AIF1L|AKAP9|AKT2|AMBRA1|ANK1|AP1S1|AP2A1|AP2M1|AP3B1|AP3M2|AP3S2|ARHGAP35|ARHGAP4|ARHGEF4|ARL3|ARPC1A|ARPC3|ARR3|ATF4|ATG14|ATG16L1|ATG5|ATP6V0D1|B9D1|BBS2|BBS5|BBS7|BIN1|BLOC1S2|BLOC1S6|BOC|CACNA1F|CANX|CASK|CBL|CCDC120|CCR6|CCSAP|CDH8|CENPF|CFL1|CHRNA7|CIB1|CIB2|CNTN2|CRTAC1|CTNND1|CTTN|CTTNBP2|CXADR|CYLD|DAAM1|DAB2IP|DAGLA|DCTN2|DISC1|DLG3|DNAH2|DNAH5|DNAJC5|DNM2|DNM3|DTNBP1|DY…
Molecular Function	5	pyrophosphatase activity	GO:0016462	2,21e-42	3,08e-38	189	ABCB6|ABCC12|ABCC5|ABCD3|ABCD4|ABCF2|ABCG2|ABCG8|ACIN1|ADSSL1|ALPL|ARF1|ARL2|ARL3|ATP11B|ATP13A1|ATP2A2|ATP2A3|ATP2C1|ATP5D|ATP5I|ATP5O|ATP6AP1|ATP6AP1L|ATP6V0E1|ATP6V1A|ATP6V1C1|ATP6V1E1|ATP6V1F|BLM|CANT1|CENPE|CHD1L|CHD2|CHD8|CLPX|CRBN|DCP2|DCPS|DCTN1|DCTN2|DCTPP1|DDX17|DDX19B|DDX23|DDX24|DDX39B|DDX5|DHX36|DNAH2|DNAH5|DNM1L|DNM2|DNM3|DSCC1|DYNC1I2|DYNC2LI1|DYNLL1|DYNLL2|DYNLRB1|EFTUD2|EIF2S3|EI…
Biological Process	3	response to oxygen-containing compound	GO:1901700	2,32e-42	3,22e-38	300	AACS|AARS|ABL1|ACP5|ACTN2|ADCY1|ADCY5|ADGRL3|ADH5|ADIPOQ|ADIPOR1|ADNP2|ADPRHL2|AKAP9|AKIRIN2|AKT2|ALAD|ALPL|ANKRD1|APEX1|APOE|APRT|AQP3|ASXL1|ATP2A2|ATP6AP1|ATP6V0D1|ATP6V0E1|ATP6V1A|ATP6V1C1|ATP6V1E1|ATP6V1F|B2M|BAD|BCL2|BECN1|BLM|BMP6|BMP7|BNIP3|CACYBP|CAPN10|CAPN2|CAT|CBL|CBX8|CCDC62|CDC5L|CDC73|CDH1|CDK1|CEBPB|CHRNA7|CIB2|COL4A3|COL5A2|CPEB1|CPT1A|CREB1|CRHR1|CST3|DAB2IP|DCPS|DNM2|DNMT3A|DSG2…
Biological Process	8	protein ubiquitination	GO:0016567	2,69e-42	3,74e-38	196	ABL1|AKTIP|ANAPC11|ANAPC15|ANAPC2|ANAPC4|ANAPC5|ARIH2|ASB12|ASB13|ASB6|AURKB|BACH1|BAG5|BARD1|BCL2|BUB3|CAND1|CBL|CBLB|CBX8|CCDC22|CCNF|CDC14B|CDC16|CDC23|CDC26|CDC34|CDC73|CDK1|CDK5RAP3|CDK9|CISH|CNOT4|CRBN|CUL1|CUL4B|DCAF10|DCAF11|DCAF12|DCAF17|DCAF5|DCAF6|DCAF7|DDB1|DDB2|DERL1|DISC1|DNAJA1|DTX2|E4F1|FBXL22|FBXL3|FBXL4|FBXL8|FBXO10|FBXO18|FBXO21|FBXO3|FBXO32|FBXO7|FBXO9|FBXW11|FEM1C|FZR1|GTPBP4…
Molecular Function	4	hydrolase activity, acting on acid anhydrides, in phosphorus-containing anhydrides	GO:0016818	3,53e-42	4,91e-38	189	ABCB6|ABCC12|ABCC5|ABCD3|ABCD4|ABCF2|ABCG2|ABCG8|ACIN1|ADSSL1|ALPL|ARF1|ARL2|ARL3|ATP11B|ATP13A1|ATP2A2|ATP2A3|ATP2C1|ATP5D|ATP5I|ATP5O|ATP6AP1|ATP6AP1L|ATP6V0E1|ATP6V1A|ATP6V1C1|ATP6V1E1|ATP6V1F|BLM|CANT1|CENPE|CHD1L|CHD2|CHD8|CLPX|CRBN|DCP2|DCPS|DCTN1|DCTN2|DCTPP1|DDX17|DDX19B|DDX23|DDX24|DDX39B|DDX5|DHX36|DNAH2|DNAH5|DNM1L|DNM2|DNM3|DSCC1|DYNC1I2|DYNC2LI1|DYNLL1|DYNLL2|DYNLRB1|EFTUD2|EIF2S3|EI…
Cellular Component	4	perinuclear region of cytoplasm	GO:0048471	4,31e-42	5,99e-38	180	ABL1|ACSL3|AKAP13|ALG2|AMBRA1|ANKRD13C|ANXA2|ANXA6|APBA1|APEX1|ARF1|ARHGAP1|ATP2A2|ATXN2|BAG5|BCAP31|BNIP2|C14ORF166|CAPN2|CBL|CCAR1|CDC5L|CDH1|CENPF|CIB1|CLINT1|CLN5|COPS5|COPS8|CSNK1D|CST3|CTSB|CYB5R4|CYFIP2|CYLD|DISC1|DNAJA1|DNAJB6|DNM1L|DNM2|DNM3|DOCK6|ECE1|EGFR|EHD2|EIF2AK3|EIF4E|FAF1|FAM168B|FKBP4|FLNA|FLOT2|FMN2|FZD5|GAK|GALNT1|GALNT2|GLB1|GOLGA1|GTPBP4|HDAC1|HERC5|HIF1AN|HMGCLL1|HRAS|HSP9…
Molecular Function	3	hydrolase activity, acting on acid anhydrides	GO:0016817	4,45e-42	6,19e-38	189	ABCB6|ABCC12|ABCC5|ABCD3|ABCD4|ABCF2|ABCG2|ABCG8|ACIN1|ADSSL1|ALPL|ARF1|ARL2|ARL3|ATP11B|ATP13A1|ATP2A2|ATP2A3|ATP2C1|ATP5D|ATP5I|ATP5O|ATP6AP1|ATP6AP1L|ATP6V0E1|ATP6V1A|ATP6V1C1|ATP6V1E1|ATP6V1F|BLM|CANT1|CENPE|CHD1L|CHD2|CHD8|CLPX|CRBN|DCP2|DCPS|DCTN1|DCTN2|DCTPP1|DDX17|DDX19B|DDX23|DDX24|DDX39B|DDX5|DHX36|DNAH2|DNAH5|DNM1L|DNM2|DNM3|DSCC1|DYNC1I2|DYNC2LI1|DYNLL1|DYNLL2|DYNLRB1|EFTUD2|EIF2S3|EI…
Biological Process	1	locomotion	GO:0040011	4,88e-42	6,79e-38	315	ABL1|ACE|ADAM8|ADAMTS12|ADARB1|ADGRA2|ADGRG3|ADGRL3|ADIPOQ|ADIPOR1|AKT2|ALOX15B|ANXA3|APEX1|APOE|ARAP3|ARHGAP35|ARHGAP4|ARHGEF16|ARPC5|ARPIN|ASAP3|ASPM|AVL9|B3GNT2|BAG4|BAMBI|BBS2|BCL2|BIN2|BMP7|BMPR1A|BMPR1B|BOC|BTC|C1QBP|CACNA1I|CAMK1D|CAPN7|CCAR1|CCBE1|CCR6|CCSAP|CD81|CDC42BPA|CDC42BPB|CDH2|CDH4|CDK1|CELF3|CERS2|CH25H|CHMP2B|CHMP3|CHMP4B|CHMP4C|CHN1|CHRNA7|CIB1|CITED2|CLASP1|CMKLR1|CNTN2|CORO1…
Molecular Function	6	zinc ion binding	GO:0008270	5,05e-42	7,02e-38	262	AARS|ACE|ADAM33|ADAM8|ADAMTS12|ADAT3|ADH5|ALAD|ANAPC11|ANKIB1|ARIH2|BARD1|BAZ1B|BRD1|BRF2|BRPF1|CBL|CBLB|CECR1|CHORDC1|CIZ1|CNBP|CNOT4|CPM|CREBBP|CRIP3|CRYZL1|CSRP1|CTCF|CYLD|DBF4|DBF4B|DIDO1|DNAJC21|DPF2|DTX2|EEA1|EHMT1|ENPP2|ESRRG|EWSR1|FNTB|GALT|GATA2|GDA|GLI2|GLO1|GRIN2A|GRIN2B|HIF1AN|ING2|ING3|INTS12|JADE3|KAT6A|KAT6B|KAT7|KDM2B|KDM7A|KNG1|KPNB1|L3MBTL4|LIMCH1|LIMK2|LMCD1|LMO4|LMX1B|LONRF2|L…
Biological Process	5	regulation of kinase activity	GO:0043549	7,50e-42	1,04e-37	194	ABI1|ABL1|ACE|ADAM8|ADARB1|ADCY1|ADCY5|ADIPOQ|AKAP13|AKT1S1|AMBRA1|APOE|ATG14|BAD|BLM|BMP7|CCND2|CCNE2|CCNK|CCNT1|CD81|CDK1|CDK5RAP3|CENPE|CHORDC1|CHRNA7|CIB1|CNPPD1|COPS8|CORO1C|CXCR4|DAB2IP|DBF4B|DBNDD2|DNAJA1|DSTYK|DTNBP1|DUSP14|DUSP16|DUSP19|DUSP22|DUSP3|DUSP4|DUSP5|DUSP7|ECT2|EFNA5|EGFR|EPHA4|ERN1|ERRFI1|EZH2|FAF1|FAM58A|FBXO7|FZD5|GADD45A|GHR|GNAI2|GPRC5B|GPS2|GRM1|GSTP1|GTPBP4|HACD3|HERC5|…
Biological Process	5	cellular protein catabolic process	GO:0044257	7,64e-42	1,06e-37	168	ADAMTS12|ANAPC11|ANAPC15|ANAPC2|ANAPC4|ANAPC5|ANXA2|APOE|ARIH2|ARNTL|AURKB|BAG5|BAG6|BBS7|BCAP31|BNIP3|BNIP3L|BUB3|CAPN2|CBL|CCDC22|CCDC47|CCNF|CD81|CDC16|CDC23|CDC26|CDC34|CDK1|CDK5RAP3|CHMP4B|CHMP4C|CLOCK|CLPP|CLPX|CRBN|CSNK1D|CTSB|CTSS|CUL1|CUL4A|CYLD|DAB2IP|DDB1|DERL1|DERL2|DISC1|DNAJB9|EDEM1|ERLIN1|FAF1|FBXL22|FBXL3|FBXL4|FBXO10|FBXO21|FBXO7|FBXO9|FBXW11|FBXW4|FURIN|FZR1|GIPC1|GNA12|GSK3A|GT…
Cellular Component	4	chromosomal region	GO:0098687	8,89e-42	1,24e-37	124	AHCTF1|APEX1|AURKB|BAZ1B|BLM|BOD1|BRCA2|BUB3|CBX3|CDC73|CDCA8|CDK1|CEBPB|CENPE|CENPF|CENPI|CENPL|CENPM|CENPO|CENPP|CENPT|CENPU|CKAP5|CLASP1|CTC1|CTCF|DCLRE1B|DCTN1|DCTN2|DCTN5|DDB1|DHX36|DNMT3A|DPY30|DSCC1|DSN1|DYDC2|DYNLL1|ERCC6L|ESCO2|GAR1|H3F3B|HAT1|HELLS|HIST1H4I|HMBOX1|KANSL1|KAT2B|KIF2C|KMT5B|KNTC1|LIG4|LRIF1|LRWD1|MBD5|MBD6|MCM2|MCM3|MCM4|MCM5|MCM7|MEN1|MSH2|NABP1|NAT10|NHP2|NSL1|NUDCD2|NU…
Biological Process	5	enzyme linked receptor protein signaling pathway	GO:0007167	1,25e-41	1,74e-37	225	ABI1|ABL1|ADAMTS12|ADGRA2|ADIPOQ|ADIPOR1|AKT1S1|AKT2|AP2A1|AP2M1|APH1B|ARAP1|ARHGEF18|ARHGEF28|ARNT|ARPC1A|ARPC3|ARPC4|ARPC5|ATP6AP1|ATP6V0D1|ATP6V0E1|ATP6V1A|ATP6V1C1|ATP6V1E1|ATP6V1F|BAMBI|BMP6|BMP7|BMPR1A|BMPR1B|BRK1|BTC|CBL|CCBE1|CD3EAP|CDH5|CHN1|CITED2|CLDN5|CNKSR1|CREB1|CRIM1|CSRNP1|CUL5|CYFIP2|DAB2IP|DACT2|DDIT4|DNM2|DSTYK|EFNA4|EFNA5|EGFR|EIF2AK3|ELMO1|EPHA2|EPHA3|EPHA4|EPHB2|EPHB4|EPHB6|…
Molecular Function	4	protein binding involved in cell-cell adhesion	GO:0098632	1,33e-41	1,85e-37	116	ABI1|AHSA1|ANXA2|ARFIP1|ARFIP2|ARGLU1|ARHGAP1|ARHGEF16|BAG3|BZW2|CAPG|CAPZB|CAST|CBL|CC2D1A|CDH1|CHMP2B|CHMP4B|CHMP5|CKAP5|CLINT1|COBLL1|CSNK1D|CTNND1|CTTN|DAB2IP|DHX29|DOCK9|DSC2|DSG2|EFHD2|EGFR|EHD1|EIF2A|EIF2S3|EPHA2|EPS15|EVPL|EXOC3|FAM129B|FLNA|FLNB|FSCN1|GIGYF2|GIPC1|GOLGA2|GOLGA3|HDLBP|HNRNPK|HSPA8|IGSF9|IQGAP1|IST1|ITGB1|JUP|KRT18|KTN1|LDHA|LRRC59|MACF1|MAPRE1|MARK2|MKL2|MYO1B|NDRG1|NFASC…
Molecular Function	3	protein dimerization activity	GO:0046983	1,36e-41	1,88e-37	260	ABCB10|ABCD3|ABCG2|ABCG8|ACAT1|ACTN1|ACTN2|ADCY5|ADH5|ADIPOQ|ADIPOR1|ADIPOR2|ADSSL1|ALG2|ANO5|ANXA6|APOE|ARID3A|ARNT|ARNTL|ATF1|ATF3|ATF4|BAD|BARD1|BCL2|BLOC1S6|BMP6|BMPR1A|BNIP3|BNIP3L|CACYBP|CAMK2B|CAMK2G|CANT1|CAPN2|CAT|CBLN1|CEBPB|CEBPG|CECR1|CENPF|CENPT|CHMP3|CHMP4B|CHMP4C|CHRAC1|CHRNA7|CIB2|CLCN3|CLOCK|CPOX|DAB2IP|DARS2|DGCR8|DNM1L|DPY30|DR1|E2F2|E2F5|E2F6|ECE1|ECT2|EEA1|EGFR|EIF2AK1|EIF2AK…
Cellular Component	2	membrane protein complex	GO:0098796	2,37e-41	3,29e-37	165	ABCB6|ABCD4|ABCF2|ABCG8|ADAM8|AKTIP|AP1S1|AP1S2|AP2A1|AP2M1|AP3B1|AP3M2|AP3S2|AP4B1|AP5S1|AP5Z1|APOO|ARCN1|ATP5D|ATP5G2|ATP5I|ATP5O|ATP6AP1|ATP6AP1L|ATP6V0D1|ATP6V0E1|ATP6V1A|ATP6V1C1|ATP6V1E1|ATP6V1F|B2M|BCAP31|BCL2|BCS1L|BET1L|BLOC1S6|C19ORF70|C3ORF58|C7|CBL|CDH1|CDH2|CFLAR|CHCHD3|CHCHD6|CHMP2B|CHMP3|CHMP4B|CHMP4C|CHMP7|CLTC|COPZ1|CORO1C|DCTN1|DERL1|DOC2B|EGFR|EMC3|EMC6|EMC7|EMC8|EMC9|EPS15|ERN…
Biological Process	4	negative regulation of protein metabolic process	GO:0051248	2,93e-41	4,07e-37	234	ABL1|ACOT8|ADARB1|ADIPOQ|AGO4|AKT1S1|ANAPC11|ANAPC15|ANAPC2|ANAPC4|ANAPC5|ANXA2|APLP2|APOE|ARL6IP1|ATF3|ATF4|ATG14|BAG5|BAG6|BANP|BCL2L12|BMP7|BUB3|CAPRIN1|CAPRIN2|CAST|CDC16|CDC23|CDC26|CDK1|CDK5RAP3|CELF1|CHORDC1|CIB1|CIRBP|CNOT1|CNOT6|CNOT8|COL4A3|CORO1C|CPEB1|CRIM1|CRY2|CSNK2A1|CST3|CSTB|CTDSP1|CTDSPL|DAB2IP|DAPK1|DBNDD2|DDIT4|DEDD|DERL2|DGCR8|DNAJA1|DNAJB6|DND1|DTNBP1|DUSP14|DUSP16|DUSP19|DU…
Biological Process	5	positive regulation of protein modification process	GO:0031401	2,96e-41	4,12e-37	245	ABI1|ABL1|ACE|ADAM8|ADCY1|ADCY5|ADIPOQ|AKAP13|AKAP8L|AKAP9|AKT2|AKTIP|ANAPC11|ANAPC15|ANAPC2|ANAPC4|ANAPC5|ANXA2|ARL6IP5|ARNT|ATG14|ATP6AP1|AXIN2|BAG4|BCL2|BCL6|BMP6|BMP7|BMPR1A|BRMS1|BUB3|CAPRIN2|CCDC22|CCND2|CCNK|CD81|CDC14B|CDC16|CDC23|CDC26|CDH2|CDK1|CDK5RAP3|CDK9|CENPE|CHRNA7|CIB1|COPS8|CSNK1D|CUL1|CXCR4|DAB2IP|DBF4B|DERL1|DISC1|DSTYK|DUSP19|DUSP5|DUSP7|ECT2|EED|EFNA5|EGFR|ENPP2|EPHA4|ERN1|E…
Cellular Component	4	nuclear chromosome	GO:0000228	3,39e-41	4,71e-37	148	ACTR5|ACTR8|APEX1|ARID1A|ASF1B|ASXL1|AURKB|BAZ1B|BEND3|BLM|BRCA2|BRD8|BUD31|CBX3|CBX7|CBX8|CDC5L|CDC73|CDK1|CEBPB|CHAF1B|CHRAC1|CITED2|CREB1|CREBBP|CSNK2A1|CTC1|DCLRE1B|DDB1|DFFA|DNMT3A|DPF2|EED|ESCO2|EXOSC9|EZH2|FKBP6|GABPA|GAR1|H3F3B|HAT1|HDAC1|HELB|HEY2|HIRA|HIST1H4I|HMBOX1|HNRNPK|ING2|ING3|INO80|INO80B|INO80C|IPO4|KAT5|KIFAP3|KMT5B|LIG4|LRIF1|LRPPRC|LRWD1|MBD3|MCM2|MCM3|MCM4|MCM5|MCM7|MCRS1|M…
Molecular Function	3	protein binding involved in cell adhesion	GO:0098631	9,49e-41	1,32e-36	116	ABI1|AHSA1|ANXA2|ARFIP1|ARFIP2|ARGLU1|ARHGAP1|ARHGEF16|BAG3|BZW2|CAPG|CAPZB|CAST|CBL|CC2D1A|CDH1|CHMP2B|CHMP4B|CHMP5|CKAP5|CLINT1|COBLL1|CSNK1D|CTNND1|CTTN|DAB2IP|DHX29|DOCK9|DSC2|DSG2|EFHD2|EGFR|EHD1|EIF2A|EIF2S3|EPHA2|EPS15|EVPL|EXOC3|FAM129B|FLNA|FLNB|FSCN1|GIGYF2|GIPC1|GOLGA2|GOLGA3|HDLBP|HNRNPK|HSPA8|IGSF9|IQGAP1|IST1|ITGB1|JUP|KRT18|KTN1|LDHA|LRRC59|MACF1|MAPRE1|MARK2|MKL2|MYO1B|NDRG1|NFASC…
Biological Process	5	protein targeting	GO:0006605	1,30e-40	1,81e-36	175	AIP|AKT2|ANK1|ANXA2|AP3B1|ARIH2|ATG13|ATG4C|AXIN2|BAG4|BAMBI|BCL6|BMP6|BMP7|BMPR1A|BNIP3L|C8ORF4|CBLB|CCDC22|CDH1|CDK1|CHCHD4|CHMP4B|CIB1|CYB5R1|CYLD|DAB2IP|ECT2|EGFR|ERBIN|FAF1|FAM20B|FBXO7|FBXW11|FIS1|FLNA|FUT10|FZD5|G3BP2|GCC2|GDF5|GIPC1|GNPTAB|GOLGA1|GSK3A|HCLS1|HES1|HGS|HPS4|HSPA4|HSPA8|HTRA2|HUWE1|HYAL2|INPP5K|IPO9|ITGB1BP1|JUP|KATNB1|KIF13B|KPNA1|KPNA2|KPNB1|LMNA|LONP2|LRRK2|MAPK1|MAPK7|MA…
Biological Process	4	oxoacid metabolic process	GO:0043436	1,35e-40	1,87e-36	210	AACS|AARS|AARSD1|AASS|ABCD3|ABHD10|ACAD8|ACADL|ACADM|ACLY|ACOT11|ACOT2|ACOT8|ACSBG2|ACSF3|ACSL3|ACSL5|ACSS2|ADI1|ADIPOQ|ADIPOR1|ADIPOR2|ADPGK|ADSSL1|AGMAT|AKT2|ALDH3A2|ALDH6A1|ALDH8A1|ALKBH7|ALOX15B|ALOX5|ARNT|ASL|ASPA|ATCAY|ATF4|BCO2|BDH2|BTD|CBR4|CBSL|CH25H|CPT1A|CPT2|CRABP1|CROT|CS|CYB5A|CYP27A1|CYP2J2|CYP2U1|CYP7B1|DAGLA|DALRD3|DARS|DARS2|DBT|DCXR|DDAH2|DDIT4|DECR1|DLAT|DMGDH|DTD1|ECD|ECHS1|E…
Biological Process	5	carboxylic acid metabolic process	GO:0019752	1,65e-40	2,30e-36	209	AACS|AARS|AARSD1|AASS|ABCD3|ABHD10|ACAD8|ACADL|ACADM|ACLY|ACOT11|ACOT2|ACOT8|ACSBG2|ACSF3|ACSL3|ACSL5|ACSS2|ADI1|ADIPOQ|ADIPOR1|ADIPOR2|ADPGK|ADSSL1|AGMAT|AKT2|ALDH3A2|ALDH6A1|ALDH8A1|ALKBH7|ALOX15B|ALOX5|ARNT|ASL|ASPA|ATCAY|ATF4|BCO2|BDH2|BTD|CBR4|CBSL|CH25H|CPT1A|CPT2|CRABP1|CROT|CS|CYB5A|CYP27A1|CYP2J2|CYP2U1|CYP7B1|DAGLA|DALRD3|DARS|DARS2|DBT|DCXR|DDAH2|DDIT4|DECR1|DLAT|DMGDH|DTD1|ECD|ECHS1|E…
Biological Process	4	establishment of protein localization to organelle	GO:0072594	1,81e-40	2,52e-36	171	AIP|AP3B1|ARIH2|ATG13|AXIN2|BAD|BAG4|BAMBI|BCL2|BCL6|BMP6|BMP7|BMPR1A|BNIP3L|BRCA2|C8ORF4|CBLB|CCDC22|CCT6A|CCT7|CDH1|CDK1|CHCHD4|CHMP4B|CYB5R1|CYLD|DAB2IP|DKC1|DNAJA1|DYNLL1|DYNLL2|ECT2|EGFR|FAF1|FAM20B|FBXO7|FBXW11|FIS1|FLNA|FZD5|G3BP2|GAK|GCC2|GDF5|GNPTAB|GOLGA1|GSK3A|HCLS1|HES1|HGS|HK2|HPS4|HSPA4|HSPA8|HTRA2|HUWE1|HYAL2|IPO9|JUP|KPNA1|KPNA2|KPNB1|LAMP1|LMNA|LONP2|LRRK2|LRWD1|MAPK1|MAPK7|MAVS|…
Biological Process	3	cell division	GO:0051301	2,44e-40	3,39e-36	165	ACTR8|AHCTF1|ANAPC11|ANAPC15|ANAPC2|ANAPC4|ANAPC5|ANXA11|ARHGEF11|ARL3|ARPP19|ASPM|AURKB|BECN1|BLM|BOD1|BRCA2|BRE|BTC|BUB3|CABLES2|CAT|CCDC124|CCND2|CCNE2|CCNF|CCNK|CCNT1|CCSAP|CDC123|CDC16|CDC23|CDC26|CDCA8|CDK1|CENPE|CENPF|CENPT|CEP55|CEP63|CHMP2B|CHMP3|CHMP4B|CHMP4C|CHMP5|CHMP7|CIB1|CKAP5|CKS1B|CLASP1|CNTRL|CSPP1|CUZD1|DIAPH2|DSN1|E4F1|ECT2|ENSA|ERCC6L|FAM83D|FIGN|FMN2|FZR1|GIPC1|GNAI2|GOLGA2|…
Biological Process	5	chromatin modification	GO:0016569	2,77e-40	3,85e-36	157	AKAP8L|ARID1A|ARID4B|ASF1B|ASXL1|AURKB|BAG6|BANP|BAZ1B|BCL6|BEND3|BRCA2|BRD1|BRD2|BRD8|BRE|BRPF1|C17ORF49|CBX2|CBX3|CBX4|CBX6|CBX7|CBX8|CDC73|CDK1|CDK9|CHD2|CHD8|CLOCK|CREBBP|CTCF|CUL4B|DDB1|DDB2|DNAJC2|DNMT3A|DPY30|DR1|DYDC2|EED|EHMT1|ELK4|ENY2|EYA2|EYA3|EZH2|FBL|GATA2|GFI1|HAT1|HDAC1|HDAC5|HDAC7|HELLS|HIRA|HOPX|HUWE1|ING2|ING3|JADE3|KANSL1|KANSL2|KAT2B|KAT5|KAT6A|KAT6B|KAT7|KDM2B|KDM6A|KDM7A|KD…
Biological Process	3	organic acid metabolic process	GO:0006082	2,90e-40	4,03e-36	222	AACS|AARS|AARSD1|AASS|ABCD3|ABCG2|ABHD10|ACAD8|ACADL|ACADM|ACAT1|ACLY|ACOT11|ACOT2|ACOT8|ACSBG2|ACSF3|ACSL3|ACSL5|ACSS2|ADI1|ADIPOQ|ADIPOR1|ADIPOR2|ADPGK|ADSSL1|AGMAT|AKT2|ALDH3A2|ALDH6A1|ALDH8A1|ALKBH7|ALOX15B|ALOX5|ARNT|AS3MT|ASL|ASPA|ATCAY|ATF4|BCO2|BDH2|BTD|CBR4|CBSL|CH25H|CPT1A|CPT2|CRABP1|CROT|CS|CYB5A|CYP27A1|CYP2J2|CYP2U1|CYP7B1|DAGLA|DALRD3|DARS|DARS2|DBT|DCXR|DDAH2|DDIT4|DECR1|DLAT|DMGD…
Molecular Function	4	kinase binding	GO:0019900	5,16e-40	7,17e-36	167	ABL1|ACE|ACSL3|ADIPOR1|AKAP13|AP2A1|ARHGEF16|ATG13|BAD|BAG5|BARD1|C1QBP|CCND2|CCNE2|CCNK|CDC5L|CDK5RAP3|CEBPB|CIB1|CLTC|CNPPD1|CTNND1|CYLD|DAB2IP|DACT2|DBF4B|DLG3|DNAJA3|DNM2|DUSP19|DUSP3|EGFR|ELAVL1|ERRFI1|EXOC2|FAF1|FAM83C|FAM83D|FBXO7|FEZ1|FLNA|FNTA|FZD5|GHR|GOLGA2|GPRC5B|GRB2|GRB7|GSK3A|GSTP1|HCLS1|HDAC5|HDAC7|HIF1A|HNRNPA0|HYAL2|IBTK|IGBP1|ILK|IQGAP1|IRS1|ITGB1BP1|JUP|KAT2B|KIF13B|KIZ|LATS1|…
Biological Process	2	multi-organism cellular process	GO:0044764	5,20e-40	7,23e-36	231	ABI1|ACOT8|ADARB1|ANPEP|AP1S1|AP1S2|AP2A1|AP2M1|APOE|ARF1|B2M|BAD|BATF3|BCL2|BECN1|BIN1|BNIP3|BNIP3L|C14ORF166|C1QBP|CCDC130|CCDC86|CCNK|CCNT1|CD81|CDK9|CENPU|CFL1|CFLAR|CHMP2B|CHMP3|CHMP4B|CHMP4C|CHMP5|CHMP7|CREB1|CREB3|CREBBP|CREBZF|CRTC1|CTSB|CUL1|CUL4A|CUL5|CXADR|CXCR4|DDB1|DDIT4|DDX39B|DDX5|DERL1|DHX36|DYNC1I2|DYNLL1|E4F1|EEA1|EIF3B|EIF3F|EIF4E|ELMO1|ELMOD2|EPHA2|EPS15|ERCC3|FADD|FKBP6|FURIN…
Molecular Function	4	cadherin binding	GO:0045296	5,62e-40	7,82e-36	115	ABI1|AHSA1|ANXA2|ARFIP1|ARFIP2|ARGLU1|ARHGAP1|ARHGEF16|BAG3|BZW2|CAPG|CAPZB|CAST|CBL|CC2D1A|CDH1|CHMP2B|CHMP4B|CHMP5|CKAP5|CLINT1|COBLL1|CSNK1D|CTNNAL1|CTNND1|CTTN|DAB2IP|DHX29|DOCK9|EFHD2|EGFR|EHD1|EIF2A|EIF2S3|EPHA2|EPS15|EVPL|EXOC3|FAM129B|FLNA|FLNB|FSCN1|GIGYF2|GIPC1|GOLGA2|GOLGA3|HDLBP|HNRNPK|HSPA8|IQGAP1|IST1|ITGB1|JUP|KRT18|KTN1|LDHA|LRRC59|MACF1|MAPRE1|MARK2|MKL2|MYO1B|NDRG1|NOP56|NUMB|P2…
Cellular Component	4	nuclear chromosome part	GO:0044454	1,01e-39	1,41e-35	139	ACTR5|ACTR8|APEX1|ARID1A|ASF1B|ASXL1|AURKB|BAZ1B|BEND3|BLM|BRCA2|BRD8|BUD31|CBX3|CBX7|CBX8|CDC5L|CDC73|CDK1|CEBPB|CHAF1B|CHRAC1|CITED2|CREB1|CREBBP|CSNK2A1|CTC1|DCLRE1B|DDB1|DFFA|DNMT3A|DPF2|EED|ESCO2|EZH2|FKBP6|GABPA|GAR1|H3F3B|HAT1|HDAC1|HELB|HEY2|HIRA|HIST1H4I|HMBOX1|HNRNPK|ING2|ING3|INO80|INO80B|INO80C|IPO4|KAT5|KMT5B|LIG4|LRIF1|LRWD1|MBD3|MCM2|MCM3|MCM4|MCM5|MCM7|MCRS1|MEN1|MORF4L1|MSH2|MSH6…
Biological Process	6	positive regulation of transcription from RNA polymerase II promoter	GO:0045944	1,02e-39	1,42e-35	232	AKAP8L|AKIRIN2|AKNA|ANKRD1|ARID3A|ARID3B|ARID3C|ARID4B|ARNT|ARNTL|ASXL1|ATF1|ATF3|ATF4|BACH1|BCL2L12|BCL9|BMP6|BMP7|BMPR1A|BMPR1B|BRD8|C14ORF166|CAND1|CAPRIN2|CARF|CASK|CCDC62|CCNC|CCNK|CCNT1|CD81|CDC73|CDK5RAP3|CDK8|CDK9|CEBPB|CEBPG|CEBPZ|CHD8|CITED2|CLOCK|CNBP|COPS5|CREB1|CREB3|CREB3L2|CREBBP|CRTC1|CSRNP1|CTCF|DAB2IP|DCAF6|DDX17|DDX5|DHX36|E2F5|ECD|EGFR|EIF2A|ELK1|ELL3|EPCAM|ERCC3|ERLIN1|ESRRG|…
Biological Process	4	regulation of establishment of protein localization	GO:0070201	1,03e-39	1,43e-35	203	AACS|ABL1|ACSL3|ADAM8|ADCY5|ADIPOQ|AKT2|ALOX15B|ANKRD1|ANP32B|ARF1|ARFIP1|ARHGEF16|ARIH2|ARL2|ARNTL|ATG13|AXIN2|BAD|BAG4|BAMBI|BARD1|BCAP31|BCL2|BMP6|BMP7|BMPR1A|BNIP3L|C8ORF4|CACNA1D|CAPN10|CCDC22|CCT6A|CCT7|CDH1|CDK1|CIB1|CLOCK|CPT1A|CYB5R1|CYLD|DAB2IP|DERL2|DKC1|DNAJA1|DNM1L|DOC2B|DYNLL1|DYNLL2|ECT2|EDEM1|EFNA5|EGFR|ENSA|ENY2|EPHA2|FAF1|FAM20B|FBXW11|FIS1|FLNA|FZD5|G3BP2|GCC2|GJA1|GLUL|GOPC|GS…
Molecular Function	3	cell adhesion molecule binding	GO:0050839	1,26e-39	1,75e-35	141	ABI1|ACTN1|ACTN2|ADAM8|AHSA1|ANXA2|ARFIP1|ARFIP2|ARGLU1|ARHGAP1|ARHGEF16|BAG3|BZW2|CAPG|CAPZB|CAST|CBL|CC2D1A|CDH1|CHMP2B|CHMP4B|CHMP5|CIB2|CKAP5|CLINT1|COBLL1|COL4A3|CSNK1D|CTNNAL1|CTNND1|CTTN|CXADR|DAB2IP|DHX29|DOCK9|DSG2|EFHD2|EGFR|EHD1|EIF2A|EIF2S3|EPHA2|EPS15|ERBIN|EVPL|EXOC3|FAM129B|FBLN5|FLNA|FLNB|FSCN1|GIGYF2|GIPC1|GOLGA2|GOLGA3|HDLBP|HNRNPK|HSPA8|ILK|IQGAP1|IST1|ITGA3|ITGA4|ITGA5|ITGB1|I…
Molecular Function	1	molecular function regulator	GO:0098772	1,52e-39	2,11e-35	268	ABI1|ACAP1|ACAP3|ACTN2|AHSA1|AKAP13|AKAP9|ANXA2|ANXA3|APAF1|APLP2|APOE|ARAP1|ARAP3|ARF1|ARHGAP1|ARHGAP11A|ARHGAP19|ARHGAP29|ARHGAP35|ARHGAP4|ARHGAP42|ARHGAP45|ARHGEF10L|ARHGEF11|ARHGEF12|ARHGEF16|ARHGEF17|ARHGEF18|ARHGEF28|ARHGEF4|ARHGEF6|ARL2|ARPP19|ASAP2|ASAP3|BAD|BAG1|BAG3|BAG4|BAG5|BAZ1B|BCL2|BCL2L13|BNIP2|BTC|CAMK2B|CAMK2G|CAST|CBX8|CCNE2|CDC42EP2|CFLAR|CHN1|CHRNA7|CIB1|CLPX|COL4A3|CRIM1|CST…
Biological Process	3	viral process	GO:0016032	1,69e-39	2,35e-35	229	ABI1|ACOT8|ADARB1|ANPEP|AP1S1|AP1S2|AP2A1|AP2M1|APOE|ARF1|B2M|BAD|BATF3|BCL2|BECN1|BIN1|BNIP3|BNIP3L|C14ORF166|C1QBP|CCDC130|CCDC86|CCNK|CCNT1|CD81|CDK9|CENPU|CFL1|CFLAR|CHMP2B|CHMP3|CHMP4B|CHMP4C|CHMP5|CHMP7|CREB1|CREB3|CREBBP|CREBZF|CRTC1|CTSB|CUL1|CUL4A|CUL5|CXADR|CXCR4|DDB1|DDIT4|DDX39B|DDX5|DERL1|DHX36|DYNC1I2|DYNLL1|E4F1|EEA1|EIF3B|EIF3F|EIF4E|ELMO1|ELMOD2|EPHA2|EPS15|ERCC3|FADD|FKBP6|FURIN…
Molecular Function	5	cadherin binding involved in cell-cell adhesion	GO:0098641	2,12e-39	2,95e-35	111	ABI1|AHSA1|ANXA2|ARFIP1|ARFIP2|ARGLU1|ARHGAP1|ARHGEF16|BAG3|BZW2|CAPG|CAPZB|CAST|CBL|CC2D1A|CDH1|CHMP2B|CHMP4B|CHMP5|CKAP5|CLINT1|COBLL1|CSNK1D|CTNND1|CTTN|DAB2IP|DHX29|DOCK9|EFHD2|EGFR|EHD1|EIF2A|EIF2S3|EPHA2|EPS15|EVPL|EXOC3|FAM129B|FLNA|FLNB|FSCN1|GIGYF2|GIPC1|GOLGA2|GOLGA3|HDLBP|HNRNPK|HSPA8|IQGAP1|IST1|ITGB1|JUP|KRT18|KTN1|LDHA|LRRC59|MACF1|MAPRE1|MARK2|MKL2|MYO1B|NDRG1|NOP56|NUMB|PAK2|PAK4|…
Biological Process	3	organophosphate metabolic process	GO:0019637	2,85e-39	3,97e-35	244	ABHD4|ACAT1|ACSL3|ADAL|ADCY1|ADCY5|ADPGK|ADSSL1|AGPAT3|AGPAT4|AKAP9|AMBRA1|AMPD2|APOE|APRT|ARF1|ARNT|ATG14|ATP5D|ATP5G2|ATP5I|ATP5O|ATP6V1A|BAD|BTC|CAP2|CARD11|CASK|CAT|CD81|CKM|CMPK1|COASY|COX15|COX5A|CRHR1|CROT|DAB2IP|DCTPP1|DCXR|DDIT4|DERA|DGKE|DHDDS|DLG3|DNAJC15|DNM1L|DPM2|ECD|EFR3A|EGFR|ENPP2|ENTPD5|EPHA2|ERH|FAR1|FDFT1|FXN|GABBR1|GALK1|GARS|GART|GDA|GDE1|GFPT1|GK|GLYCTK|GNAI2|GPAT2|GPD1|GPI…
Biological Process	5	posttranscriptional regulation of gene expression	GO:0010608	3,05e-39	4,24e-35	141	AARS|ACE|AGO4|AKT2|APEX1|ATF4|ATG14|ATXN2|AXIN2|C1QBP|CAPRIN1|CAPRIN2|CDC123|CELF1|CIRBP|CNOT1|CNOT6|CNOT8|COA3|CPEB1|DAPK1|DAZL|DCP2|DDX39B|DGCR8|DIO2|DIS3|DKC1|DND1|DTD1|EEFSEC|EGFR|EIF2A|EIF2AK1|EIF2AK3|EIF2B4|EIF2B5|EIF2S1|EIF3B|EIF3C|EIF3F|EIF4B|EIF4E|EIF4E2|EIF4E3|EIF4EBP3|EIF4ENIF1|EIF5A2|EIF5B|ELAVL1|ETF1|EXOSC3|EXOSC8|EXOSC9|GATC|GIGYF2|GRB7|GUF1|HNRNPA0|HNRNPD|HSPA8|IGF2BP2|IGF2BP3|KHDR…
Biological Process	5	proteolysis involved in cellular protein catabolic process	GO:0051603	3,90e-39	5,43e-35	157	ADAMTS12|ANAPC11|ANAPC15|ANAPC2|ANAPC4|ANAPC5|ARIH2|ARNTL|AURKB|BAG5|BAG6|BBS7|BCAP31|BUB3|CAPN2|CBL|CCDC22|CCDC47|CCNF|CDC16|CDC23|CDC26|CDC34|CDK1|CHMP4B|CHMP4C|CLOCK|CLPP|CLPX|CRBN|CSNK1D|CTSB|CTSS|CUL1|CUL4A|CYLD|DAB2IP|DDB1|DERL1|DERL2|DISC1|DNAJB9|EDEM1|ERLIN1|FAF1|FBXL22|FBXL3|FBXL4|FBXO10|FBXO21|FBXO7|FBXO9|FBXW11|FBXW4|FZR1|GIPC1|GNA12|GSK3A|GTSE1|HERPUD1|HSP90B1|HSPBP1|ITCH|KAT5|KLHL25|…
Biological Process	2	interspecies interaction between organisms	GO:0044419	4,78e-39	6,65e-35	233	ABI1|ACOT8|ADARB1|ANPEP|AP1S1|AP1S2|AP2A1|AP2M1|APOE|ARF1|B2M|BAD|BATF3|BCL2|BECN1|BIN1|BNIP3|BNIP3L|C14ORF166|C1QBP|CCDC130|CCDC86|CCNK|CCNT1|CD81|CDK9|CENPU|CFL1|CFLAR|CHMP2B|CHMP3|CHMP4B|CHMP4C|CHMP5|CHMP7|CREB1|CREB3|CREBBP|CREBZF|CRTC1|CTSB|CUL1|CUL4A|CUL5|CXADR|CXCR4|DDB1|DDIT4|DDX39B|DDX5|DERL1|DHX36|DYNC1I2|DYNLL1|E4F1|EEA1|EIF3B|EIF3F|EIF4E|ELMO1|ELMOD2|EPHA2|EPS15|ERCC3|EXOC2|FADD|FKBP6…
Biological Process	3	symbiosis, encompassing mutualism through parasitism	GO:0044403	4,78e-39	6,65e-35	233	ABI1|ACOT8|ADARB1|ANPEP|AP1S1|AP1S2|AP2A1|AP2M1|APOE|ARF1|B2M|BAD|BATF3|BCL2|BECN1|BIN1|BNIP3|BNIP3L|C14ORF166|C1QBP|CCDC130|CCDC86|CCNK|CCNT1|CD81|CDK9|CENPU|CFL1|CFLAR|CHMP2B|CHMP3|CHMP4B|CHMP4C|CHMP5|CHMP7|CREB1|CREB3|CREBBP|CREBZF|CRTC1|CTSB|CUL1|CUL4A|CUL5|CXADR|CXCR4|DDB1|DDIT4|DDX39B|DDX5|DERL1|DHX36|DYNC1I2|DYNLL1|E4F1|EEA1|EIF3B|EIF3F|EIF4E|ELMO1|ELMOD2|EPHA2|EPS15|ERCC3|EXOC2|FADD|FKBP6…
Biological Process	3	cellular component morphogenesis	GO:0032989	5,34e-39	7,42e-35	247	ABI1|ABL1|ACTN1|ACTN2|ADAM8|ADCY1|AGO4|AKAP13|ANAPC2|ANKRD1|APOE|ARAP1|ARAP3|ARHGAP35|ARHGAP4|ARHGEF18|ARL3|ARPIN|ATG5|ATP6V0D1|B3GNT2|B9D1|BAMBI|BBS2|BBS5|BBS7|BCL2|BCL6|BMP7|BMPR1B|BOC|BRWD1|C11ORF63|C1QBP|CAMK2B|CAMSAP1|CAPRIN1|CAPRIN2|CAPZB|CDC42EP2|CDH4|CEP120|CFAP53|CFL1|CFLAR|CHN1|CIB1|CLASP1|CNTN2|CORO1C|CREB1|CTNND2|CTTN|CUX2|CYLD|DAB2IP|DACT2|DISC1|DNAH5|DNM1L|DNM2|DNM3|DOCK5|DPYSL5|DTN…
Cellular Component	3	vacuolar membrane	GO:0005774	6,06e-39	8,43e-35	167	ABCA5|ABCB6|ABCD4|ACAP1|ACP2|ANPEP|ANTXR2|ANXA2|ANXA6|AP1S1|AP1S2|AP2A1|AP2M1|AP3B1|AP5S1|APPL2|ATG14|ATP11B|ATP6AP1|ATP6V0D1|ATP6V0E1|ATP6V1A|ATP6V1C1|ATP6V1E1|ATP6V1F|B2M|BECN1|BLOC1S2|BORCS8|CD164|CD68|CHMP2B|CHMP3|CHMP4B|CHMP4C|CHMP5|CHMP7|CLCN3|CLCN4|CLN5|CLTC|CTSA|CYB561A3|DIRC2|DNAJC5|DRAM2|DTNBP1|ECE1|EEA1|EGFR|EHD1|EHD2|EPHA4|EPS15|FAM21A|FLOT1|FZD5|GLMP|GNPNAT1|GOPC|HGS|HLA-DPA1|HPS6|HS…
Molecular Function	6	nucleoside-triphosphatase activity	GO:0017111	6,12e-39	8,52e-35	176	ABCB6|ABCC12|ABCC5|ABCD3|ABCD4|ABCF2|ABCG2|ABCG8|ACIN1|ADSSL1|ARF1|ARL2|ARL3|ATP11B|ATP13A1|ATP2A2|ATP2A3|ATP2C1|ATP5D|ATP5I|ATP5O|ATP6AP1|ATP6AP1L|ATP6V0E1|ATP6V1A|ATP6V1C1|ATP6V1E1|ATP6V1F|BLM|CENPE|CHD1L|CHD2|CHD8|CLPX|CRBN|DCTN1|DCTN2|DDX17|DDX19B|DDX23|DDX24|DDX39B|DDX5|DHX36|DNAH2|DNAH5|DNM1L|DNM2|DNM3|DSCC1|DYNC1I2|DYNC2LI1|DYNLL1|DYNLL2|DYNLRB1|EFTUD2|EIF2S3|EIF4B|ENTPD6|ERCC3|ERCC6L|ERCC…
Biological Process	5	positive regulation of transferase activity	GO:0051347	1,01e-38	1,40e-34	170	ABI1|ABL1|ACE|ADAM8|ADCY1|ADCY5|ADIPOQ|AKAP13|AMBRA1|ANAPC11|ANAPC15|ANAPC2|ANAPC4|ANAPC5|ATG14|AURKB|BAD|BUB3|CCND2|CD81|CDC14B|CDC16|CDC23|CDC26|CDK1|CENPE|CHRNA7|CIB1|COPS8|CUL1|CXCR4|DAB2IP|DBF4B|DKC1|DSCC1|DSTYK|DUSP19|DUSP5|DUSP7|ECT2|EFNA5|EGFR|EPHA4|ERN1|EZH2|FAM58A|FZD5|FZR1|GADD45A|GHR|GNAI2|GPRC5B|GRHL2|GRM1|GSK3A|HACD3|HMBOX1|HRAS|IGF2|IKBKG|ILK|IQGAP1|IQGAP3|IRS1|ITGB1BP1|KIDINS220|L…
Biological Process	3	cellular component disassembly	GO:0022411	1,28e-38	1,78e-34	151	ACIN1|ACTN2|ADAM8|AKAP8L|AMBRA1|APAF1|ARID1A|ATG13|ATG14|AURKAIP1|BCAP31|BECN1|BNIP3|BNIP3L|CAPG|CAPN10|CAPN2|CAPNS1|CAPZA3|CCSAP|CDH1|CDK1|CDK5RAP3|CFL1|CHCHD1|CHMP2B|CHMP5|CHMP7|CIB1|CLASP1|CST3|CTDNEP1|CTSS|CTTN|DCTN1|DDIT4|DENR|DFFA|DNM1L|EIF2D|EIF5A2|ENDOG|ETF1|FBXO7|FIS1|FLOT1|FNTA|FSCN1|FURIN|FZD5|GAK|GBF1|GFM2|GOLGA2|GSK3A|HIF1A|HK2|HSPA8|HTRA1|HTRA2|IST1|KATNB1|KIF2C|KLC1|KPNA1|KPNB1|LAM…
Molecular Function	3	cytoskeletal protein binding	GO:0008092	1,43e-38	1,99e-34	200	ABI1|ABL1|ACTN1|ACTN2|ADSSL1|AIF1L|ANK1|ANKRD1|ANXA2|APOE|ARL3|ARPC1A|ARPC3|ARPC4|ARPC5|ARPC5L|ATCAY|BCL7B|BIN1|BLOC1S2|BLOC1S6|BRCA2|CACNA1D|CAMK2B|CAMSAP1|CAMSAP2|CAMSAP3|CAPG|CAPN10|CAPN2|CAPZA3|CAPZB|CCSAP|CCSER2|CDH1|CENPE|CEP350|CFL1|CLASP1|CLIP2|CLSTN1|CORO1C|CORO7|CTNNAL1|CXCR4|DAAM1|DCTN1|DCTN2|DIAPH2|DISC1|DNM2|DPYSL5|DYNLL2|EGFR|EPB41|EPB41L4A|FAM83D|FEZ1|FGD4|FKBP15|FKBP4|FLII|FLNA|FL…
Biological Process	4	positive regulation of intracellular signal transduction	GO:1902533	1,53e-38	2,13e-34	209	ABL1|ADAM8|ADIPOQ|ADIPOR1|AKAP13|ANKRD1|ARL6IP5|ATP2C1|ATP6AP1|BAD|BAG4|BCAP31|BCL2|BECN1|C1QBP|C8ORF4|CANT1|CARD11|CAT|CBL|CC2D1A|CCDC22|CD81|CDH2|CDK1|CDK5RAP3|CFLAR|CHRNA7|CIB1|COPS8|CXCR4|DAB2IP|DDX5|DNM1L|DSTYK|DUSP19|DUSP5|DUSP7|ECT2|EEF1E1|EGFR|EPHA4|ERN1|EZH2|F3|FADD|FAM58A|FBXO18|FIS1|FLNA|FLT4|FZD5|GADD45A|GDF6|GHR|GJA1|GLIPR2|GNAI2|GPRC5B|GRM1|HACD3|HBEGF|HCLS1|HDAC1|HES1|HEXIM1|HIP1|H…
Molecular Function	4	phosphotransferase activity, alcohol group as acceptor	GO:0016773	1,71e-38	2,37e-34	192	ABL1|ADCK2|ADCK5|ADPGK|AGK|AKAP13|AKT2|AURKB|BAZ1B|BMPR1A|BMPR1B|BTC|CAMK1D|CAMK1G|CAMK2B|CAMK2G|CAMK4|CASK|CCNC|CCNK|CCNT1|CDC42BPA|CDC42BPB|CDK1|CDK17|CDK8|CDK9|CNTRL|COASY|CRIM1|CSNK1D|CSNK1G1|CSNK1G2|CSNK2A1|DAPK1|DAPK2|DGKE|DSTYK|EFNA4|EGFR|EIF2AK1|EIF2AK3|EPHA2|EPHA3|EPHA4|EPHB2|EPHB4|EPHB6|ERCC3|ERN1|FAM20B|FLT4|GAK|GALK1|GALK2|GK|GLYCTK|GNE|GRB2|GSK3A|GTF2H4|HBEGF|HIPK2|HK2|IGF1R|ILK|IP6K…
Biological Process	2	cell motility	GO:0048870	1,83e-38	2,55e-34	274	ABL1|ACE|ADAM8|ADAMTS12|ADARB1|ADGRA2|ADGRG3|ADGRL3|ADIPOQ|ADIPOR1|AKT2|ALOX15B|ANXA3|APEX1|APOE|ARAP3|ARHGAP35|ARHGAP4|ARHGEF16|ARPC5|ARPIN|ASAP3|ASPM|AVL9|BAG4|BAMBI|BBS2|BCL2|BIN2|BMPR1A|BTC|C1QBP|CACNA1I|CAMK1D|CAPN7|CCAR1|CCBE1|CCR6|CCSAP|CD81|CDC42BPA|CDC42BPB|CDH2|CDK1|CELF3|CERS2|CH25H|CHRNA7|CIB1|CITED2|CLASP1|CMKLR1|CNTN2|CORO1C|CREB3|CTTN|CUZD1|CXADR|CXCR3|CXCR4|CYP19A1|CYP7B1|DAB2IP|D…
Biological Process	2	localization of cell	GO:0051674	1,83e-38	2,55e-34	274	ABL1|ACE|ADAM8|ADAMTS12|ADARB1|ADGRA2|ADGRG3|ADGRL3|ADIPOQ|ADIPOR1|AKT2|ALOX15B|ANXA3|APEX1|APOE|ARAP3|ARHGAP35|ARHGAP4|ARHGEF16|ARPC5|ARPIN|ASAP3|ASPM|AVL9|BAG4|BAMBI|BBS2|BCL2|BIN2|BMPR1A|BTC|C1QBP|CACNA1I|CAMK1D|CAPN7|CCAR1|CCBE1|CCR6|CCSAP|CD81|CDC42BPA|CDC42BPB|CDH2|CDK1|CELF3|CERS2|CH25H|CHRNA7|CIB1|CITED2|CLASP1|CMKLR1|CNTN2|CORO1C|CREB3|CTTN|CUZD1|CXADR|CXCR3|CXCR4|CYP19A1|CYP7B1|DAB2IP|D…
Biological Process	3	regulation of cell cycle process	GO:0010564	3,80e-38	5,28e-34	161	AKT2|ANAPC11|ANAPC15|ANAPC2|ANAPC4|ANAPC5|APEX1|ARID3A|AURKAIP1|AURKB|AXIN2|BCL2|BECN1|BIN1|BLM|BMP7|BRCA2|BTC|BUB3|C8ORF4|CCND2|CCNF|CCNK|CCSAP|CDC16|CDC23|CDC26|CDC5L|CDC73|CDK1|CDK5RAP3|CDK9|CENPE|CENPF|CEP120|CEP76|CHMP2B|CHMP3|CHMP4B|CHMP4C|CHMP5|CHORDC1|CLTC|CNOT1|CNOT3|CNOT4|CNOT6|CNOT8|CRADD|CSNK2A1|CSPP1|CTC1|CTCF|CTDSP1|CTDSPL|CUL1|CUL4A|CUL4B|DAB2IP|DBF4B|DDB1|DDX39B|DLGAP5|E4F1|ECD|EC…
Biological Process	2	regulation of cellular component biogenesis	GO:0044087	4,72e-38	6,56e-34	190	ABL1|ACE|ADGRL3|AKAP13|AMBRA1|ARAP1|ARF1|ARHGAP35|ARL2|ARPC3|ARPC4|ARPC5|ARPC5L|ARPIN|ASAP3|ATG5|BAG4|BAG5|BMP7|BRK1|CAND1|CAPG|CAPZA3|CBLN1|CCSAP|CDC34|CDC42EP2|CEP120|CEP76|CHD1L|CHMP2B|CHMP4B|CHMP4C|CHMP5|CLASP1|CLSTN1|CNOT1|CNOT6|CORO1C|CRBN|CREB1|CTTN|CUL4A|CUL4B|CUX2|CYLD|DAB2IP|DCTN1|DDB1|DDB2|DNAJB6|DNAJC15|DNM1L|DNM2|DNM3|EFNA5|EPHA2|EPHA3|EPHB2|ERCC3|FAF1|FEZ1|FKBP4|FLOT1|FNIP1|FSCN1|FU…
Biological Process	3	regulation of cell proliferation	GO:0042127	6,34e-38	8,82e-34	299	ABI1|ABL1|ACE|ADARB1|ADIPOQ|AKIRIN2|ALOX15B|AMBRA1|ANXA2|APOE|ARNT|ASPM|ATF3|AXIN2|BAD|BAG6|BAMBI|BCL2|BCL6|BECN1|BMP6|BMP7|BMPR1A|BMPR1B|BRCA2|BRK1|BTC|BTG3|CAPNS1|CARD11|CASK|CBX8|CCAR1|CCND2|CD164|CD81|CDC123|CDC73|CDH2|CDH5|CDK1|CEBPB|CERS2|CFLAR|CHRNA7|CIAO1|CIB1|CNBP|CNOT6|CNOT8|COL4A3|COPS8|CREB1|CSNK2A1|CST3|CTC1|CUL1|CUL4A|CUL5|CYP7B1|DAB2IP|DBF4B|DDX39B|DERL2|DGCR8|DISC1|DLG3|DLX6|DNAJA…
Biological Process	3	cell migration	GO:0016477	7,59e-38	1,06e-33	256	ACE|ADAM8|ADAMTS12|ADARB1|ADGRA2|ADGRG3|ADGRL3|ADIPOQ|ADIPOR1|AKT2|ALOX15B|ANXA3|APEX1|APOE|ARAP3|ARHGAP35|ARHGAP4|ARHGEF16|ARPC5|ARPIN|ASAP3|ASPM|AVL9|BAG4|BAMBI|BCL2|BIN2|BMPR1A|C1QBP|CAMK1D|CAPN7|CCAR1|CCBE1|CCR6|CDC42BPA|CDC42BPB|CDH2|CDK1|CERS2|CH25H|CIB1|CITED2|CLASP1|CMKLR1|CNTN2|CORO1C|CREB3|CTTN|CUZD1|CXADR|CXCR3|CXCR4|CYP19A1|CYP7B1|DAB2IP|DAPK2|DDIT4|DISC1|DOCK5|EFHC1|EGFR|ELMO1|ELMO3|…
Biological Process	6	regulation of protein kinase activity	GO:0045859	1,01e-37	1,40e-33	178	ABI1|ABL1|ACE|ADAM8|ADARB1|ADCY1|ADCY5|ADIPOQ|AKAP13|AKT1S1|APOE|BLM|BMP7|CCND2|CCNE2|CCNK|CCNT1|CD81|CDK1|CDK5RAP3|CENPE|CHORDC1|CHRNA7|CIB1|CNPPD1|COPS8|CORO1C|CXCR4|DAB2IP|DBF4B|DBNDD2|DNAJA1|DTNBP1|DUSP14|DUSP16|DUSP19|DUSP22|DUSP3|DUSP4|DUSP5|DUSP7|ECT2|EFNA5|EGFR|EPHA4|ERN1|ERRFI1|EZH2|FAF1|FAM58A|FBXO7|FZD5|GADD45A|GHR|GNAI2|GPRC5B|GPS2|GRM1|GSTP1|GTPBP4|HACD3|HERC5|HEXIM1|HGS|HRAS|HYAL2|I…
Biological Process	4	organelle fission	GO:0048285	1,90e-37	2,64e-33	160	ABL1|ACOT8|ACTR8|AGO4|AKAP8L|ANAPC11|ANAPC15|ANAPC2|ANAPC4|ANAPC5|ARPP19|ASPM|ASZ1|AURKAIP1|AURKB|BAG6|BECN1|BMP7|BNIP3|BOD1|BRCA2|BRE|BTC|BUB3|CCNF|CCNK|CCSAP|CDC16|CDC23|CDC26|CDCA8|CDK1|CENPE|CENPF|CENPT|CEP63|CHMP2B|CHMP4B|CHMP4C|CHMP5|CHMP7|CKAP5|CLASP1|CLTC|CNTD1|CSNK2A1|DCTN1|DCTN2|DLGAP5|DNM1L|DSCC1|E4F1|ENSA|ERCC6L|FAM83D|FANCD2|FIGN|FIS1|FKBP6|FLNA|FMN2|FZR1|GOLGA2|HAUS2|HELLS|IGF2|ING2…
Molecular Function	1	transcription factor activity, protein binding	GO:0000988	2,98e-37	4,14e-33	155	ABT1|ACTN1|ACTN2|AIP|ANKRD1|APEX1|ARHGAP35|ARID1A|ARNT|ASXL1|ATF3|ATF4|BATF3|BRF2|BUD31|C1D|C1QBP|CBX4|CCAR1|CCDC62|CITED2|CLOCK|COPS5|CREB1|CREBBP|CREG1|CRY2|CTCF|DCAF6|DDX17|DDX5|DR1|E2F6|E4F1|ECD|EDF1|ELK4|ENY2|FOXO1|GABPA|GLMP|GMEB2|GPS2|GRIP1|GTF2A1|GTF2A2|GTF2F1|HDAC1|HDAC7|HELZ2|HEY2|HIF1A|HIPK2|HIRA|HSF2|HYAL2|IRF3|JUP|KAT2B|KAT5|KAT6A|LMCD1|LOXL2|LPIN2|MAML1|MECP2|MED1|MED11|MED12|MED19|…
Biological Process	4	negative regulation of catalytic activity	GO:0043086	3,00e-37	4,17e-33	193	ABL1|ADARB1|ADIPOQ|AIP|AKAP9|AKT1S1|ANAPC11|ANAPC15|ANAPC2|ANAPC4|ANAPC5|ANXA2|ANXA3|APLP2|APOE|ARL2|ARL6IP1|ARPP19|BAG4|BAG5|BCL2L12|BMP7|BUB3|CAMSAP3|CAND1|CAST|CDC16|CDC23|CDC26|CDK1|CDK5RAP3|CHORDC1|CIB1|COL4A3|CORO1C|CRIM1|CRY2|CSNK2A1|CST3|CSTB|CTC1|DAB2IP|DBNDD2|DLG3|DNAJA1|DNAJB6|DTNBP1|DUSP14|DUSP16|DUSP19|DUSP22|DUSP3|DUSP4|DUSP5|DUSP7|ELFN2|ENSA|ERRFI1|FBXO7|FKBP15|FNIP1|FURIN|FZR1|GAB…
Biological Process	4	negative regulation of RNA metabolic process	GO:0051253	3,05e-37	4,24e-33	251	ADIPOQ|AKIRIN2|ANKRD1|APEX1|ARHGAP35|ARID1A|ARNTL|ASXL1|ATF3|AURKB|BACH1|BAG4|BARD1|BATF3|BCL11A|BCL6|BEND3|BMP6|BMP7|BRMS1|C1D|C1QBP|CBX2|CBX3|CBX4|CBX6|CBX7|CBX8|CCAR1|CCNT1|CDC73|CDK9|CEBPB|CENPF|CHCHD3|CHD8|CIPC|CITED2|CLOCK|CNOT1|COMMD7|CREB1|CREBBP|CREBZF|CREG1|CRY2|CTCF|CUX2|DAB2IP|DDX5|DEDD|DHX34|DNAJA3|DNAJB6|DNMT3A|DR1|DUSP22|E2F6|E4F1|EED|EHMT1|ELK4|EZH2|FBXW11|FLNA|FNIP1|FOXK1|FOXO1|G…
Biological Process	3	positive regulation of cell death	GO:0010942	3,72e-37	5,17e-33	165	ABL1|ADAM8|ADIPOQ|AKAP13|ANKRD1|ANP32B|APAF1|APH1B|APOPT1|ARHGAP4|ARHGEF11|ARHGEF12|ARHGEF16|ARHGEF17|ARHGEF18|ARHGEF4|ARHGEF6|ARL6IP5|ATF3|ATF4|AXIN2|BAD|BARD1|BCAP31|BCL2|BCL2L13|BCL6|BIN1|BMP7|BMPR1B|BNIP3|BNIP3L|BRMS1|C1QBP|CAMK1D|CAPN10|CDC34|COL4A3|CRADD|CREB1|CYLD|DAB2IP|DAPK1|DDIT4|DFFA|DIABLO|DNAJA1|DNM1L|DNM2|DNMT3A|DYNLL1|DYNLL2|ECT2|EEF1E1|EIF2AK3|EIF2B5|EIF2S1|ELK1|ENDOG|ERCC3|F3|FAD…
Biological Process	4	negative regulation of cellular protein metabolic process	GO:0032269	3,88e-37	5,39e-33	217	ABL1|ADARB1|ADIPOQ|AGO4|AKT1S1|ANAPC11|ANAPC15|ANAPC2|ANAPC4|ANAPC5|ANXA2|APLP2|APOE|ARL6IP1|ATF3|ATF4|ATG14|BAG5|BAG6|BCL2L12|BMP7|BUB3|CAPRIN1|CAPRIN2|CAST|CDC16|CDC23|CDC26|CDK1|CDK5RAP3|CELF1|CHORDC1|CIB1|CIRBP|CNOT1|CNOT6|CNOT8|COL4A3|CORO1C|CPEB1|CRIM1|CRY2|CSNK2A1|CST3|CSTB|CTDSP1|CTDSPL|DAB2IP|DAPK1|DBNDD2|DDIT4|DGCR8|DNAJA1|DNAJB6|DND1|DTNBP1|DUSP14|DUSP16|DUSP19|DUSP22|DUSP3|DUSP4|DUSP5…
Biological Process	2	autophagy	GO:0006914	5,45e-37	7,58e-33	132	ABL1|AMBRA1|ATG12|ATG13|ATG14|ATG16L1|ATG4C|ATG5|ATP6V0D1|ATP6V0E1|ATP6V1A|ATP6V1C1|ATP6V1E1|BAD|BCL2|BECN1|BNIP3|BNIP3L|C9ORF72|CAPNS1|CHMP2B|CHMP3|CHMP4B|CHMP4C|CTSA|CTTN|DAPK1|DAPK2|DNM1L|DRAM2|DYNLL1|DYNLL2|EMC6|ERN1|FBXO7|FEZ1|FIS1|FOXO1|FZD5|GOLGA2|GSK3A|HERC1|HGS|HIF1A|HK2|HSPA8|HTRA2|IFT88|IRGM|KDR|LAMP1|LAMP2|LAMTOR1|LGALS8|LRRK2|MAP1LC3B|MAP1S|MARK2|MCOLN1|MFN1|MFN2|MLST8|MTDH|MTMR3|MTO…
Molecular Function	3	hydrolase activity, acting on ester bonds	GO:0016788	5,58e-37	7,76e-33	177	AARS|ABHD10|ACOT11|ACOT2|ACOT8|ACOT9|ACP2|ACP5|ACSBG2|ALPL|APEX1|APLF|ARSK|ASPA|CAMK2G|CDC14B|CES2|CNOT1|CNOT6|CNOT8|CPSF3|CTDNEP1|CTDSP1|DAGLA|DCLRE1B|DCP2|DCPS|DGCR8|DIS3|DLGAP5|DNASE1L1|DUSP11|DUSP14|DUSP16|DUSP19|DUSP22|DUSP3|DUSP4|DUSP5|DUSP7|EDC3|ENDOG|ENPP2|EPHX2|ERN1|ESD|EXD2|EXOSC3|EXOSC9|EYA2|EYA3|FAAH|G6PC3|GALNS|GDE1|GNS|HAGH|HIBCH|IDS|IMPAD1|INPP5E|INPP5K|INPPL1|ISG20L2|KIAA0391|LARS…
Molecular Function	2	transcription factor activity, transcription factor binding	GO:0000989	5,61e-37	7,80e-33	154	ABT1|ACTN1|ACTN2|AIP|ANKRD1|APEX1|ARHGAP35|ARID1A|ARNT|ASXL1|ATF3|ATF4|BATF3|BRF2|BUD31|C1D|C1QBP|CBX4|CCAR1|CCDC62|CITED2|CLOCK|COPS5|CREB1|CREBBP|CREG1|CRY2|CTCF|DCAF6|DDX17|DDX5|DR1|E2F6|E4F1|ECD|EDF1|ELK4|ENY2|FOXO1|GABPA|GLMP|GMEB2|GPS2|GRIP1|GTF2A1|GTF2A2|GTF2F1|HDAC1|HDAC7|HELZ2|HIF1A|HIPK2|HIRA|HSF2|HYAL2|IRF3|JUP|KAT2B|KAT5|KAT6A|LMCD1|LOXL2|LPIN2|MAML1|MECP2|MED1|MED11|MED12|MED19|MED6|…
Biological Process	6	RNA splicing	GO:0008380	6,99e-37	9,73e-33	123	ACIN1|AKAP17A|AKAP8L|AQR|ARL6IP4|C14ORF166|C1QBP|C2ORF49|CCAR1|CDC40|CDC5L|CELF1|CELF3|CLASRP|CPSF1|CPSF2|CPSF3|CSTF1|CWC15|CWC22|CWC27|DCPS|DDX23|DDX39B|DDX5|DGCR14|ECD|EFTUD2|ELAVL1|ERN1|ESRP1|FIP1L1|FRG1|GEMIN2|GEMIN4|GEMIN5|GEMIN6|GTF2F1|GTF2F2|HNRNPA0|HNRNPD|HNRNPH1|HNRNPK|HNRNPL|HSPA8|IVNS1ABP|KHSRP|LSM1|LSM8|LUC7L3|MAGOH|METTL14|MPHOSPH10|NONO|NOVA2|NSRP1|PLRG1|PNN|POLR2B|POLR2D|POLR2I|PPI…
Biological Process	7	ubiquitin-dependent protein catabolic process	GO:0006511	7,24e-37	1,01e-32	143	ANAPC11|ANAPC15|ANAPC2|ANAPC4|ANAPC5|ARIH2|ARNTL|AURKB|BAG5|BAG6|BBS7|BCAP31|BUB3|CBL|CCDC22|CCDC47|CCNF|CDC16|CDC23|CDC26|CDC34|CDK1|CLOCK|CRBN|CSNK1D|CUL1|CUL4A|CYLD|DDB1|DERL1|DERL2|DISC1|DNAJB9|EDEM1|ERLIN1|FAF1|FBXL22|FBXL3|FBXL4|FBXO10|FBXO21|FBXO7|FBXO9|FBXW11|FBXW4|FZR1|GIPC1|GNA12|GSK3A|GTSE1|HERPUD1|HSP90B1|HSPBP1|ITCH|KAT5|KLHL25|KLHL8|LRRK2|MAN1B1|MVB12B|N4BP1|NEDD8|NFE2L2|PARK7|PCNP|…
Biological Process	3	signal transduction by protein phosphorylation	GO:0023014	7,63e-37	1,06e-32	205	ABL1|ACTN2|ADAM8|ADIPOQ|AKAP13|AKAP9|APOE|ARHGEF6|ARL6IP5|ATF3|ATP6AP1|BMP7|BMPR1A|BMPR1B|BTC|CAMK2B|CAMK2G|CD81|CDH2|CDK1|CDK5RAP3|CHRNA7|CIB1|COPS5|CUL1|CXCR4|DAB2IP|DNAJA1|DSTYK|DTNBP1|DUSP14|DUSP16|DUSP19|DUSP22|DUSP3|DUSP4|DUSP5|DUSP7|EGFR|EPHA2|EPHA4|ERN1|ERRFI1|EZH2|FAM58A|FAM83D|FBXW11|FLT4|FOXO1|FZD5|GADD45A|GDF6|GHR|GLIPR2|GNAI2|GPS2|GRB2|GRIN2A|GRIN2B|GRM1|GSTP1|HACD3|HBEGF|HGS|HIPK2|H…
Biological Process	2	positive regulation of developmental process	GO:0051094	8,05e-37	1,12e-32	254	ABL1|ACIN1|ADAM8|ADGRL3|ADIPOQ|ALOX15B|ANAPC2|ANKRD1|ANXA3|AP3B1|APOE|ARF1|ARHGAP35|ARNT|ARNTL|ASPM|ATF1|ATP6AP1|AXIN2|BAD|BAMBI|BBS2|BCL2|BCL6|BIN1|BLOC1S6|BMP6|BMP7|BMPR1A|BMPR1B|BNIP2|BNIP3|BOC|BTC|C1QBP|CAMK1D|CAMK2B|CAPRIN1|CAPRIN2|CBLN1|CCBE1|CDH2|CDH4|CDH5|CDK1|CEBPB|CELF1|CEP120|CHRNA7|CIB1|CITED2|CLASP1|CLDN5|CLSTN1|CMKLR1|CORO1C|CREB1|CRTC1|CSNK1D|CUX2|CXCR4|DAB2IP|DDX39B|DISC1|DNM1L|DN…
Biological Process	3	cell-cell signaling	GO:0007267	9,13e-37	1,27e-32	287	AACS|ABL1|ADCY5|ADIPOQ|AGO4|AKAP9|AMOTL2|ANAPC2|AP2A1|AP2M1|APBA1|APBA2|APOE|ARF1|ARL2|ARNTL|ASPM|ATP2A2|AXIN2|BAD|BAMBI|BCL7B|BCL9|BLOC1S6|BMP6|CACNA1D|CAMK2B|CAMK2G|CAPN10|CAPRIN2|CASK|CBLN1|CDC73|CDH2|CDH8|CHD8|CHRNA7|CHRNB1|CHRNE|CLOCK|CLSTN1|CLTC|CNTN2|CPT1A|CREB1|CRHR1|CRTC1|CSNK1D|CSNK2A1|CTDNEP1|CTNND1|CTNND2|CUL1|CUX2|CYB5R4|CYLD|DAAM1|DAB2IP|DDB1|DISC1|DLG3|DLGAP2|DNAJC5|DOC2B|DTNBP1|EF…
Biological Process	2	response to external stimulus	GO:0009605	1,17e-36	1,62e-32	357	AACS|ABCG8|ABL1|ACAT1|ACP5|ACSL3|ADAM8|ADAMTS12|ADARB1|ADGRA2|ADH5|ADIPOQ|ADIPOR2|ADSSL1|AKIRIN2|ALAD|ALPL|ANKRD1|ANXA2|ANXA3|AP1S1|AP1S2|AP2A1|AP2M1|APAF1|APOE|AQP3|ARF1|ARHGAP35|ARHGEF16|ATF3|ATF4|ATG14|B2M|B3GNT2|BAD|BAG3|BATF3|BBS2|BCL2|BECN1|BIN2|BLOC1S6|BMP6|BMP7|BMPR1B|BNIP3|BNIP3L|BOC|C1QBP|C7|CACNA1F|CAMK1D|CASK|CAT|CBL|CCDC130|CCR6|CDC73|CDH4|CEBPB|CERS2|CFL1|CH25H|CHN1|CHRNA7|CLASP1|CL…
Molecular Function	3	transcription factor binding	GO:0008134	1,62e-36	2,25e-32	143	AIP|ANKRD1|APEX1|ARNT|ARNTL|ASXL1|ATF4|BBS2|BBS5|BBS7|BCL2|BRMS1|C1QBP|CAND1|CCNT1|CDC5L|CDK5RAP3|CDK9|CEBPB|CEBPG|CENPF|CNOT1|COMMD7|CREB1|CREBBP|CREG1|CRTC1|DACT2|DNAJA1|DR1|DRG1|E2F2|E2F5|EIF4E|ELK1|ENPP2|ERCC3|EXOSC9|FAF1|FBL|FLNA|FOXO1|GATA2|GSC|GTF2A1|GTF2A2|GTF2F1|HCLS1|HDAC1|HDAC5|HDAC7|HES1|HEY2|HIF1A|HIF1AN|HIPK2|HNRNPD|HYAL1|ID1|IKZF4|INSIG2|KAT2B|KAT5|KAT6A|KAT6B|KLF5|LEF1|LMO4|LRIF1|…
Biological Process	4	neuron projection development	GO:0031175	1,85e-36	2,57e-32	189	ABI1|ABL1|ADCY1|ANAPC2|ANKRD1|APOE|ARF1|ARHGAP35|ARHGAP4|ATCAY|ATF1|B2M|B3GNT2|BAG5|BCL2|BLOC1S2|BLOC1S6|BMP7|BMPR1B|BOC|CAMK1D|CAMK2B|CAMSAP1|CAMSAP2|CAMSAP3|CAPRIN1|CAPRIN2|CDH1|CDH4|CERS2|CFL1|CHN1|CIB1|CNTN2|CREB1|CRTAC1|CRTC1|CTNND2|CTTN|CUL4B|CUX2|DAB2IP|DISC1|DNM2|DNM3|DPYSL5|DTNBP1|EFHD1|EFNA5|EGFR|EHD1|EPHA3|EPHA4|EPHB2|EXT1|EZH2|FAM134C|FBXO38|FBXO7|FEZ1|FKBP4|FLOT1|GAK|GFI1|GJA1|GLI2|G…
Biological Process	5	modification-dependent macromolecule catabolic process	GO:0043632	1,90e-36	2,64e-32	144	ANAPC11|ANAPC15|ANAPC2|ANAPC4|ANAPC5|ARIH2|ARNTL|AURKB|BAG5|BAG6|BBS7|BCAP31|BUB3|CBL|CCDC22|CCDC47|CCNF|CDC16|CDC23|CDC26|CDC34|CDK1|CLOCK|CRBN|CSNK1D|CUL1|CUL4A|CYLD|DDB1|DERL1|DERL2|DISC1|DNAJB9|EDEM1|ERLIN1|EXOSC9|FAF1|FBXL22|FBXL3|FBXL4|FBXO10|FBXO21|FBXO7|FBXO9|FBXW11|FBXW4|FZR1|GIPC1|GNA12|GSK3A|GTSE1|HERPUD1|HSP90B1|HSPBP1|ITCH|KAT5|KLHL25|KLHL8|LRRK2|MAN1B1|MVB12B|N4BP1|NEDD8|NFE2L2|PARK…
Biological Process	4	embryo development	GO:0009790	2,28e-36	3,17e-32	220	ABI1|ADIPOQ|AFF3|AKIRIN2|AMBRA1|ANKRD11|APAF1|APBA1|APBA2|ARHGAP35|ARID1A|ARNT|B9D1|BAG6|BBS5|BBS7|BMP7|BMPR1A|BRCA2|BRK1|C2ORF49|CAPN2|CCSAP|CDC73|CDK1|CEBPB|CELF1|CENPU|CHD8|CITED2|CLASP1|CNOT3|COL11A1|COL2A1|COL5A2|COPS3|CREBBP|CUL4A|DLX6|DNAJB6|DNMT3A|DUSP3|E4F1|ECE1|EGFR|EHMT1|EIF2S2|EIF4E2|ENDOG|EPHA2|EPHB2|ERCC3|EXT1|EYA2|FBXW4|FRZB|FUT10|FUZ|FXN|FZD5|GABPA|GATA2|GDF5|GINS1|GINS4|GJA1|GLI2…
Biological Process	3	organelle localization	GO:0051640	2,55e-36	3,54e-32	135	AP3B1|AP3M2|AP3S2|ARF1|ARHGAP21|ASPM|ATCAY|ATP2A2|ATP6AP1|BBS2|BBS5|BBS7|BECN1|BICD2|BIN1|BLOC1S2|BLOC1S6|CANX|CDC23|CDCA8|CDH2|CENPE|CENPF|CEP120|CHMP2B|CHMP4B|CHMP4C|CHMP5|CHMP7|CLASP1|CSNK1D|DCTN1|DCTN2|DLGAP5|DNAJC5|DNM1L|DNM2|DOC2B|DTNBP1|FAM83D|FEZ1|FMN2|GATA2|GBF1|GOLGA2|GOSR2|HIF1A|HPS6|IKBKG|ITGA4|ITSN1|KATNB1|KIF2C|KIF3B|KIFAP3|KLHL12|KPNB1|LAMP1|LAMTOR1|LMAN1|LRPPRC|LRRK2|MAP1S|MAP4K2|…
Biological Process	6	modification-dependent protein catabolic process	GO:0019941	2,75e-36	3,83e-32	143	ANAPC11|ANAPC15|ANAPC2|ANAPC4|ANAPC5|ARIH2|ARNTL|AURKB|BAG5|BAG6|BBS7|BCAP31|BUB3|CBL|CCDC22|CCDC47|CCNF|CDC16|CDC23|CDC26|CDC34|CDK1|CLOCK|CRBN|CSNK1D|CUL1|CUL4A|CYLD|DDB1|DERL1|DERL2|DISC1|DNAJB9|EDEM1|ERLIN1|FAF1|FBXL22|FBXL3|FBXL4|FBXO10|FBXO21|FBXO7|FBXO9|FBXW11|FBXW4|FZR1|GIPC1|GNA12|GSK3A|GTSE1|HERPUD1|HSP90B1|HSPBP1|ITCH|KAT5|KLHL25|KLHL8|LRRK2|MAN1B1|MVB12B|N4BP1|NEDD8|NFE2L2|PARK7|PCNP|…
Biological Process	4	cell morphogenesis	GO:0000902	2,94e-36	4,09e-32	229	ABI1|ABL1|ACTN1|ADAM8|ADCY1|AGO4|ANAPC2|APOE|ARAP1|ARAP3|ARHGAP35|ARHGAP4|ARHGEF18|ARL3|ARPIN|ATG5|ATP6V0D1|B3GNT2|B9D1|BAMBI|BBS2|BBS5|BBS7|BCL2|BCL6|BMP7|BMPR1B|BOC|BRWD1|C11ORF63|C1QBP|CAMK2B|CAMSAP1|CAPRIN1|CAPRIN2|CAPZB|CDC42EP2|CDH4|CEP120|CFAP53|CFL1|CHN1|CIB1|CNTN2|CORO1C|CREB1|CTNND2|CTTN|CUX2|CYLD|DAB2IP|DACT2|DISC1|DNAH5|DNM2|DNM3|DOCK5|DPYSL5|DTNBP1|ECT2|EFNA5|EGFR|EHD1|ENPP2|EPHA2|EP…
Biological Process	4	neuron development	GO:0048666	6,69e-36	9,30e-32	210	ABI1|ABL1|ADCY1|ANAPC2|ANKRD1|APOE|ARF1|ARHGAP35|ARHGAP4|ARL3|ATCAY|ATF1|B2M|B3GNT2|BAG5|BCL2|BECN1|BLOC1S2|BLOC1S6|BMP7|BMPR1B|BOC|CAMK1D|CAMK2B|CAMSAP1|CAMSAP2|CAMSAP3|CAPRIN1|CAPRIN2|CDH1|CDH4|CERS2|CFL1|CHN1|CIB1|CLN5|CNTN2|CREB1|CRTAC1|CRTC1|CTNND2|CTTN|CUL4B|CUX2|DAB2IP|DISC1|DNM2|DNM3|DPYSL5|DTNBP1|DYNLL2|EFHD1|EFNA5|EGFR|EHD1|EPHA3|EPHA4|EPHB2|EXT1|EZH2|FAM134C|FBXO38|FBXO7|FEZ1|FKBP4|FLO…
Molecular Function	5	protein kinase binding	GO:0019901	9,19e-36	1,28e-31	148	ABL1|ACE|ACSL3|ADIPOR1|AP2A1|ARHGEF16|ATG13|BAD|BAG5|C1QBP|CCND2|CCNE2|CCNK|CDC5L|CDK5RAP3|CIB1|CLTC|CNPPD1|CTNND1|CYLD|DAB2IP|DACT2|DBF4B|DNAJA3|DNM2|DUSP19|DUSP3|EGFR|ELAVL1|ERRFI1|EXOC2|FAF1|FAM83C|FAM83D|FBXO7|FEZ1|FNTA|FZD5|GHR|GOLGA2|GPRC5B|GRB2|GRB7|GSK3A|GSTP1|HCLS1|HDAC5|HDAC7|HIF1A|HNRNPA0|HYAL2|IBTK|IGBP1|ILK|IQGAP1|IRS1|ITGB1BP1|JUP|KAT2B|KIF13B|KIZ|LATS1|LCK|LLGL1|MAD2L2|MAML1|MAP2K4…
Biological Process	5	Golgi vesicle transport	GO:0048193	1,27e-35	1,76e-31	105	ANK1|AP2A1|ARCN1|ARF1|ARL3|BET1L|C16ORF62|CCDC22|CENPE|COG1|COG2|COG3|COG4|COG7|COG8|COPZ1|CORO7|CREB3L2|CSNK1D|DCTN1|DCTN2|DCTN5|DNM2|DOPEY2|DYNC1I2|DYNC2LI1|DYNLL1|DYNLL2|EPS15|ERGIC2|EXOC2|EXOC5|GAK|GAS1|GBF1|GCC2|GOLGA1|GOLGA2|GOLGA3|GOPC|GOSR1|GOSR2|KDELR2|KDELR3|KIF15|KIF1C|KIF2C|KIF3B|KIF4A|KIFAP3|KLC1|KLHL12|LAMP1|LLGL1|LMAN1|LMAN2|LMAN2L|MCFD2|MIA3|MON2|MPPE1|MYO1B|MYO5A|NAPA|OPTN|OSBPL5…
Cellular Component	3	organelle inner membrane	GO:0019866	1,73e-35	2,41e-31	147	ABCB10|ABCD3|ACAT1|ACSL5|ALDH3A2|APOO|ATP11B|ATP5D|ATP5G2|ATP5I|ATP5O|AURKAIP1|BCS1L|C19ORF70|CBX3|CHCHD1|CHCHD3|CHCHD6|CLPX|COA3|COQ10A|COQ10B|COQ2|COQ4|COQ5|COQ6|COX15|COX5A|CPOX|CPT1A|CPT2|CSDE1|CYP27A1|DNAJC15|ECI1|EFHD1|ERN1|GATM|GSTK1|GUF1|HADHA|HCCS|HIGD1A|HSD3B2|IDH2|IMMT|LEMD3|LRPPRC|LRRK2|MCCC1|MCU|MCUR1|MGST1|MICU1|MICU2|MPV17|MPV17L2|MRPL10|MRPL12|MRPL13|MRPL16|MRPL17|MRPL23|MRPL28|MR…
Biological Process	4	cellular response to oxygen-containing compound	GO:1901701	2,19e-35	3,05e-31	211	AACS|ABL1|ACTN2|ADCY1|ADCY5|ADIPOQ|ADIPOR1|ADNP2|ADPRHL2|AKAP9|AKT2|ANKRD1|APEX1|APRT|ATP6AP1|ATP6V0D1|ATP6V0E1|ATP6V1A|ATP6V1C1|ATP6V1E1|ATP6V1F|B2M|BAD|BLM|BMP6|BMP7|BNIP3|CAPN10|CAPN2|CBX8|CCDC62|CDC5L|CDC73|CDH1|CDK1|CEBPB|CIB2|COL5A2|CPEB1|CPT1A|CREB1|CRHR1|CST3|DAB2IP|DCPS|DNM2|DNMT3A|ECT2|EFNA5|EGFR|ELK1|ENDOG|ENY2|EPHA3|ERN1|ERRFI1|EZH2|FBLN5|FBXO32|FOXO1|FXN|GFI1|GHR|GLRX2|GNAI2|GNG12|GN…
Biological Process	5	positive regulation of hydrolase activity	GO:0051345	2,49e-35	3,47e-31	205	ACAP1|ACAP3|ACTN2|AHSA1|AKAP13|AKAP9|AKIRIN2|AKT2|ANP32B|APAF1|ARAP1|ARAP3|ARHGAP1|ARHGAP11A|ARHGAP19|ARHGAP29|ARHGAP35|ARHGAP4|ARHGAP42|ARHGAP45|ARHGEF10L|ARHGEF11|ARHGEF12|ARHGEF16|ARHGEF17|ARHGEF18|ARHGEF28|ARHGEF4|ARHGEF6|ARL6IP5|ASAP2|ASAP3|AXIN2|BAD|BCAP31|BCL2L13|BNIP2|BTC|CAMK2B|CAMK2G|CDC42EP2|CHN1|CLPX|COL4A3|CORO1C|CRADD|CYFIP2|CYTH1|DAB2IP|DAPK1|DENND4B|DENND5B|DIABLO|DIS3|DNAJB6|DNAJ…
Biological Process	4	MAPK cascade	GO:0000165	2,96e-35	4,12e-31	196	ABL1|ACTN2|ADAM8|ADIPOQ|AKAP13|AKAP9|APOE|ARHGEF6|ARL6IP5|ATF3|ATP6AP1|BMP7|BTC|CAMK2B|CAMK2G|CD81|CDH2|CDK1|CDK5RAP3|CHRNA7|CIB1|COPS5|CUL1|CXCR4|DAB2IP|DNAJA1|DSTYK|DTNBP1|DUSP14|DUSP16|DUSP19|DUSP22|DUSP3|DUSP4|DUSP5|DUSP7|EGFR|EPHA2|EPHA4|ERN1|ERRFI1|EZH2|FAM58A|FAM83D|FBXW11|FLT4|FOXO1|FZD5|GADD45A|GDF6|GHR|GLIPR2|GNAI2|GPS2|GRB2|GRIN2A|GRIN2B|GRM1|GSTP1|HACD3|HBEGF|HGS|HIPK2|HRAS|HYAL2|ID1|…
Biological Process	6	transmembrane receptor protein tyrosine kinase signaling pathway	GO:0007169	3,15e-35	4,38e-31	168	ABI1|ABL1|ADAMTS12|ADGRA2|ADIPOQ|ADIPOR1|AKT1S1|AKT2|AP2A1|AP2M1|APH1B|ARAP1|ARHGEF28|ARNT|ARPC1A|ARPC3|ARPC4|ARPC5|ATP6AP1|ATP6V0D1|ATP6V0E1|ATP6V1A|ATP6V1C1|ATP6V1E1|ATP6V1F|BRK1|BTC|CBL|CCBE1|CD3EAP|CHN1|CNKSR1|CRIM1|CSRNP1|CUL5|CYFIP2|DAB2IP|DDIT4|DSTYK|EFNA4|EFNA5|EGFR|EIF2AK3|ELMO1|EPHA2|EPHA3|EPHA4|EPHB2|EPHB4|EPHB6|EPS15|ERBIN|ERRFI1|ESRP1|F3|FIBP|FLT4|FOXO1|FUZ|GHR|GIGYF1|GIGYF2|GRB10|GR…
Biological Process	4	regulation of cellular amide metabolic process	GO:0034248	4,47e-35	6,22e-31	117	AARS|AGO4|AKT2|APOE|ATF4|ATXN2|C1QBP|CAPRIN1|CAPRIN2|CDC123|CELF1|CIRBP|CNOT1|CNOT6|CNOT8|COA3|CPEB1|DAPK1|DAZL|DDX39B|DGCR8|DIO2|DND1|DTD1|EEFSEC|EGFR|EIF2A|EIF2AK1|EIF2AK3|EIF2B4|EIF2B5|EIF2S1|EIF3B|EIF3C|EIF3F|EIF4B|EIF4E|EIF4E2|EIF4E3|EIF4EBP3|EIF4ENIF1|EIF5A2|EIF5B|ELAVL1|ETF1|GATC|GIGYF2|GRB7|GUF1|HNRNPD|IGF2BP2|IGF2BP3|KHDRBS1|KHSRP|KLHL25|LARS|LRPPRC|LSM14A|LSM14B|MAGOH|MAPK1|MAPKAPK5|MET…
Biological Process	3	single-organism catabolic process	GO:0044712	1,17e-34	1,62e-30	194	AASS|ABCD3|ABHD10|ABHD4|ACAD8|ACADL|ACADM|ACAT1|ACE|ACER1|ACOT8|ACSF3|ADH5|ADIPOQ|ADPGK|AKT2|ALDH2|ALDH3A2|ALDH6A1|ARNT|ASL|ASPA|BAD|BAG6|BCAP31|BCO2|BDH2|CAT|CCDC47|CECR1|COL11A1|COL11A2|COL15A1|COL2A1|COL4A3|COL4A4|COL5A2|CPT1A|CPT2|CRABP1|CROT|CST3|CTSB|CTSS|DAGLA|DBT|DCTPP1|DCXR|DDAH2|DDIT4|DECR1|DERA|DERL1|DERL2|DNAJB9|DTD1|ECD|ECHS1|ECI1|EDEM1|EHHADH|ENPP2|ENTPD5|ERLIN1|ESD|FAAH|FUCA1|FUCA2…
Biological Process	4	single-organism intracellular transport	GO:1902582	1,17e-34	1,63e-30	169	AKT2|ANK1|ANXA2|AP3B1|AP3M2|AP3S2|APBA1|ARHGAP21|ARL3|ATG4C|ATP5D|ATP5G2|ATP5I|ATP5O|AXIN2|BAMBI|BBS12|BCL6|BICD2|BLOC1S2|BLOC1S6|BMP6|BMP7|BMPR1A|C8ORF4|CBLB|CCDC22|CDH1|CDK1|CHCHD4|CHMP4B|CIB1|CPT1A|CPT2|CYLD|DAB2IP|DCTN1|DTNBP1|ECT2|EGFR|FAF1|FBXW11|FIS1|FLNA|G3BP2|GATA2|GDF5|HCLS1|HES1|HIF1A|HSPA4|HYAL2|IFT27|IFT46|IFT81|INPP5K|IPO9|ITGB1BP1|JUP|KIF1A|KIF3B|KIF4A|KIFAP3|KPNA1|KPNA2|KPNB1|LAMP…
Biological Process	4	central nervous system development	GO:0007417	1,48e-34	2,05e-30	205	AARS|ABCB6|ABL1|ABT1|ACAT1|ACSL3|ADGRA2|ALDH3A2|ANP32B|ANXA3|APAF1|ARCN1|ARHGAP35|ARID1A|ARPC5|ASPM|ATP6V0D1|ATRN|B3GNT5|B4GALT2|BAD|BAG3|BAG6|BBS2|BBS7|BCL2|BIN1|BMP7|BMPR1A|BRCA2|BTD|C11ORF63|CBLN1|CDH1|CDH2|CDK5RAP3|CENPF|CEP120|CHD8|CKB|CLN5|CNTN2|COL2A1|COQ8B|COX17|CREB1|CRTAC1|CSNK1D|CST3|CTNND1|CTTNBP2|CXCR4|DAB2IP|DDIT4|DISC1|DNAH5|DPCD|DYNLL1|EED|EFHC1|EGFR|EIF2B1|EIF2B4|EIF2B5|EPHA4|EPH…
Cellular Component	4	centrosome	GO:0005813	2,17e-34	3,02e-30	139	ACTR8|AKAP9|APEX1|ARL2|ARL3|ATP6V0D1|AXIN2|B9D1|BBS7|BRCA2|CAMSAP2|CAMSAP3|CAPG|CAPRIN2|CCDC77|CCDC92|CCHCR1|CCNF|CCSAP|CDC16|CDC45|CDK1|CDK5RAP3|CENPF|CEP104|CEP120|CEP170|CEP350|CEP44|CEP55|CEP63|CEP72|CEP76|CIB1|CKAP5|CLASP1|CNTRL|CSNK1D|CSPP1|CYLD|DCAF12|DCLRE1B|DCTN1|DCTN2|DCTN5|DDAH2|DISC1|DLGAP5|DNM2|DPF2|DYNC1I2|DYNLL1|DYNLL2|DYNLRB1|EFHC1|ELL2|ERCC6L|EYA3|FBXW11|FEZ1|FLOT1|GNAI2|HAUS2|HO…
Biological Process	5	nuclear division	GO:0000280	2,45e-34	3,41e-30	149	ABL1|ACTR8|AGO4|AKAP8L|ANAPC11|ANAPC15|ANAPC2|ANAPC4|ANAPC5|ARPP19|ASPM|ASZ1|AURKAIP1|AURKB|BAG6|BECN1|BMP7|BOD1|BRCA2|BRE|BTC|BUB3|CCNF|CCNK|CCSAP|CDC16|CDC23|CDC26|CDCA8|CDK1|CENPE|CENPF|CENPT|CEP63|CHMP2B|CHMP4B|CHMP4C|CHMP5|CHMP7|CKAP5|CLASP1|CLTC|CNTD1|CSNK2A1|DCTN1|DCTN2|DLGAP5|DSCC1|E4F1|ENSA|ERCC6L|FAM83D|FANCD2|FIGN|FKBP6|FLNA|FMN2|FZR1|GOLGA2|HAUS2|HELLS|IGF2|ING2|INO80|KATNB1|KIAA0196|…
Cellular Component	2	plasma membrane part	GO:0044459	4,63e-34	6,44e-30	398	ABCB6|ABCC5|ABCD4|ABCF2|ABCG8|ABI1|ACE|ADAM8|ADCY1|ADGRA3|ADGRL3|ADIPOR1|ADIPOR2|AIF1L|AKAP9|AKT2|AMOTL2|ANK1|ANPEP|ANTXR2|ANXA2|AP2A1|AP2M1|AQP3|AQP7|ARF1|ARHGEF18|ARHGEF4|ARL2|ARPC1A|ATF4|ATP2A2|ATP6V0D1|ATP6V1A|ATP6V1E1|ATRN|B2M|BBS2|BBS5|BBS7|BCAP31|BIN1|BIN2|BMPR1A|BMPR1B|BOC|C7|CACNA1D|CACNA1F|CACNA1H|CACNA1I|CACNG3|CACNG8|CAPRIN1|CARD11|CASK|CBL|CBLN1|CCR6|CD164|CD37|CD81|CDH1|CDH16|CDH2|C…
Biological Process	3	response to hormone	GO:0009725	6,10e-34	8,49e-30	194	ACAT1|ACTN2|ADCY1|ADCY5|ADIPOQ|ADIPOR1|ADIPOR2|AKAP13|AKT2|ALAD|ALPL|ANXA2|ANXA3|APEX1|APRT|ARID1A|ARNTL|ATP2A2|ATP6AP1|ATP6V0D1|ATP6V0E1|ATP6V1A|ATP6V1C1|ATP6V1E1|ATP6V1F|BAD|BBS2|BCL2|BMP6|BMP7|BUD31|CACNA1H|CACYBP|CAPN10|CAT|CDC5L|CLOCK|CNOT1|CPEB1|CREB1|CREBRF|CRHR1|CRY2|CTSB|CTSS|CYP7B1|DDX17|DDX5|DNAJA1|DSG2|EFNA5|EGFR|EGLN2|EIF2B1|EIF2B4|EIF2B5|ERRFI1|ESRRG|FBXO32|FKBP4|FOXO1|GGH|GHR|GJA1|…
Biological Process	3	ribonucleoprotein complex biogenesis	GO:0022613	6,88e-34	9,56e-30	119	AGO4|ATXN2|C1D|C1QBP|CELF1|CIRBP|CNOT1|CNOT6|CSNK1D|DDX23|DDX27|DDX39B|DDX51|DDX52|DENR|DHX37|DIS3|DKC1|EIF2A|EIF2D|EIF3B|EIF3C|EIF3F|EXOSC3|EXOSC8|EXOSC9|FBL|FCF1|FRG1|GAR1|GEMIN2|GEMIN4|GEMIN5|GEMIN6|GRB7|GTF2H5|GTPBP4|IMP3|ISG20L2|KRR1|LSM14A|LTV1|MPHOSPH10|MPHOSPH6|MPV17L2|MRM3|MRPL10|MTG2|NAT10|NHP2|NIP7|NMD3|NOB1|NOCT|NOL8|NOL9|NOP14|NOP56|NOP58|NSUN4|OGFOD1|PA2G4|PAN2|PAPD5|PDCD11|PES1|PNO…
Biological Process	4	positive regulation of programmed cell death	GO:0043068	7,13e-34	9,91e-30	154	ABL1|ADAM8|ADIPOQ|AKAP13|ANKRD1|ANP32B|APAF1|APH1B|APOPT1|ARHGAP4|ARHGEF11|ARHGEF12|ARHGEF16|ARHGEF17|ARHGEF18|ARHGEF4|ARHGEF6|ARL6IP5|ATF3|ATF4|BAD|BARD1|BCAP31|BCL2|BCL2L13|BCL6|BIN1|BMP7|BMPR1B|BNIP3|BNIP3L|BRMS1|C1QBP|CAMK1D|CAPN10|CDC34|COL4A3|CRADD|CREB1|CYLD|DAB2IP|DAPK1|DFFA|DIABLO|DNAJA1|DNM1L|DNM2|DYNLL1|DYNLL2|ECT2|EEF1E1|EIF2AK3|EIF2B5|EIF2S1|ENDOG|ERCC3|F3|FADD|FAF1|FBXO18|FGD4|FIS1|…
Biological Process	6	positive regulation of phosphorylation	GO:0042327	1,04e-33	1,45e-29	198	ABI1|ABL1|ACE|ADAM8|ADCY1|ADCY5|ADIPOQ|AKAP13|AKAP9|AKT2|AKTIP|AMBRA1|ANXA2|ARL6IP5|ARNT|ATG14|ATP6AP1|AXIN2|BAD|BAG4|BCL2|BMP6|BMP7|BMPR1A|CAPRIN2|CCND2|CCNK|CD81|CDH2|CDK1|CDK9|CENPE|CHRNA7|CIB1|COPS8|CSNK1D|CXCR4|DAB2IP|DBF4B|DSTYK|DUSP19|DUSP5|DUSP7|ECT2|EFNA5|EGFR|ENPP2|ENTPD5|EPHA4|ERN1|EZH2|FAM58A|FBXO18|FLOT1|FLT4|FNIP1|FZD5|GADD45A|GDF6|GHR|GLIPR2|GNAI2|GPD1|GPRC5B|GRM1|HACD3|HCLS1|HDAC1…
Biological Process	4	regulation of mitotic cell cycle	GO:0007346	1,27e-33	1,76e-29	135	ABL1|ANAPC11|ANAPC15|ANAPC2|ANAPC4|ANAPC5|APEX1|ARID3A|AURKAIP1|BCL2|BECN1|BLM|BMP7|BRCA2|BTC|BTG3|BUB3|CCND2|CCSAP|CDC16|CDC23|CDC26|CDC73|CDK1|CDK5RAP3|CENPE|CENPF|CHMP2B|CHMP4B|CHMP4C|CHMP5|CLTC|CNOT1|CNOT3|CNOT4|CNOT6|CNOT8|CRADD|CSNK2A1|CTC1|CTDSP1|CTDSPL|CUL1|CUL4A|CUL4B|CYLD|DBF4B|DDB1|DLGAP5|DUSP3|E4F1|ECD|EGFR|EIF4E|ERCC3|EZH2|FBXO7|FZR1|GADD45A|GAS1|GBF1|GIGYF2|GTSE1|HECA|HES1|HRAS|IGF2…
Biological Process	6	negative regulation of nucleic acid-templated transcription	GO:1903507	1,32e-33	1,84e-29	234	ADIPOQ|AKIRIN2|ANKRD1|APEX1|ARHGAP35|ARID1A|ARNTL|ASXL1|ATF3|AURKB|BACH1|BATF3|BCL11A|BCL6|BEND3|BMP6|BMP7|BRMS1|C1D|C1QBP|CBX2|CBX3|CBX4|CBX6|CBX7|CBX8|CCAR1|CDC73|CEBPB|CENPF|CHCHD3|CHD8|CIPC|CITED2|CLOCK|CNOT1|COMMD7|CREB1|CREBBP|CREBZF|CREG1|CRY2|CTCF|CUX2|DAB2IP|DDX5|DEDD|DNAJA3|DNAJB6|DNMT3A|DR1|DUSP22|E2F6|E4F1|EED|EHMT1|ELK4|EZH2|FBXW11|FLNA|FNIP1|FOXK1|FOXO1|GABPA|GATA2|GFI1|GLI2|GLIS2|G…
Cellular Component	4	mitochondrial inner membrane	GO:0005743	1,45e-33	2,02e-29	136	ABCB10|ABCD3|ACAT1|ACSL5|ALDH3A2|APOO|ATP5D|ATP5G2|ATP5I|ATP5O|AURKAIP1|BCS1L|C19ORF70|CHCHD1|CHCHD3|CHCHD6|CLPX|COA3|COQ10A|COQ10B|COQ2|COQ4|COQ5|COQ6|COX15|COX5A|CPOX|CPT1A|CPT2|CSDE1|CYP27A1|DNAJC15|ECI1|EFHD1|GATM|GSTK1|GUF1|HADHA|HCCS|HIGD1A|HSD3B2|IDH2|IMMT|LRRK2|MCCC1|MCU|MCUR1|MGST1|MICU1|MICU2|MPV17|MPV17L2|MRPL10|MRPL12|MRPL13|MRPL16|MRPL17|MRPL23|MRPL28|MRPL30|MRPL34|MRPL37|MRPL38|MRPL…
Biological Process	4	apoptotic signaling pathway	GO:0097190	1,73e-33	2,41e-29	150	ABL1|ANXA6|APAF1|ARL6IP5|ATF3|ATF4|BAD|BAG3|BAG5|BAG6|BCAP31|BCL2|BCL2L12|BLOC1S2|BMPR1B|BNIP3|BRCA2|CEBPB|CFLAR|CIB1|COL2A1|CRADD|CREB3|CTTN|CUL1|CUL4A|CUL5|CYLD|DAB2IP|DAPK1|DAPK2|DDIT4|DDX5|DEDD|DIABLO|DIDO1|DNAJA1|DNM1L|DPF2|DYNLL1|DYNLL2|E2F2|EIF2AK3|ELL3|EPHA2|ERN1|EYA2|FADD|FAF1|FBXO18|FIS1|FXN|GFRAL|GRINA|GSK3A|GSTP1|HERPUD1|HIF1A|HIP1|HIPK2|HNRNPK|HRAS|HTRA2|HYAL2|IGBP1|ING2|INHBB|ITM2C|…
Biological Process	5	negative regulation of RNA biosynthetic process	GO:1902679	2,00e-33	2,78e-29	236	ADIPOQ|AKIRIN2|ANKRD1|APEX1|ARHGAP35|ARID1A|ARNTL|ASXL1|ATF3|AURKB|BACH1|BATF3|BCL11A|BCL6|BEND3|BMP6|BMP7|BRMS1|C1D|C1QBP|CBX2|CBX3|CBX4|CBX6|CBX7|CBX8|CCAR1|CDC73|CEBPB|CENPF|CHCHD3|CHD8|CIPC|CITED2|CLOCK|CNOT1|COMMD7|CREB1|CREBBP|CREBZF|CREG1|CRY2|CTCF|CUX2|DAB2IP|DDX5|DEDD|DNAJA3|DNAJB6|DNMT3A|DR1|DUSP22|E2F6|E4F1|EED|EHMT1|ELK4|EZH2|FBXW11|FLNA|FNIP1|FOXK1|FOXO1|GABPA|GATA2|GFI1|GLI2|GLIS2|G…
Biological Process	4	regulation of protein transport	GO:0051223	2,03e-33	2,82e-29	179	AACS|ABL1|ACSL3|ADAM8|ADCY5|ADIPOQ|AKT2|ALOX15B|ANKRD1|ANP32B|ARF1|ARFIP1|ARIH2|ARL2|ARNTL|ATG13|AXIN2|BAD|BAG4|BAMBI|BARD1|BCAP31|BMP6|BMP7|BMPR1A|BNIP3L|C8ORF4|CACNA1D|CAPN10|CCDC22|CDH1|CDK1|CIB1|CLOCK|CPT1A|CYB5R1|CYLD|DAB2IP|DERL2|DNAJA1|DNM1L|DOC2B|ECT2|EDEM1|EFNA5|EGFR|ENSA|ENY2|FAF1|FAM20B|FBXW11|FIS1|FLNA|FZD5|G3BP2|GCC2|GJA1|GLUL|GOPC|GSK3A|GTSE1|HCLS1|HDAC1|HES1|HIF1A|HPS4|HSPA8|HTRA2|…
Biological Process	6	ncRNA processing	GO:0034470	2,04e-33	2,84e-29	113	AARS|ADAT1|ADAT3|AGO4|C14ORF166|C1D|C2ORF49|CPSF1|CSNK1D|DDX27|DDX51|DDX52|DGCR8|DHX37|DIS3|DKC1|DUS1L|EXOSC3|EXOSC8|EXOSC9|FBL|FCF1|FDXACB1|FRG1|GAR1|GEMIN4|GRSF1|GTF2H5|GTPBP4|IKBKAP|IMP3|INTS12|INTS3|INTS6|INTS7|INTS8|ISG20L2|KIAA0391|KRR1|LTV1|METTL2A|MPHOSPH10|MPHOSPH6|MRM3|MTFMT|NAT10|NHP2|NOB1|NOL8|NOL9|NOP14|NOP56|NOP58|NSUN4|PA2G4|PAPD5|PDCD11|PES1|PNO1|POP7|PTCD1|PUS1|PUS7L|QTRT2|RBFA|R…
Cellular Component	5	microtubule	GO:0005874	2,52e-33	3,50e-29	122	ARHGAP4|ARL3|ASPM|CAMSAP1|CAMSAP2|CAMSAP3|CCDC50|CCSAP|CCT3|CCT6A|CCT7|CDC16|CDK1|CDK5RAP3|CENPE|CEP170|CKAP5|CLASP1|CLIP2|CLTC|CSNK1D|CSPP1|CYLD|DCTN1|DCTN2|DCXR|DISC1|DNAH2|DNAH5|DNM1L|DNM2|DNM3|DYNC1I2|DYNC2LI1|DYNLL1|DYNLL2|DYNLRB1|EML6|FEZ1|FIGN|FKBP4|GAS2L3|GAS8|GOLGA2|GTSE1|HAUS2|HOOK2|IGBP1|INO80|INVS|IQGAP1|KATNAL1|KATNB1|KIF13B|KIF15|KIF1A|KIF1C|KIF2C|KIF3B|KIF4A|KIFAP3|KIFC3|KLC1|KLHL2…
Biological Process	5	positive regulation of apoptotic process	GO:0043065	3,10e-33	4,31e-29	152	ABL1|ADAM8|ADIPOQ|AKAP13|ANKRD1|ANP32B|APAF1|APH1B|APOPT1|ARHGAP4|ARHGEF11|ARHGEF12|ARHGEF16|ARHGEF17|ARHGEF18|ARHGEF4|ARHGEF6|ARL6IP5|ATF3|ATF4|BAD|BARD1|BCAP31|BCL2|BCL2L13|BCL6|BIN1|BMP7|BMPR1B|BNIP3|BNIP3L|BRMS1|C1QBP|CAMK1D|CAPN10|CDC34|COL4A3|CRADD|CREB1|CYLD|DAB2IP|DAPK1|DFFA|DIABLO|DNAJA1|DNM1L|DNM2|DYNLL1|DYNLL2|ECT2|EEF1E1|EIF2AK3|EIF2B5|EIF2S1|ENDOG|ERCC3|F3|FADD|FAF1|FBXO18|FGD4|FIS1|…
Biological Process	5	DNA biosynthetic process	GO:0071897	4,52e-33	6,29e-29	82	ADIPOQ|ANKRD1|AURKB|BARD1|BLM|BRCA2|CCT3|CCT6A|CCT7|CENPF|CHRAC1|CTC1|DDX39B|DKC1|DNAJC2|DSCC1|GAR1|GJA1|GRHL2|HMBOX1|KAT5|LIG4|LIN9|MAD2L2|MAP2K7|MAPK1|MAPKAPK5|MEN1|MYC|NAT10|NHP2|PALB2|PAPD5|PAPD7|PINX1|POLB|POLD2|POLD3|POLE3|POLE4|POLG2|POLH|POLI|POLK|POLL|POLN|POLQ|POT1|PRIMPOL|PRKCQ|PRKD2|PTGES3|RAD50|RAD51|RAD51B|RAD51C|RAD51D|RCHY1|RFC1|RFC2|RFC4|RFC5|RMI2|RPA1|RPA2|RPS27A|SMG5|SRC|SYCP1|…
Biological Process	3	regulation of catabolic process	GO:0009894	5,09e-33	7,08e-29	138	ADAM8|AKT2|ANAPC11|ANAPC15|ANAPC2|ANAPC4|ANAPC5|ANXA2|APAF1|APOE|ARNT|BAG5|BAG6|BANP|BARD1|BBS7|BCAP31|BUB3|CCDC22|CD81|CDC16|CDC23|CDC26|CDK1|CDK5RAP3|CNOT1|CNOT8|CPT1A|CSNK1D|CSNK2A1|CST3|CUL1|CUL4B|DAB2IP|DDIT4|DEDD|DERL2|DFFA|DHX34|DISC1|ECD|EDEM1|EGFR|EGLN2|ENDOG|ENTPD5|FAF1|FAM83D|FLNA|FMN2|FOXO1|FURIN|FZR1|GIPC1|GJA1|GNA12|GPC3|GPD1|GRIN2A|GSK3A|GTPBP1|HERPUD1|HGS|HIF1A|HSPBP1|IRS1|ITGB1|K…
Biological Process	3	regulation of anatomical structure morphogenesis	GO:0022603	6,35e-33	8,84e-29	210	ABL1|ADAMTS12|ADGRA2|ADIPOQ|AGO4|AKAP13|ANAPC2|ANXA3|AP2A1|AP2M1|APOE|ARAP1|ARAP3|ARHGAP35|ARHGAP4|ARHGEF18|ARPIN|ATG5|BAMBI|BCL2|BCL6|BMP7|BMPR1A|BNIP3|BRWD1|C1QBP|CAMK2B|CAMSAP1|CAPRIN1|CAPRIN2|CAPZB|CCBE1|CDC42EP2|CDH4|CEP120|CFL1|CFLAR|CHN1|CHRNA7|CIB1|CITED2|CLASP1|CLTC|CNTN2|COL4A3|COL5A2|CORO1C|CST3|CTTN|CUX2|CYLD|DAAM1|DAB2IP|DISC1|DNM1L|DNM2|DNM3|DOCK5|EFNA5|EHD1|EHD2|ENPP2|EPHA2|EPHA4|E…
Cellular Component	3	nuclear envelope	GO:0005635	7,81e-33	1,09e-28	122	ABL1|AGPAT3|AHCTF1|AKIRIN1|ALOX5|ANXA11|ATP11B|ATP2A3|BCL2|BIN1|BNIP2|BNIP3|BNIP3L|C2ORF42|CACYBP|CBX3|CCND2|CDC14B|CENPF|CEP170|CERS2|CERS4|CHMP4B|CHMP7|CST3|CTDNEP1|CUEDC2|DCTN1|DCTN5|DDX19B|DNAJC2|DTX2|EGFR|EI24|EIF5A2|ENY2|ERBIN|ERN1|FAF1|FZR1|GHDC|GMCL1|GTPBP4|HACD3|HN1|IPO4|IPO7|IST1|KIAA1161|KPNA1|KPNB1|LEMD3|LMNA|LPIN1|LRPPRC|LRRC59|MNS1|MRPS15|MRTO4|MTDH|MTMR6|MYO1C|MYOF|NAV3|NDC1|NEMP1|…
Biological Process	3	microtubule-based process	GO:0007017	8,54e-33	1,19e-28	150	ABL1|ACTR10|AKAP9|AP2A1|AP2M1|AP3B1|AP3M2|AP3S2|APBA1|ARHGAP21|ARL2|ARL3|ARPC5|ASPM|AURKB|BBS12|BBS2|BICD2|BLOC1S2|BLOC1S6|BRCA2|C11ORF63|CAMSAP2|CAMSAP3|CCNF|CCSAP|CCSER2|CDK1|CENPE|CEP120|CEP350|CEP63|CEP72|CEP76|CFAP53|CHMP2B|CHMP3|CHMP4B|CHMP4C|CHMP5|CHORDC1|CIB1|CKAP5|CLASP1|CNTN2|CSNK1D|CYLD|DCTN1|DCTN2|DISC1|DLGAP5|DNAH2|DNAH5|DPCD|DTNBP1|DYNC1I2|DYNLL1|DYNLL2|DYNLRB1|EFNA5|EPHA3|FKBP4|FLN…
Biological Process	3	head development	GO:0060322	8,56e-33	1,19e-28	174	AARS|ABCB6|ABL1|ACAT1|ACSL3|ANKRD11|ANP32B|ANXA3|APAF1|ARCN1|ARHGAP35|ARID1A|ARPC5|ASPM|ATP6V0D1|ATRN|B3GNT5|B4GALT2|BAD|BAG3|BAG6|BBS2|BBS7|BCL2|BMP7|BMPR1A|BRCA2|C11ORF63|CBLN1|CDH1|CDH2|CDK5RAP3|CENPF|CEP120|CHD8|CKB|CLDN5|CLN5|CNTN2|COQ8B|COX17|CREB1|CRTAC1|CSNK1D|CSRNP1|CST3|CTNND1|CTTNBP2|DAB2IP|DDIT4|DISC1|DLX6|DNAH5|DPCD|DYNLL1|EFHC1|EGFR|EIF2B5|EPHB2|EXT1|EZH2|FANCD2|FUT10|GART|GATA2|GLI…
Biological Process	1	growth	GO:0040007	1,21e-32	1,68e-28	208	ABL1|ADIPOR1|ADIPOR2|ADNP2|ALOX15B|ANAPC2|ANKRD11|APBA1|APBA2|APOE|ARHGAP4|ARHGEF11|ARIH2|ASPM|ATP6V0E1|ATRN|BBS2|BCL2|BCL6|BCL9|BLZF1|BMP6|BMP7|BMPR1A|BMPR1B|BRCA2|BRD8|BRMS1L|C3ORF58|CAPRIN2|CCM2L|CDH4|CDK1|CELF1|CFLAR|CIB1|CISH|CLSTN1|CREB1|CREG1|CRIM1|CSNK2A1|CTC1|CTTN|CYP19A1|DAB2IP|DCBLD2|DDX39B|DDX5|DERL2|DISC1|DNM2|E4F1|EFNA5|EGFR|EGLN2|EI24|ENTPD5|ERBIN|EXOSC9|EZH2|FBLN5|FOXK1|FRZB|FTO|F…
Molecular Function	4	protein homodimerization activity	GO:0042803	1,30e-32	1,81e-28	172	ABCB10|ABCD3|ABCG2|ACAT1|ACTN1|ACTN2|ADH5|ADIPOQ|ADSSL1|ANXA6|APOE|ARID3A|ATF3|BARD1|BCL2|BLOC1S6|BMPR1A|BNIP3|BNIP3L|CACYBP|CAMK2B|CAMK2G|CANT1|CAT|CBLN1|CEBPB|CEBPG|CECR1|CENPF|CHMP3|CHMP4B|CHMP4C|CHRNA7|CIB2|CLCN3|CPOX|DAB2IP|DARS2|DGCR8|DNM1L|DPY30|ECE1|ECT2|EEA1|EIF2AK1|EIF2AK3|ELAVL1|EPHX2|ERN1|EXT1|FBLN5|FLNA|GABPB2|GALE|GDF6|GHR|GIPC1|GLA|GLIPR2|GOPC|GPD1|GRPEL1|GSS|GSTM1|GSTM3|GTF2A2|HES…
Biological Process	4	negative regulation of intracellular signal transduction	GO:1902532	1,38e-32	1,92e-28	125	ABL1|ADGRG3|ADIPOQ|ADIPOR1|AKT1S1|APOE|ARAP3|ARHGAP35|ARHGAP42|ARNTL|ATF3|BAG5|BCL2|BCL2L12|BCL6|BMP7|C1QBP|CARD19|CCDC22|CDC34|CDK5RAP3|CIB1|CREB3|CYLD|DAB2IP|DDIT4|DNAJA1|DUSP14|DUSP16|DUSP19|DUSP22|DUSP3|DUSP4|DUSP5|DUSP7|ELL3|EPHA2|ERBIN|ERRFI1|FAF1|FBXW11|FNIP1|FOXO1|G3BP2|GATSL2|GPS2|GRINA|GSK3A|GSTP1|HDAC7|HERPUD1|HGS|HIF1A|HTRA2|HYAL2|IGBP1|IGF1R|ING2|INPP5K|ITCH|ITGA3|ITGB1|ITGB1BP1|IVNS…
Molecular Function	3	transcription cofactor activity	GO:0003712	1,50e-32	2,09e-28	139	ABT1|ACTN1|ACTN2|AIP|ANKRD1|APEX1|ARHGAP35|ARID1A|ARNT|ASXL1|ATF3|BATF3|BUD31|C1D|C1QBP|CBX4|CCAR1|CCDC62|CITED2|COPS5|CREB1|CREBBP|CREG1|CTCF|DCAF6|DDX17|DDX5|DR1|E2F6|E4F1|ECD|EDF1|ELK4|ENY2|GABPA|GLMP|GMEB2|GPS2|GRIP1|GTF2A1|GTF2A2|GTF2F1|HDAC1|HDAC7|HELZ2|HIPK2|HIRA|HSF2|HYAL2|IRF3|JUP|KAT2B|KAT5|KAT6A|LMCD1|LOXL2|LPIN2|MAML1|MECP2|MED1|MED11|MED12|MED19|MED6|MED7|MED9|MKL1|MKL2|MMS19|MNT|MTD…
Biological Process	5	positive regulation of phosphate metabolic process	GO:0045937	1,57e-32	2,19e-28	213	ABI1|ABL1|ACE|ACSL3|ADAM8|ADCY1|ADCY5|ADIPOQ|AKAP13|AKAP9|AKT2|AKTIP|AMBRA1|ANXA2|APOE|ARL6IP5|ARNT|ATG14|ATP6AP1|AXIN2|BAD|BAG4|BCL2|BMP6|BMP7|BMPR1A|CAP2|CAPRIN2|CCND2|CCNK|CD81|CDH2|CDK1|CDK9|CENPE|CHRNA7|CIB1|COPS8|CRHR1|CSNK1D|CXCR4|DAB2IP|DBF4B|DSTYK|DUSP19|DUSP5|DUSP7|ECT2|EFNA5|EGFR|ENPP2|ENTPD5|EPHA4|ERN1|EZH2|FAM58A|FBXO18|FLOT1|FLT4|FNIP1|FZD5|GADD45A|GDF6|GHR|GLIPR2|GNAI2|GPD1|GPRC5B|…
Biological Process	4	positive regulation of phosphorus metabolic process	GO:0010562	1,57e-32	2,19e-28	213	ABI1|ABL1|ACE|ACSL3|ADAM8|ADCY1|ADCY5|ADIPOQ|AKAP13|AKAP9|AKT2|AKTIP|AMBRA1|ANXA2|APOE|ARL6IP5|ARNT|ATG14|ATP6AP1|AXIN2|BAD|BAG4|BCL2|BMP6|BMP7|BMPR1A|CAP2|CAPRIN2|CCND2|CCNK|CD81|CDH2|CDK1|CDK9|CENPE|CHRNA7|CIB1|COPS8|CRHR1|CSNK1D|CXCR4|DAB2IP|DBF4B|DSTYK|DUSP19|DUSP5|DUSP7|ECT2|EFNA5|EGFR|ENPP2|ENTPD5|EPHA4|ERN1|EZH2|FAM58A|FBXO18|FLOT1|FLT4|FNIP1|FZD5|GADD45A|GDF6|GHR|GLIPR2|GNAI2|GPD1|GPRC5B|…
Biological Process	4	organelle assembly	GO:0070925	2,49e-32	3,46e-28	142	ACTN2|AKAP13|AMBRA1|ANKRD1|ARHGAP35|ASPM|ATG12|ATG13|ATG14|ATG16L1|ATG4C|ATG5|ATP6V0D1|ATXN2|AURKB|B9D1|BBS2|BBS5|BBS7|BECN1|BIN2|C11ORF63|C1QBP|CCSAP|CENPE|CENPF|CENPT|CEP120|CEP63|CEP72|CEP76|CFAP53|CFLAR|CHMP2B|CHMP3|CHMP4B|CHMP4C|CHMP5|CHMP7|CIRBP|CLASP1|CNOT1|CNOT6|CSNK1D|CYLD|DISC1|DNAH5|EHD1|EIF2A|EMC6|FEZ1|FLNA|FSCN1|FUZ|GOLGA2|GRB7|HAUS2|HGS|HPS1|HPS4|IFT46|IFT81|IFT88|INO80|IST1|ITGB1|K…
Biological Process	3	carbohydrate metabolic process	GO:0005975	2,79e-32	3,88e-28	147	ABHD10|ABO|ADIPOQ|ADIPOR1|ADPGK|AKT2|ALDH2|ALG1|AP2A1|ARNT|ARPP19|ATF3|ATF4|B3GALT2|B3GLCT|B3GNT2|B4GALT2|B4GALT6|BAD|BPGM|CHST10|CHST12|CHST15|CHST3|CLTC|COQ2|CPT1A|CS|DCXR|DDIT4|DLAT|ECD|ENTPD5|EXT1|FGGY|FOXO1|FUCA1|FUCA2|FUT10|FUT9|G6PC3|GAL3ST3|GALC|GALE|GALK1|GALK2|GALM|GALT|GANAB|GBGT1|GDPGP1|GFPT1|GK|GLA|GLB1|GLB1L|GLB1L2|GLO1|GLYCTK|GNE|GNPDA1|GNPTAB|GPD1|GPI|GSK3A|HEXA|HIF1A|HK2|HYAL1|HY…
Biological Process	5	DNA replication	GO:0006260	2,91e-32	4,05e-28	99	ATF1|ATRIP|BARD1|BLM|BMP6|BRCA2|CACYBP|CCNE2|CDC34|CDC45|CDK1|CDK9|CHAF1B|CST3|CTC1|DBF4|DBF4B|DNAJA3|DNAJC2|DSCC1|DTD1|E4F1|EGFR|ESCO1|ESCO2|FBXO18|GINS1|GINS2|GINS3|GINS4|GLI2|GTPBP4|HELB|HRAS|IGF1R|INO80|KAT5|KAT7|LRWD1|MAP2K4|MCM10|MCM2|MCM3|MCM4|MCM5|MCM7|NASP|NF2|NOL8|NUCKS1|NUP98|ORC3|ORC5|PDGFRA|PID1|POLA1|POLB|POLD2|POLD3|POLE2|POLE3|POLG2|POLH|POLI|POLK|POLL|POLQ|PRIMPOL|PURA|RAD17|RAD5…
Molecular Function	3	protein complex binding	GO:0032403	4,47e-32	6,21e-28	165	ABI1|ABL1|ACTN1|ACTN2|ADGRG6|ADSSL1|AIF1L|ANXA11|AP2A1|APEX1|ARPC3|ARPC4|ARPC5|ATF1|ATP6V0D1|BAG3|BAG6|BCAP31|BIN1|BLOC1S6|BRK1|C14ORF166|CAPG|CCBE1|CD81|CDC73|CENPE|CFL1|CFLAR|CIB2|CLASP1|COG2|COL4A3|CORO1C|CTNNAL1|CTSB|CTSS|CXADR|DAB2IP|DDX39B|DISC1|DNM2|EGFR|EPCAM|ERBIN|EVPL|FADD|FBLN5|FCGRT|FCHO1|FLNA|FSCN1|FZR1|GRB10|HADHA|HCLS1|HIP1|HMBOX1|HNF1B|HSPA8|ID1|IGBP1|IGF1R|IGF2|IKBKAP|ILK|ING2|IQ…
Cellular Component	5	nuclear body	GO:0016604	5,80e-32	8,06e-28	113	ACIN1|AKAP17A|AKAP8L|APEX1|ARL6IP4|ARNTL|ATPAF2|BLM|C8ORF4|CBX4|CDC5L|CDK9|CREBBP|CREBRF|CWC22|DDX39B|DKC1|DUSP11|EAF1|EFTUD2|EIF4ENIF1|FAM118B|FAM206A|FBL|FRG1|FTO|GAR1|GEMIN2|GEMIN4|GEMIN5|GEMIN6|GFI1|GLI2|GLIS2|HIF1A|HIPK2|HIRA|ICE1|KAT6A|LMNA|LUC7L3|MAGOH|MAML1|MAPK7|MKNK2|MORC3|MTDH|MTOR|N4BP1|NACC1|NHP2|NOC3L|NONO|NOP58|NPAT|NRIP1|NSRP1|NUGGC|OGG1|PARK7|PIAS4|PIP5K1A|PLRG1|PNN|PPIG|PPP1R8|P…
Biological Process	2	positive regulation of multicellular organismal process	GO:0051240	9,57e-32	1,33e-27	275	ABL1|ACIN1|ADAM8|ADGRA2|ADGRL3|ADIPOQ|AKIRIN2|ALOX15B|ANAPC2|ANKRD1|ANXA3|AP3B1|APOE|ARF1|ARHGAP35|ARNT|ARNTL|ASPM|ATF1|ATF4|ATP2A2|ATP6AP1|AXIN2|B2M|BAD|BAMBI|BBS2|BCL2|BCL6|BIN1|BMP6|BMP7|BMPR1A|BMPR1B|C1QBP|CAMK1D|CAMK2B|CAPN7|CAPRIN1|CAPRIN2|CARD11|CBLN1|CBX8|CCBE1|CCM2L|CCR6|CDH4|CDK1|CDK9|CEBPB|CEBPG|CELF1|CHRNA7|CIB1|CITED2|CLASP1|CLSTN1|CREB1|CREBBP|CRTC1|CSNK1D|CTTN|CUX2|CXCR4|DAB2IP|DDX…
Biological Process	3	response to nitrogen compound	GO:1901698	1,08e-31	1,50e-27	193	AACS|AARS|ABL1|ACTN2|ADCY1|ADCY5|ADGRL3|ADIPOQ|ADIPOR1|AGO4|AKAP9|AKT2|ALAD|APEX1|APRT|ATP2A2|ATP6AP1|ATP6V0D1|ATP6V0E1|ATP6V1A|ATP6V1C1|ATP6V1E1|ATP6V1F|BAD|BCL2|BLM|BMP7|CACYBP|CAPN10|CAPN2|CAT|CDC5L|CDH1|CDK1|CEBPB|CHRNA7|CHRNB1|CIB2|COL5A2|CPEB1|CREB1|CRHR1|DGCR8|DHX36|DNM2|DNMT3A|DUOX1|EFTUD2|EGFR|EIF2B1|EIF2B4|EIF2B5|ERBIN|ERRFI1|EZH2|FLOT1|FOXO1|GGH|GHR|GJA1|GNAI2|GNG12|GNG2|GNG5|GPD1|GPI|…
Biological Process	3	establishment of organelle localization	GO:0051656	1,16e-31	1,62e-27	116	AP3B1|AP3M2|AP3S2|ARF1|ARHGAP21|ATP2A2|ATP6AP1|BBS2|BBS5|BBS7|BECN1|BICD2|BLOC1S2|BLOC1S6|CANX|CDC23|CDCA8|CENPE|CENPF|CHMP2B|CHMP4B|CHMP4C|CHMP5|CHMP7|CLASP1|CSNK1D|DCTN1|DCTN2|DLGAP5|DNAJC5|DNM2|DOC2B|DTNBP1|FAM83D|FEZ1|FMN2|GATA2|GBF1|GOLGA2|GOSR2|HIF1A|IKBKG|ITGA4|ITSN1|KATNB1|KIF2C|KIF3B|KIFAP3|KLHL12|KPNB1|LAMP1|LMAN1|LRPPRC|LRRK2|MAP1S|MAP4K2|MCFD2|MYO5A|NAPA|NECTIN2|NEFL|NLGN1|NMD3|NR4A3|…
Biological Process	5	negative regulation of transcription, DNA-templated	GO:0045892	1,30e-31	1,81e-27	224	ADIPOQ|AKIRIN2|ANKRD1|ARHGAP35|ARID1A|ARNTL|ASXL1|ATF3|AURKB|BACH1|BATF3|BCL11A|BCL6|BEND3|BMP6|BMP7|BRMS1|C1D|C1QBP|CBX2|CBX3|CBX4|CBX6|CBX7|CBX8|CDC73|CEBPB|CENPF|CHCHD3|CHD8|CIPC|CITED2|CLOCK|CNOT1|COMMD7|CREB1|CREBBP|CREBZF|CRY2|CTCF|CUX2|DAB2IP|DDX5|DEDD|DNAJA3|DNAJB6|DNMT3A|DR1|DUSP22|E2F6|E4F1|EED|EHMT1|ELK4|EZH2|FBXW11|FLNA|FNIP1|FOXK1|FOXO1|GABPA|GATA2|GFI1|GLI2|GLIS2|GPS2|GSC|H3F3B|HAT1…
Biological Process	3	actin filament-based process	GO:0030029	1,80e-31	2,50e-27	158	ABI1|ABL1|ACTN1|ACTN2|AKAP13|ANKRD1|ARAP1|ARF1|ARFIP2|ARHGAP35|ARHGEF11|ARHGEF17|ARHGEF18|ARPC1A|ARPC3|ARPC4|ARPC5|ARPC5L|ARPIN|ASAP3|ATP2A2|ATP2C1|BAG4|BCL2|BCL6|BRK1|CAPG|CAPN10|CAPZA3|CAPZB|CDC42BPA|CDC42BPB|CDC42EP2|CFL1|CFLAR|CLASP1|CORO7|CTTN|CXADR|DAAM1|DIAPH2|DNAJB6|DSC2|DSG2|DTNBP1|DYNLL1|EFNA5|EHD2|ELMO1|EPB41|EPHA3|FGD4|FGD5|FLII|FLNA|FLNB|FMN2|FRMD6|FSCN1|GAS2L3|GJA1|GRB2|HCLS1|HRAS|H…
Molecular Function	5	protein kinase activity	GO:0004672	1,80e-31	2,50e-27	158	ABL1|ADCK2|ADCK5|AKAP13|AKT2|AURKB|BAZ1B|BMPR1A|BMPR1B|BTC|CAMK1D|CAMK1G|CAMK2B|CAMK2G|CAMK4|CASK|CCNC|CCNK|CCNT1|CDC42BPA|CDC42BPB|CDK1|CDK17|CDK8|CDK9|CNTRL|CRIM1|CSNK1D|CSNK1G1|CSNK1G2|CSNK2A1|DAPK1|DAPK2|DSTYK|EFNA4|EGFR|EIF2AK1|EIF2AK3|EPHA2|EPHA3|EPHA4|EPHB2|EPHB4|EPHB6|ERCC3|ERN1|FLT4|GAK|GSK3A|GTF2H4|HBEGF|HIPK2|IGF1R|ILK|JAK1|KALRN|KDR|LATS1|LCK|LIMK2|LRRK2|LTBP1|MAP2K4|MAP2K6|MAP2K7|MAP…
Biological Process	5	regulation of translation	GO:0006417	2,45e-31	3,40e-27	106	AARS|AGO4|AKT2|ATF4|ATXN2|C1QBP|CAPRIN1|CAPRIN2|CDC123|CELF1|CIRBP|CNOT1|CNOT6|CNOT8|COA3|CPEB1|DAPK1|DAZL|DDX39B|DGCR8|DIO2|DND1|DTD1|EEFSEC|EGFR|EIF2A|EIF2AK1|EIF2AK3|EIF2B4|EIF2B5|EIF2S1|EIF3B|EIF3C|EIF3F|EIF4B|EIF4E|EIF4E2|EIF4E3|EIF4EBP3|EIF4ENIF1|EIF5A2|EIF5B|ELAVL1|ETF1|GATC|GIGYF2|GRB7|GUF1|HNRNPD|IGF2BP2|IGF2BP3|KHDRBS1|KHSRP|KLHL25|LARS|LRPPRC|LSM14A|LSM14B|MAGOH|MAPK1|MAPKAPK5|METAP1|M…
Biological Process	3	chromosome segregation	GO:0007059	2,47e-31	3,43e-27	102	AGO4|AHCTF1|AKAP8L|ANAPC15|ANAPC4|AURKB|AXIN2|BAG6|BECN1|BUB3|CDC23|CDC26|CDCA8|CENPE|CENPF|CENPI|CENPL|CENPM|CENPO|CENPP|CENPT|CENPU|CHMP2B|CHMP4B|CHMP4C|CHMP5|CHMP7|CIAO1|CKAP5|CLASP1|CSNK2A1|CTCF|DLGAP5|DSCC1|DSN1|ECT2|ERCC6L|ESCO1|ESCO2|FAM83D|FANCD2|FMN2|INO80|KATNB1|KIF2C|KIF4A|KLHL22|KNTC1|KPNB1|LATS1|MAD2L2|MAP10|MAPRE1|MAU2|MLH3|MMS19|NCAPD2|NCAPG|NDC1|NR3C1|NSL1|NTMT1|NUF2|NUP107|NUP98|…
Biological Process	4	regulation of DNA metabolic process	GO:0051052	2,51e-31	3,49e-27	113	ADIPOQ|ANKRD1|ANXA3|APAF1|APEX1|APLF|ATF1|AURKB|AXIN2|BCL6|BLM|BMP6|BRCA2|BRE|CACYBP|CBX8|CCT3|CCT6A|CCT7|CDK1|CDK9|CEBPG|CST3|CTC1|CUL4A|DBF4B|DDX39B|DFFA|DHX36|DKC1|DNAJC2|DNMT3A|DSCC1|EGFR|ENDOG|ESCO1|ESCO2|EXOSC3|EYA3|FBXO18|GJA1|GLI2|GNL3|GRHL2|GTPBP4|HELB|HMBOX1|HRAS|IGF1R|INO80|INPP5K|KPNA1|KPNA2|MAP2K4|MAP2K7|MAPK1|MAPKAPK5|MBD3|MEN1|MGMT|MSH2|MSH3|MSH6|MYC|NAT10|NF2|NUCKS1|OGG1|PARP1|PAR…
Biological Process	4	actin cytoskeleton organization	GO:0030036	3,33e-31	4,63e-27	143	ABI1|ABL1|ACTN1|ACTN2|AKAP13|ANKRD1|ARAP1|ARF1|ARFIP2|ARHGAP35|ARHGEF11|ARHGEF17|ARHGEF18|ARPC1A|ARPC3|ARPC4|ARPC5|ARPC5L|ARPIN|ASAP3|ATP2C1|BAG4|BCL2|BCL6|BRK1|CAPG|CAPN10|CAPZA3|CAPZB|CDC42BPA|CDC42BPB|CDC42EP2|CFL1|CFLAR|CLASP1|CORO7|CTTN|CXADR|DAAM1|DIAPH2|DNAJB6|DTNBP1|DYNLL1|EFNA5|EHD2|ELMO1|EPB41|EPHA3|FGD4|FGD5|FLII|FLNA|FLNB|FMN2|FSCN1|GAS2L3|GRB2|HCLS1|HRAS|HSP90B1|ID1|ILK|INPP5K|INPPL1…
Biological Process	3	positive regulation of cell differentiation	GO:0045597	5,07e-31	7,05e-27	190	ABL1|ACIN1|ADAM8|ADIPOQ|ALOX15B|ANAPC2|ANKRD1|AP3B1|APOE|ARF1|ARHGAP35|ARNT|ARNTL|ASPM|ATF1|ATP6AP1|AXIN2|BAD|BAMBI|BCL2|BCL6|BIN1|BLOC1S6|BMP6|BMP7|BMPR1A|BMPR1B|BNIP2|BOC|BTC|C1QBP|CAMK1D|CAMK2B|CAPRIN1|CAPRIN2|CDH2|CDH4|CDH5|CEBPB|CIB1|CLDN5|CMKLR1|CREB1|CRTC1|CSNK1D|CUX2|CXCR4|DAB2IP|DDX39B|DISC1|DNM2|DOCK5|ECT2|EFNA5|EHD1|EHD2|ELL3|EPHA3|EPHA4|EPHB2|EZH2|FADD|FAM134C|FBXO38|FEZ1|FLNA|FLOT1|F…
Biological Process	6	histone modification	GO:0016570	6,98e-31	9,71e-27	123	AKAP8L|ARID4B|ASXL1|AURKB|BAZ1B|BCL6|BEND3|BRCA2|BRD1|BRD8|BRPF1|CBX8|CDC73|CDK1|CDK9|CLOCK|CREBBP|CTCF|CUL4B|DDB1|DDB2|DPY30|DR1|DYDC2|EED|EHMT1|ELK4|ENY2|EYA2|EYA3|EZH2|FBL|GATA2|GFI1|HAT1|HDAC1|HDAC5|HDAC7|HOPX|HUWE1|ING2|ING3|JADE3|KANSL1|KANSL2|KAT2B|KAT5|KAT6A|KAT6B|KAT7|KDM2B|KDM6A|KDM7A|KDM8|KMT5B|LEF1|LOXL2|MBD3|MBIP|MCRS1|MECP2|MEN1|MORF4L1|MSL1|MSL2|MTA2|NOC2L|NR1H4|NSD1|NTMT1|PCGF1|PH…
Biological Process	3	cofactor metabolic process	GO:0051186	8,99e-31	1,25e-26	111	AASS|ABCB6|ACAT1|ACLY|ACOT11|ACOT2|ACOT8|ACOT9|ACSBG2|ACSF3|ACSL3|ACSL5|ACSS2|ADPGK|AGK|ALAD|ARNT|BDH2|BTD|CBR4|CIAO1|COASY|COQ2|COQ4|COQ5|COQ6|COQ8A|COQ8B|COX15|CPOX|CROT|CRYZL1|DCXR|DDIT4|DERA|DLAT|ECD|EIF2AK1|ELOVL1|ELOVL5|ELOVL7|ENTPD5|FAR1|FXN|GALK1|GART|GCDH|GPD1|GPI|HACD1|HACD2|HIF1A|HK2|HMOX2|HSCB|IBA57|IDH3B|ISCU|LDHA|LIAS|MAT2B|MCCC1|MCEE|ME1|MLYCD|MMADHC|MMS19|MOCS1|MOCS2|MTRR|MVK|NADK…
Biological Process	6	positive regulation of protein phosphorylation	GO:0001934	9,10e-31	1,27e-26	186	ABI1|ABL1|ACE|ADAM8|ADCY1|ADCY5|ADIPOQ|AKAP13|AKAP9|AKT2|AKTIP|ANXA2|ARL6IP5|ATG14|ATP6AP1|AXIN2|BAG4|BCL2|BMP6|BMP7|BMPR1A|CAPRIN2|CCND2|CCNK|CD81|CDH2|CDK1|CDK9|CENPE|CHRNA7|CIB1|COPS8|CSNK1D|CXCR4|DAB2IP|DBF4B|DSTYK|DUSP19|DUSP5|DUSP7|ECT2|EFNA5|EGFR|ENPP2|EPHA4|ERN1|EZH2|FAM58A|FBXO18|FLOT1|FLT4|FNIP1|FZD5|GADD45A|GDF6|GHR|GLIPR2|GNAI2|GPRC5B|GRM1|HACD3|HCLS1|HDAC1|HES1|HIPK2|HRAS|IGF2|IKBKG|…
Biological Process	3	brain development	GO:0007420	1,05e-30	1,46e-26	164	AARS|ABCB6|ABL1|ACAT1|ACSL3|ANP32B|ANXA3|APAF1|ARCN1|ARHGAP35|ARID1A|ARPC5|ASPM|ATP6V0D1|ATRN|B3GNT5|B4GALT2|BAD|BAG3|BAG6|BBS2|BBS7|BCL2|BMP7|BMPR1A|BRCA2|C11ORF63|CBLN1|CDH1|CDH2|CDK5RAP3|CENPF|CEP120|CHD8|CKB|CLN5|CNTN2|COQ8B|COX17|CREB1|CRTAC1|CSNK1D|CST3|CTNND1|CTTNBP2|DAB2IP|DDIT4|DISC1|DNAH5|DPCD|DYNLL1|EFHC1|EGFR|EIF2B5|EPHB2|EXT1|EZH2|FANCD2|FUT10|GART|GATA2|GLI2|GNG12|GRID2|GSC|H3F3B|HE…
Biological Process	5	regulation of MAPK cascade	GO:0043408	1,10e-30	1,53e-26	154	ABL1|ADAM8|ADIPOQ|AKAP13|APOE|ARL6IP5|ATF3|ATP6AP1|BMP7|CD81|CDH2|CDK1|CDK5RAP3|CHRNA7|CIB1|COPS5|CXCR4|DAB2IP|DNAJA1|DSTYK|DTNBP1|DUSP14|DUSP16|DUSP19|DUSP22|DUSP3|DUSP4|DUSP5|DUSP7|EGFR|EPHA2|EPHA4|ERN1|ERRFI1|EZH2|FAM58A|FAM83D|FLT4|FOXO1|FZD5|GADD45A|GDF6|GHR|GLIPR2|GNAI2|GPS2|GRB2|GRM1|GSTP1|HACD3|HGS|HIPK2|HRAS|HYAL2|ID1|IGBP1|IGF1R|IGF2|IKBKG|ILK|INPP5K|IQGAP1|IQGAP3|ITCH|ITGB1BP1|KDR|KIDI…
Biological Process	5	DNA recombination	GO:0006310	1,84e-30	2,56e-26	89	ACTR5|ACTR8|AP5S1|AP5Z1|APEX1|APLF|BACH1|BARD1|BCL6|BLM|BRCA2|CCR6|CNTD1|ENDOG|EXD2|EXOSC3|FBXO18|HELB|HELQ|HMGB3|INO80|INO80B|INO80C|INO80D|KAT5|KPNA1|KPNA2|LEF1|LIG4|MCRS1|MLH3|MORF4L1|MSH2|MSH3|MSH6|NABP1|NHEJ1|NONO|NUCKS1|PALB2|PARP1|POLA1|POLB|POLD2|POLD3|POLE2|POLN|POLQ|PPP4C|PSMC3IP|RAD21|RAD50|RAD51|RAD51B|RAD51C|RAD51D|RAD52|RAG1|RBM14|RFC1|RFC2|RFC4|RFC5|RMI2|RNF168|RNF212|RPA1|RPA2|SET…
Biological Process	5	nucleic acid phosphodiester bond hydrolysis	GO:0090305	2,94e-30	4,08e-26	90	APAF1|APEX1|APLF|CHD1L|CNOT1|CNOT6|CNOT8|CPSF1|CPSF2|CPSF3|CSTF1|CUL4A|CUL4B|DCLRE1B|DCP2|DCPS|DDB1|DDB2|DFFA|DGCR8|DIS3|DNASE1L1|EDC3|EME2|ENDOG|ENPP2|ERCC3|ERN1|EXD2|EXD3|FBXO18|FCF1|GTF2H4|GTF2H5|ISG20L2|KIAA0391|KPNA1|KPNB1|NOB1|NOCT|NOP14|OGG1|PAN2|PAN3|PARN|PARP1|PDE12|PELO|PGAP1|PLD6|POLA1|POLD2|POLD3|POLK|POLN|POP7|PPP1R8|RAD50|RAD9A|RAG1|REXO1|REXO2|RFC1|RFC2|RFC4|RFC5|RIDA|RPA1|RPA2|RPP…
Cellular Component	6	lysosome	GO:0005764	4,33e-30	6,02e-26	141	ABCA5|ABCD4|ACE|ACP2|ACP5|ADAM8|ANPEP|ANXA11|ANXA2|ANXA6|AP1S1|AP1S2|AP2A1|AP2M1|AP3B1|AP5S1|ASAH1|ATP6V0D1|ATP6V1A|ATP6V1C1|ATP6V1E1|BLOC1S2|BORCS8|C9ORF72|CAPN2|CAT|CCDC115|CD164|CD68|CHMP2B|CLN5|CLTC|CST3|CTSA|CTSB|CTSS|CXCR4|CYB561A3|DIRC2|DNAJC5|DRAM2|ECE1|EPDR1|FLOT1|FTH1|FUCA1|GALC|GALNS|GGH|GJA1|GLA|GLB1|GLMP|GNS|GOPC|GPC3|GPC4|HEXA|HLA-DPA1|HPS1|HPS4|HPS6|HSPA8|HYAL1|HYAL2|IDS|IDUA|IFI30…
Cellular Component	5	lytic vacuole	GO:0000323	4,33e-30	6,02e-26	141	ABCA5|ABCD4|ACE|ACP2|ACP5|ADAM8|ANPEP|ANXA11|ANXA2|ANXA6|AP1S1|AP1S2|AP2A1|AP2M1|AP3B1|AP5S1|ASAH1|ATP6V0D1|ATP6V1A|ATP6V1C1|ATP6V1E1|BLOC1S2|BORCS8|C9ORF72|CAPN2|CAT|CCDC115|CD164|CD68|CHMP2B|CLN5|CLTC|CST3|CTSA|CTSB|CTSS|CXCR4|CYB561A3|DIRC2|DNAJC5|DRAM2|ECE1|EPDR1|FLOT1|FTH1|FUCA1|GALC|GALNS|GGH|GJA1|GLA|GLB1|GLMP|GNS|GOPC|GPC3|GPC4|HEXA|HLA-DPA1|HPS1|HPS4|HPS6|HSPA8|HYAL1|HYAL2|IDS|IDUA|IFI30…
Biological Process	4	protein localization to membrane	GO:0072657	5,37e-30	7,47e-26	130	ACSL3|ACTN2|ADIPOQ|AKT2|ANK1|ANXA2|AP2M1|APOE|ARHGEF16|ATG4C|BAD|BAG4|BAG6|BBS2|BCL2|BLZF1|CDH1|CDH2|CHMP4B|CIB1|CLTC|DNAJA3|DYNLL1|DYNLL2|EFR3A|EGFR|EHD2|EPHA2|FIS1|FLNA|FLOT1|FLOT2|FNTA|GAK|GET4|GOLGA7|GOPC|GRIN3B|HGS|HPS6|HSPA4|INPP5K|ITGA3|ITGA4|ITGB1|ITGB1BP1|JUP|KALRN|KRT18|LDLRAP1|LZTFL1|MACF1|MAP7|MIEF1|MPP5|MYO1C|MYO5A|NFASC|NLGN1|NMT1|NPC1|NUMB|OPTN|PDPK1|PEX19|PEX3|PID1|PIGW|PIP5K1A|PK…
Biological Process	4	cellular response to hormone stimulus	GO:0032870	6,53e-30	9,09e-26	148	ACTN2|ADCY1|ADCY5|ADIPOQ|ADIPOR1|ADIPOR2|AKAP13|AKT2|APEX1|APRT|ARID1A|ARNTL|ATP6AP1|ATP6V0D1|ATP6V0E1|ATP6V1A|ATP6V1C1|ATP6V1E1|ATP6V1F|BBS2|BMP7|BUD31|CACNA1H|CAPN10|CDC5L|CLOCK|CNOT1|CPEB1|CREB1|CREBRF|CRHR1|CRY2|CTSB|CTSS|CYP7B1|DDX17|DDX5|DNAJA1|EFNA5|EGFR|EGLN2|ERRFI1|ESRRG|FBXO32|FKBP4|FOXO1|GHR|GNG12|GNG2|GNG5|GRB10|GRB2|GRIP1|GSK3A|GSTP1|HDAC1|HDAC5|HMGCS1|IGF1R|IGF2|INHBB|INPP5K|IRS1|KA…
Biological Process	4	positive regulation of organelle organization	GO:0010638	6,57e-30	9,13e-26	136	ACTN2|AKT2|AMBRA1|ANK1|ANXA2|ARF1|ARHGAP35|ARIH2|ARL2|ARPC3|ARPC4|ARPC5|ARPC5L|ARPIN|ATG13|AURKB|BAD|BAG4|BCL2|BECN1|BNIP3|BRK1|BTC|C1QBP|CCT3|CCT6A|CCT7|CDC42EP2|CEP120|CLASP1|CNOT1|CNOT6|COA3|CTTN|CYB5R1|DCTN1|DHX36|DKC1|DLGAP5|DNM1L|DOC2B|DYNLL1|DYNLL2|FAM20B|FBXO7|FIS1|FSCN1|FUZ|FZD5|GNL3|GRB2|GSK3A|HCLS1|HES1|HIF1A|HK2|HMBOX1|HPS4|HRAS|HTRA2|HUWE1|ID1|IGF2|ITGB1BP1|KATNB1|KDR|KIRREL|LIG4|LMA…
Biological Process	4	regulation of cell development	GO:0060284	7,56e-30	1,05e-25	176	ABL1|ADGRA2|ADIPOQ|AKAP13|ANAPC2|ANKRD1|APOE|ARF1|ARHGAP35|ARHGAP4|ARNTL|ASPM|ATF1|ATP6AP1|AXIN2|B2M|BAD|BAG5|BCL2|BCL6|BIN1|BMP6|BMP7|BMPR1A|C1QBP|CAMK1D|CAMK2B|CAPRIN1|CAPRIN2|CDH2|CDH4|CDH5|CDK1|CDK5RAP3|CERS2|CFL1|CHN1|CIB1|CLDN5|CLOCK|CNTN2|CORO1C|CREB1|CRTC1|CSNK1D|CTDSP1|CTTN|CUX2|CXCR4|DAB2IP|DDX39B|DISC1|DNM2|DNM3|DOCK5|ECT2|EFNA5|EIF4E|EIF4ENIF1|ELL3|EPHA3|EPHA4|EPHB2|EZH2|FAM134C|FBXO3…
Biological Process	3	negative regulation of cell cycle	GO:0045786	7,56e-30	1,05e-25	126	ABL1|AKT2|ALOX15B|ANAPC15|ARID3A|AURKAIP1|AURKB|BARD1|BCL2|BIN1|BLM|BMP7|BTG3|CAB39L|CCNF|CCNK|CDC123|CDC5L|CDC73|CDK1|CDK5RAP3|CDK9|CENPF|CHMP4C|CNOT1|CNOT3|CNOT4|CNOT6|CNOT8|CRADD|CSNK2A1|CTDSP1|CTDSPL|CUL1|CUL4A|CUL5|DAB2IP|DDX39B|E4F1|EGFR|ERN1|EZH2|FBXO7|GADD45A|GAS1|GIGYF2|GTSE1|HECA|HEXIM1|HRAS|HTRA2|ILK|INTS3|IRF6|KAT2B|KHDRBS1|KLHL22|KNTC1|LAMTOR1|LATS1|MAD2L1BP|MAD2L2|MAP2K6|MCPH1|MDC1|…
Biological Process	4	regulation of cell projection organization	GO:0031344	8,69e-30	1,21e-25	137	ABL1|ANAPC2|ANKRD1|APOE|ARAP1|ARF1|ARHGAP35|ARHGAP4|ARPIN|ATF1|ATG5|B2M|BAG5|BMP7|BRK1|CAMK1D|CAMK2B|CAPRIN1|CAPRIN2|CDC42EP2|CDH4|CEP120|CERS2|CFL1|CHN1|CIB1|CNTN2|CORO1C|CRTC1|CTTN|CUX2|CYLD|DAB2IP|DISC1|DNM2|DNM3|EFNA5|ENPP2|EPHA2|EPHA3|EPHA4|EPHB2|EZH2|FAM134C|FBXO38|FBXO7|FEZ1|FKBP4|FSCN1|FUZ|GAK|GFI1|GPRC5B|GRID2|HRAS|ID1|IFRD1|IFT88|IL1RAPL1|ILK|IQGAP1|IST1|ITGA3|ITM2C|KALRN|KATNB1|KIDINS2…
Biological Process	5	dephosphorylation	GO:0016311	1,48e-29	2,05e-25	121	ACP2|ACP5|ALPL|APEX1|ARPP19|BAG4|BCL2|CAMK2G|CAMSAP3|CDC14B|CDK5RAP3|CRY2|CTDNEP1|CTDSP1|CTDSPL|CTTNBP2NL|DLG3|DLGAP5|DUSP11|DUSP16|DUSP19|DUSP22|DUSP3|DUSP4|DUSP5|DUSP7|ELFN2|ENSA|EPHX2|EYA2|EYA3|EYA4|FBXW11|FKBP15|G6PC3|HSP90B1|IGBP1|IMPAD1|INPP5E|INPP5K|INPPL1|IQGAP1|LCK|LHPP|LPIN1|LPIN2|MPHOSPH10|MTMR2|MTMR3|MTMR6|MYO1D|NANP|NCKAP1L|NIFK|NT5C1B|NT5DC3|NT5DC4|NTPCR|OCRL|PCDH11X|PCIF1|PDXP|PFKF…
Biological Process	3	oxidation-reduction process	GO:0055114	1,48e-29	2,06e-25	206	AASS|ABCD3|ACADL|ACADM|ACOT8|ACSS2|ADH5|ADI1|ADIPOQ|ADIPOR1|ADIPOR2|AKT2|ALDH2|ALDH3A2|ALDH6A1|ALDH8A1|ALDH9A1|ALKBH2|ALKBH3|ALKBH7|ALOX15B|ALOX5|APEX1|BCO1|BCO2|BDH2|BNIP3|CAT|CBR4|CH25H|CHCHD4|CISD1|COQ6|COX15|COX5A|CPOX|CPT1A|CPT2|CREG1|CROT|CRYZL1|CS|CYB561D1|CYB561D2|CYB5A|CYB5R1|CYB5R4|CYP19A1|CYP20A1|CYP27A1|CYP2J2|CYP2U1|CYP7B1|DCXR|DECR1|DHRS11|DHRS13|DHRS7B|DIO2|DLAT|DMGDH|DNAJC15|DUOX1…
Biological Process	4	mitotic nuclear division	GO:0007067	1,68e-29	2,33e-25	120	ABL1|ACTR8|AKAP8L|ANAPC11|ANAPC15|ANAPC2|ANAPC4|ANAPC5|ARPP19|ASPM|AURKAIP1|AURKB|BECN1|BMP7|BOD1|BRE|BTC|BUB3|CCNF|CCNK|CCSAP|CDC16|CDC23|CDC26|CDCA8|CDK1|CENPE|CENPF|CENPT|CEP63|CHMP2B|CHMP4B|CHMP4C|CHMP5|CHMP7|CKAP5|CLASP1|CLTC|CSNK2A1|DCTN1|DCTN2|DLGAP5|DSCC1|E4F1|ENSA|ERCC6L|FAM83D|FIGN|FLNA|FZR1|GOLGA2|HAUS2|HELLS|IGF2|INO80|KATNB1|KIF15|KIF2C|KIF3B|KIF4A|KLHL22|KNTC1|KPNB1|LATS1|LZTS2|MAD2…
Biological Process	4	nuclear transport	GO:0051169	2,08e-29	2,89e-25	124	AKAP13|AKAP8L|ANP32B|AXIN2|BAMBI|BARD1|BCL6|BMP6|BMP7|BMPR1A|C8ORF4|CBLB|CCDC22|CCHCR1|CDC40|CDH1|CDK1|CPSF1|CPSF2|CPSF3|CSE1L|CYLD|DAB2IP|DDX19B|DDX39B|DUSP16|ECT2|EGFR|EIF4E|FAF1|FBXW11|FIP1L1|FLNA|G3BP2|GDF5|GEMIN2|GEMIN4|GEMIN5|GEMIN6|GTSE1|HCLS1|HES1|HSPA9|HYAL2|IPO9|JUP|KHDRBS1|KPNA1|KPNA2|KPNB1|LMNA|LZTS2|MAGOH|MAPK1|MAPK7|MAVS|MDFI|MED1|MTOR|MXI1|NDC1|NFKBIE|NMD3|NOC2L|NOP58|NSRP1|NUP107|…
Biological Process	5	small GTPase mediated signal transduction	GO:0007264	2,17e-29	3,01e-25	145	AKAP13|APOE|ARAP1|ARAP3|ARF1|ARFIP2|ARHGAP1|ARHGAP11A|ARHGAP19|ARHGAP29|ARHGAP35|ARHGAP4|ARHGAP42|ARHGAP45|ARHGEF10L|ARHGEF11|ARHGEF12|ARHGEF16|ARHGEF17|ARHGEF18|ARHGEF28|ARHGEF4|ARHGEF6|ARL2|ARL3|ARL5C|BCL6|BRK1|CFL1|CHN1|CNKSR1|CTNNAL1|CYTH1|DAB2IP|DENND4B|DNAJA3|DNM2|DNMBP|DOCK3|DOCK5|DOCK6|DOCK9|ECT2|ELMO1|FGD4|FGD5|FLOT1|G3BP2|GBF1|GDI2|GRB2|HACD3|HRAS|IFT22|IFT27|IQGAP3|IQSEC2|ITGA3|ITGB1|I…
Biological Process	5	negative regulation of transferase activity	GO:0051348	3,87e-29	5,38e-25	100	ABL1|ADARB1|ADIPOQ|AKT1S1|ANAPC11|ANAPC15|ANAPC2|ANAPC4|ANAPC5|APOE|BAG5|BMP7|BUB3|CDC16|CDC23|CDC26|CDK1|CDK5RAP3|CHORDC1|CIB1|CORO1C|CTC1|DAB2IP|DBNDD2|DNAJA1|DTNBP1|DUSP14|DUSP16|DUSP19|DUSP22|DUSP3|DUSP4|DUSP5|DUSP7|ERRFI1|FBXO7|FZR1|GADD45A|GPS2|GSK3A|GSTP1|HEXIM1|HYAL2|IBTK|IGF1R|ILK|INPP5K|ITGB1BP1|KAT2B|LATS1|MAD2L2|MAPK7|MBIP|MEN1|MIDN|MLLT1|NF2|NPRL2|PAK2|PARK7|PDPK1|PHPT1|PINX1|PKN1|PO…
Biological Process	7	regulation of protein serine/threonine kinase activity	GO:0071900	4,07e-29	5,66e-25	126	ABL1|ADAM8|ADIPOQ|AKAP13|APOE|BLM|BMP7|CCND2|CCNE2|CCNK|CCNT1|CD81|CDK1|CDK5RAP3|CHORDC1|CHRNA7|CIB1|CNPPD1|COPS8|CXCR4|DAB2IP|DNAJA1|DTNBP1|DUSP14|DUSP16|DUSP19|DUSP22|DUSP3|DUSP4|DUSP5|DUSP7|EGFR|EPHA4|ERN1|EZH2|FBXO7|FZD5|GADD45A|GHR|GNAI2|GPS2|GRM1|GSTP1|GTPBP4|HACD3|HERC5|HEXIM1|HGS|HRAS|HYAL2|IGF1R|IGF2|IKBKG|ILK|INPP5K|IQGAP1|IQGAP3|KAT2B|KIDINS220|LATS1|LRRK2|MAP2K4|MAP2K6|MAP2K7|MAP3K1|M…
Biological Process	7	peptidyl-lysine modification	GO:0018205	4,52e-29	6,29e-25	116	ARID4B|ARNT|AURKB|BAG6|BCL11A|BEND3|BLM|BRCA2|BRD1|BRD8|BRPF1|CBX2|CBX4|CBX8|CDCA8|CLOCK|CREBBP|CTCF|DPY30|DR1|DYDC2|EED|EEF1AKMT1|EHMT1|EIF5A2|EZH2|GATA2|GFI1|GNL3|HAT1|HDAC1|HDAC7|HNRNPK|ING3|JADE3|KANSL1|KANSL2|KAT2B|KAT5|KAT6A|KAT6B|KAT7|KDM6A|KMT5B|LEF1|MBD3|MBIP|MCRS1|MDC1|MECP2|MEN1|MORF4L1|MSL1|MSL2|MUL1|NDC1|NOC2L|NOP58|NSD1|NUP107|NUP35|NUP54|NUP98|PARK7|PARP1|PHC2|PHC3|PIAS4|POLE3|POLE…
Biological Process	2	anatomical structure formation involved in morphogenesis	GO:0048646	5,38e-29	7,49e-25	229	ABI1|ACTN1|ACTN2|ADAM12|ADAM8|ADGRA2|ADIPOR2|AKAP13|ANKRD1|ANPEP|ANXA2|ANXA3|APAF1|APOLD1|ARHGAP35|ARID1A|ATG5|ATP6V0D1|AXIN2|B9D1|BBS2|BBS5|BBS7|BCL6|BMP7|BMPR1A|C11ORF63|CACNA1H|CAPN2|CBLN1|CCBE1|CDC73|CEP120|CFAP53|CFLAR|CHRNA7|CIB1|CITED2|CLASP1|CNOT3|COL11A1|COL15A1|COL2A1|COL4A3|COL5A2|CXCR3|CYLD|DAB2IP|DISC1|DLX6|DNAH5|EHD1|EHD2|EIF2AK3|ENPP2|EPHA2|EPHB2|EPHB4|EYA2|F3|FJX1|FLNA|FLOT1|FLT4|…
Biological Process	4	cell part morphogenesis	GO:0032990	6,39e-29	8,89e-25	172	ABI1|ABL1|ADCY1|ANAPC2|APOE|ARHGAP35|ARHGAP4|ARL3|ARPIN|ATG5|ATP6V0D1|B3GNT2|B9D1|BBS2|BBS5|BBS7|BCL2|BMP7|BMPR1B|BOC|C11ORF63|CAMK2B|CAPRIN1|CAPRIN2|CDH4|CEP120|CFAP53|CFL1|CHN1|CNTN2|CORO1C|CREB1|CTNND2|CTTN|CUX2|CYLD|DAB2IP|DISC1|DNAH5|DNM1L|DNM2|DNM3|DPYSL5|DTNBP1|EFNA5|EGFR|EHD1|ENPP2|EPHA4|EPHB2|EXT1|FEZ1|FIS1|FLNA|FLOT1|FUZ|GALNT11|GJA1|GLI2|GRB2|HRAS|ID1|IFRD1|IFT46|IFT81|IFT88|IL1RAPL1|I…
Biological Process	5	regulation of GTPase activity	GO:0043087	6,73e-29	9,36e-25	157	ACAP1|ACAP3|ACTN2|AKAP13|AKAP9|AKT2|ARAP1|ARAP3|ARHGAP1|ARHGAP11A|ARHGAP19|ARHGAP29|ARHGAP35|ARHGAP4|ARHGAP42|ARHGAP45|ARHGEF10L|ARHGEF11|ARHGEF12|ARHGEF16|ARHGEF17|ARHGEF18|ARHGEF28|ARHGEF4|ARHGEF6|ARL2|ASAP2|ASAP3|AXIN2|BCL6|BNIP2|BTC|CAMK2B|CAMK2G|CDC42EP2|CHN1|CORO1C|CYTH1|DAB2IP|DENND4B|DENND5B|DIS3|DNM1L|DNMBP|DOCK3|DOCK5|DOCK6|DOCK9|ECT2|EFNA5|EGFR|EIF2B1|EIF2B4|EIF2B5|EIF2S1|ELMO1|ELMOD2|…
Cellular Component	1	supramolecular complex	GO:0099080	6,75e-29	9,39e-25	163	ACTN1|ACTN2|AIF1L|AKAP13|ARHGAP4|ARL3|ASPM|CAMSAP1|CAMSAP2|CAMSAP3|CCDC50|CCSAP|CCT3|CCT6A|CCT7|CDC16|CDK1|CDK5RAP3|CENPE|CEP170|CKAP5|CLASP1|CLIP2|CLTC|CSNK1D|CSPP1|CTTN|CYLD|DCTN1|DCTN2|DCXR|DISC1|DLGAP2|DNAH2|DNAH5|DNAJA3|DNM1L|DNM2|DNM3|DYNC1I2|DYNC2LI1|DYNLL1|DYNLL2|DYNLRB1|EML6|FERMT1|FEZ1|FIGN|FKBP15|FKBP4|FLNA|GAS2L3|GAS8|GJA1|GNG12|GOLGA2|GTSE1|HAUS2|HOOK2|IGBP1|INO80|INVS|IQGAP1|JUP|KAT…
Cellular Component	3	supramolecular fiber	GO:0099512	6,75e-29	9,39e-25	163	ACTN1|ACTN2|AIF1L|AKAP13|ARHGAP4|ARL3|ASPM|CAMSAP1|CAMSAP2|CAMSAP3|CCDC50|CCSAP|CCT3|CCT6A|CCT7|CDC16|CDK1|CDK5RAP3|CENPE|CEP170|CKAP5|CLASP1|CLIP2|CLTC|CSNK1D|CSPP1|CTTN|CYLD|DCTN1|DCTN2|DCXR|DISC1|DLGAP2|DNAH2|DNAH5|DNAJA3|DNM1L|DNM2|DNM3|DYNC1I2|DYNC2LI1|DYNLL1|DYNLL2|DYNLRB1|EML6|FERMT1|FEZ1|FIGN|FKBP15|FKBP4|FLNA|GAS2L3|GAS8|GJA1|GNG12|GOLGA2|GTSE1|HAUS2|HOOK2|IGBP1|INO80|INVS|IQGAP1|JUP|KAT…
Cellular Component	2	supramolecular polymer	GO:0099081	6,75e-29	9,39e-25	163	ACTN1|ACTN2|AIF1L|AKAP13|ARHGAP4|ARL3|ASPM|CAMSAP1|CAMSAP2|CAMSAP3|CCDC50|CCSAP|CCT3|CCT6A|CCT7|CDC16|CDK1|CDK5RAP3|CENPE|CEP170|CKAP5|CLASP1|CLIP2|CLTC|CSNK1D|CSPP1|CTTN|CYLD|DCTN1|DCTN2|DCXR|DISC1|DLGAP2|DNAH2|DNAH5|DNAJA3|DNM1L|DNM2|DNM3|DYNC1I2|DYNC2LI1|DYNLL1|DYNLL2|DYNLRB1|EML6|FERMT1|FEZ1|FIGN|FKBP15|FKBP4|FLNA|GAS2L3|GAS8|GJA1|GNG12|GOLGA2|GTSE1|HAUS2|HOOK2|IGBP1|INO80|INVS|IQGAP1|JUP|KAT…
Biological Process	3	response to organonitrogen compound	GO:0010243	1,02e-28	1,41e-24	173	AACS|AARS|ABL1|ACTN2|ADCY1|ADCY5|ADGRL3|ADIPOQ|ADIPOR1|AKAP9|AKT2|ALAD|APEX1|APRT|ATP2A2|ATP6AP1|ATP6V0D1|ATP6V0E1|ATP6V1A|ATP6V1C1|ATP6V1E1|ATP6V1F|BAD|BCL2|BLM|BMP7|CACYBP|CAPN10|CAPN2|CAT|CDC5L|CDH1|CDK1|CEBPB|CHRNA7|CHRNB1|CIB2|COL5A2|CPEB1|CREB1|CRHR1|DNM2|DNMT3A|DUOX1|EFTUD2|EGFR|EIF2B1|EIF2B4|EIF2B5|ERBIN|ERRFI1|EZH2|FOXO1|GGH|GHR|GJA1|GNG12|GNG2|GNG5|GPD1|GPI|GRB10|GRB2|GRIN2A|GSK3A|GSS|G…
Cellular Component	4	polymeric cytoskeletal fiber	GO:0099513	1,57e-28	2,18e-24	160	ACTN1|ACTN2|AIF1L|AKAP13|ARHGAP4|ARL3|ASPM|CAMSAP1|CAMSAP2|CAMSAP3|CCDC50|CCSAP|CCT3|CCT6A|CCT7|CDC16|CDK1|CDK5RAP3|CENPE|CEP170|CKAP5|CLASP1|CLIP2|CLTC|CSNK1D|CSPP1|CTTN|CYLD|DCTN1|DCTN2|DCXR|DISC1|DLGAP2|DNAH2|DNAH5|DNAJA3|DNM1L|DNM2|DNM3|DYNC1I2|DYNC2LI1|DYNLL1|DYNLL2|DYNLRB1|EML6|FERMT1|FEZ1|FIGN|FKBP15|FKBP4|FLNA|GAS2L3|GAS8|GJA1|GNG12|GOLGA2|GTSE1|HAUS2|HOOK2|IGBP1|INO80|INVS|IQGAP1|JUP|KAT…
Cellular Component	5	actin cytoskeleton	GO:0015629	2,21e-28	3,07e-24	121	ABL1|ACTN1|ACTN2|ACTR10|ADAM8|AIF1L|AKAP13|ARHGAP35|ARPC1A|ARPC3|ARPC4|ARPC5|ARPC5L|BIN1|BIN2|C9ORF72|CAPG|CAPN2|CAPZA3|CAPZB|CASK|CDC42BPA|CDC42BPB|CDH1|CDH2|CFL1|CLDN5|CORO1C|CTTN|CTTNBP2NL|DAAM1|DAPK1|DCTN1|DCTN2|DNAJA3|DYNLL2|EPB41|FAM129B|FERMT1|FGD4|FKBP15|FLNA|FLNB|FLOT1|FLOT2|FMN2|FSCN1|GAS2L3|GNG12|HNRNPK|ILK|INTS6|IQGAP1|IVNS1ABP|JUP|KALRN|KAT2B|KLHL17|KLHL2|KNTC1|KPTN|LLGL1|MAP7D3|MARC…
Biological Process	4	regulation of intracellular transport	GO:0032386	2,45e-28	3,41e-24	125	ADIPOQ|AKAP8L|AKT2|ANP32B|ARF1|ARIH2|ATG13|AXIN2|BAG4|BAMBI|BARD1|BCAP31|BMP6|BMP7|BMPR1A|BNIP3L|C8ORF4|CAPN10|CCDC22|CDH1|CDK1|CHMP3|CIB1|CYB5R1|CYLD|DAB2IP|DERL2|ECT2|EDEM1|EGFR|FAF1|FAM20B|FBXW11|FIS1|FLNA|FZD5|G3BP2|GAS1|GATA2|GCC2|GSK3A|GTSE1|HCLS1|HES1|HPS4|HTRA2|HUWE1|HYAL2|ICE1|INPP5K|ITGB1BP1|JUP|KHDRBS1|LAMP1|LRRK2|MAPK1|MAPK7|MAVS|MDFI|MED1|MIEF1|MTMR2|MTOR|MXI1|MYO1C|NFKBIE|NRG1|NUP54…
Biological Process	4	epithelium development	GO:0060429	2,77e-28	3,86e-24	217	AARS|ABI1|ABL1|ACAT1|ACER1|ADAMTS12|ADIPOQ|AKT2|ALOX15B|AMBRA1|AMPD2|AP2A1|AP2M1|APAF1|APOLD1|AQP3|ARHGAP35|ARID1A|ARID4B|ARNTL|B9D1|BAD|BBS5|BBS7|BCL2|BDH2|BMP6|BMP7|BMPR1A|BRCA2|CAT|CDH2|CDH5|CDK1|CEBPB|CITED2|CLASP1|CLDN5|CLOCK|CLTC|COL2A1|CPT1A|CREB1|CST3|CTSB|CYP7B1|DAAM1|DACT2|DLG3|DLX6|EDF1|EGFR|EPCAM|EPHA2|EPHA4|ERCC3|ERRFI1|EVPL|EZH2|FLNA|FLNB|FOXN1|FRMD6|FRZB|FUZ|FZD5|FZR1|GJA1|GLI2|GNA…
Cellular Component	3	ubiquitin ligase complex	GO:0000151	3,75e-28	5,22e-24	78	ANAPC11|ANAPC15|ANAPC2|ANAPC4|ANAPC5|ARIH2|BARD1|BRE|CAND1|CBX2|CBX4|CBX7|CBX8|CCNF|CDC16|CDC23|CDC26|CRBN|CUL1|CUL4A|CUL4B|CUL5|DCAF10|DCAF11|DCAF12|DCAF17|DCAF5|DCAF6|DCAF7|DCUN1D1|DDB1|DDB2|DNAJA1|FBXL22|FBXL3|FBXL4|FBXO10|FBXO18|FBXO21|FBXO32|FBXO7|FBXO9|FBXW11|FBXW4|FZR1|HSPA8|IKBKG|KLHL12|KLHL2|KLHL22|KLHL25|KLHL8|MAD2L2|MED1|MED10|MED11|MED12|MED18|MED7|OTULIN|PCGF6|PHC2|PHC3|RCHY1|RNF168|…
Molecular Function	6	protein serine/threonine kinase activity	GO:0004674	4,94e-28	6,88e-24	117	ADCK2|ADCK5|AKAP13|AKT2|AURKB|BMPR1A|BMPR1B|CAMK1D|CAMK1G|CAMK2B|CAMK2G|CAMK4|CASK|CCNC|CCNK|CCNT1|CDC42BPA|CDC42BPB|CDK1|CDK17|CDK8|CDK9|CSNK1D|CSNK1G1|CSNK1G2|CSNK2A1|DAPK1|DAPK2|EGFR|EIF2AK1|EIF2AK3|ERCC3|ERN1|GAK|GSK3A|GTF2H4|HIPK2|ILK|KALRN|LATS1|LIMK2|LRRK2|LTBP1|MAP3K1|MAP3K2|MAP3K6|MAP3K8|MAP4K2|MAP4K3|MAP4K5|MAPK1|MAPK13|MAPK4|MAPK7|MAPKAPK5|MARK2|MARK4|MKNK1|MKNK2|MTOR|MYLK4|NEK8|NEK9|N…
Biological Process	6	negative regulation of transcription from RNA polymerase II promoter	GO:0000122	5,30e-28	7,38e-24	165	AKIRIN2|ANKRD1|ARHGAP35|ARID1A|ASXL1|ATF3|AURKB|BACH1|BATF3|BCL11A|BCL6|BEND3|BMP6|C1QBP|CBX2|CBX4|CBX6|CBX7|CBX8|CDC73|CHCHD3|CHD8|CITED2|CNOT1|CREBBP|CRY2|CTCF|CUX2|DAB2IP|DDX5|DNAJA3|DNMT3A|DR1|DUSP22|E2F6|E4F1|EED|EHMT1|ELK4|EZH2|FNIP1|FOXO1|GABPA|GATA2|GFI1|GLI2|GLIS2|GPS2|GSC|HCLS1|HDAC1|HDAC5|HDAC7|HES1|HEXIM1|HEY2|HIF1AN|HIPK2|HNF1B|HOPX|ID1|IGBP1|IRF2|IRF2BPL|IRF3|KAT5|KDM2B|KLF5|LEF1|LM…
Biological Process	5	nucleocytoplasmic transport	GO:0006913	6,66e-28	9,27e-24	120	AKAP13|AKAP8L|ANP32B|AXIN2|BAMBI|BARD1|BCL6|BMP6|BMP7|BMPR1A|C8ORF4|CBLB|CCDC22|CCHCR1|CDC40|CDH1|CDK1|CPSF1|CPSF2|CPSF3|CSE1L|CYLD|DAB2IP|DDX19B|DDX39B|DUSP16|ECT2|EGFR|EIF4E|FAF1|FBXW11|FIP1L1|FLNA|G3BP2|GDF5|GEMIN2|GEMIN4|GEMIN5|GEMIN6|GTSE1|HCLS1|HES1|HSPA9|HYAL2|IPO9|JUP|KHDRBS1|KPNA1|KPNA2|KPNB1|LMNA|LZTS2|MAGOH|MAPK1|MAPK7|MAVS|MDFI|MED1|MTOR|MXI1|NDC1|NFKBIE|NMD3|NOP58|NSRP1|NUP107|NUP35|…
Biological Process	4	nitrogen compound transport	GO:0071705	7,68e-28	1,07e-23	161	AACS|ABCB6|ABCG2|ADCY5|AHCTF1|AKAP8L|APBA1|ARL2|ARL6IP1|ARL6IP5|ARNTL|ATP11B|ATXN2|BAD|C14ORF166|CACNA1D|CAMK2G|CAPN10|CDC40|CHRNA7|CKAP5|CLOCK|CPSF1|CPSF2|CPSF3|CPT1A|CRHR1|CYB5R4|DDX19B|DDX39B|DOC2B|DTNBP1|EFNA5|EGFR|EIF2AK3|EIF4E|EIF5A2|ENSA|ENY2|EXOC3L1|FIP1L1|FLOT1|G3BP2|GJA1|GLUL|HDAC1|HIF1A|HNF1B|IGF2BP2|IGF2BP3|ILDR1|INHBB|IRS1|KCNA2|KCNS3|KHDRBS1|KHSRP|LMBRD1|LRPPRC|MAGOH|MARCKS|MCU|MECP…
Biological Process	4	response to organic cyclic compound	GO:0014070	8,21e-28	1,14e-23	187	AACS|ABCD3|ABL1|ACAT1|ACSL3|ADCY1|ADCY5|ADGRL3|ADIPOQ|AGO4|AKAP13|AKAP9|ALAD|ALPL|ANKRD1|ANXA3|APEX1|AQP3|ARID1A|ARNTL|ATF1|BAD|BCL2|BECN1|BLM|BMP6|BMP7|BUD31|CAT|CCDC62|CDC5L|CDH1|CDK1|CEBPB|CHRNA7|CHRNB1|CIB2|CLOCK|CNOT1|CPT1A|CREB1|CREBRF|CRY2|CST3|CYP7B1|DDX17|DDX5|DGCR8|DHX36|DNAJA1|DNM2|DNMT3A|DSG2|DUOX1|EFNA5|EFTUD2|EGFR|EGLN2|ELK1|ENDOG|ERRFI1|ESRRG|EZH2|FBXO32|FKBP4|FLOT1|FOXO1|GJB2|GLI2…
Cellular Component	3	vesicle membrane	GO:0012506	8,71e-28	1,21e-23	132	ADAM8|ANXA3|AP1S1|AP1S2|AP2A1|AP2M1|AP3B1|AP3M2|AP3S2|APLP2|ARCN1|ARHGAP21|ATG12|ATG5|ATP2A2|ATP6V0D1|ATP6V0E1|ATP8B3|B2M|C3ORF58|CACNG3|CACNG8|CAMK2B|CAMK2G|CLCN3|CLTC|COPZ1|CUZD1|CYB5R1|DNAJC5|DNM1L|DNM2|DTNBP1|EGFR|EPS15|EXOC3|FLOT2|FMN2|FZD5|GAD1|GDE1|GIPC1|GOSR2|GPRC5B|GRB2|GRIA4|HBEGF|HIP1|HLA-DPA1|HSPA8|IRGM|KIFC3|LAMP1|LAMP2|LDLR|LDLRAP1|LMAN1|LRIG3|LRP1|LRRK2|MCFD2|MFSD10|MYOF|NECAP1|OCR…
Molecular Function	2	enzyme regulator activity	GO:0030234	9,73e-28	1,35e-23	185	ABI1|ACAP1|ACAP3|AHSA1|ANXA2|ANXA3|APAF1|APLP2|APOE|ARAP1|ARAP3|ARF1|ARHGAP1|ARHGAP11A|ARHGAP19|ARHGAP29|ARHGAP35|ARHGAP4|ARHGAP42|ARHGAP45|ARHGEF11|ARHGEF12|ARHGEF6|ARL2|ARPP19|ASAP2|ASAP3|BAD|BAG1|BAG3|BAG4|BAG5|BCL2L13|BNIP2|CAST|CBX8|CCNE2|CDC42EP2|CFLAR|CHN1|CIB1|CLPX|COL4A3|CRIM1|CST1|CST3|CST7|CSTB|CTC1|CTSA|DBF4|DBF4B|DNAJA3|DNAJB6|DNAJC2|DNM1L|DUSP19|ECT2|EFNA5|EGFR|ELFN2|ELMOD2|ENSA|ERR…
Biological Process	3	regulation of cellular component movement	GO:0051270	1,16e-27	1,61e-23	172	ABL1|ACE|ACTN1|ADAM8|ADARB1|ADGRA2|ADGRG3|ADIPOQ|ADIPOR1|AKT2|ALOX15B|ANXA3|APEX1|APOE|ARAP1|ARAP3|ARHGAP4|ARPIN|ATP2A2|BAG4|BBS2|BCL2|BCL6|BMPR1A|BTC|C1QBP|CAMK1D|CAPN7|CCAR1|CCBE1|CCR6|CCSAP|CD81|CERS2|CIB1|CITED2|CLASP1|CMKLR1|CORO1C|CREB3|CXCR3|CXCR4|CYP19A1|DAB2IP|DAPK2|DOCK5|DSC2|DSG2|EGFR|ENPP2|EPCAM|EPHA2|F3|FADD|FLNA|FLT4|FUZ|GLIPR2|GNA12|GNA13|GRB7|GSTP1|GTPBP4|GTSE1|HBEGF|HDAC5|HDAC7|H…
Biological Process	4	circulatory system development	GO:0072359	1,48e-27	2,06e-23	197	ACTN2|ADAM8|ADGRA2|ADIPOR2|AKAP13|ANKRD1|ANP32B|ANPEP|ANXA2|ANXA3|APOE|APOLD1|ARID1A|ASXL1|AXIN2|B9D1|BAZ1B|BBS5|BBS7|BMP7|BMPR1A|BORCS8|C3ORF58|CACYBP|CCBE1|CCM2L|CDH2|CDH5|CDK1|CHRNA7|CIB1|CITED2|CLDN5|COL11A1|COL15A1|COL2A1|COL4A3|COX17|CREB1|CXADR|CXCR3|DAB2IP|DCTN5|DDX39B|DNAH5|DNM2|DSG2|ECE1|EGFR|EIF2AK3|ENPP2|EPHA2|EPHB2|EPHB4|ERRFI1|F3|FLT4|FOXN1|FOXO1|FZD5|GALNT11|GATA2|GJA1|GLI2|GNA13|G…
Biological Process	4	cellular response to nitrogen compound	GO:1901699	1,50e-27	2,09e-23	138	ABL1|ACTN2|ADCY1|ADCY5|ADIPOQ|ADIPOR1|AGO4|AKAP9|AKT2|APEX1|APRT|ATP6AP1|ATP6V0D1|ATP6V0E1|ATP6V1A|ATP6V1C1|ATP6V1E1|ATP6V1F|BAD|BLM|CAPN10|CAPN2|CDC5L|CDH1|CEBPB|CIB2|COL5A2|CPEB1|CREB1|CRHR1|DGCR8|DNM2|DNMT3A|EGFR|ERRFI1|EZH2|FLOT1|FOXO1|GHR|GNAI2|GNG12|GNG2|GNG5|GPD1|GRB10|GRB2|GSK3A|GSTP1|HDAC5|HNRNPD|HSP90B1|ID1|IGF1R|IGF2|INHBB|INPP5K|IRF3|IRS1|JUP|KAT2B|KLF5|LAMTOR1|LMBRD1|LPIN1|LRRK2|MAPK…
Biological Process	6	regulation of MAP kinase activity	GO:0043405	2,53e-27	3,51e-23	99	ADAM8|ADIPOQ|AKAP13|APOE|BMP7|CD81|CDK1|CDK5RAP3|CHRNA7|CXCR4|DAB2IP|DNAJA1|DTNBP1|DUSP14|DUSP16|DUSP19|DUSP22|DUSP3|DUSP4|DUSP5|DUSP7|EGFR|EPHA4|ERN1|EZH2|FZD5|GADD45A|GHR|GNAI2|GPS2|GRM1|GSTP1|HACD3|HGS|HRAS|HYAL2|IGF1R|IKBKG|ILK|INPP5K|IQGAP1|IQGAP3|KIDINS220|LRRK2|MAP2K4|MAP2K6|MAP2K7|MAP3K1|MAP3K2|MAP3K6|MAP3K8|MAP4K2|MAP4K3|MAP4K5|MAPK1|MAPK7|MAPKAPK5|MBIP|MDFI|MIF|MUL1|NOD2|NRG1|P2RX7|PAK1…
Biological Process	1	reproductive process	GO:0022414	2,65e-27	3,69e-23	248	ACE|ACSBG2|ADAD1|ADIPOR2|AGO4|ALOX15B|ALPL|ANKRD49|ANTXR2|ARID1A|ARID4B|ARNT|ARNTL|ASF1B|ASPM|ASZ1|ATP8B3|BAD|BAG6|BBS2|BCAP31|BCL2|BCL6|BMP6|BMP7|BMPR1A|BMPR1B|BRCA2|BRD2|BUB3|C1QBP|CACNA1H|CAPZA3|CBX2|CCNF|CCNI|CCR6|CCT3|CCT7|CDK1|CEBPB|CELF1|CELF3|CENPI|CHRNA7|CIB1|CITED2|CLOCK|CNTD1|CREBRF|CRHR1|CSDE1|CST3|CTDNEP1|CTSB|CXADR|CYP19A1|CYP7B1|DAZL|DEDD|DIAPH2|DNAJA1|DNAJB6|DND1|DNM2|DNMT3A|DPCD|…
Biological Process	3	single-organism carbohydrate metabolic process	GO:0044723	2,69e-27	3,74e-23	117	ABHD10|ADIPOQ|ADIPOR1|ADPGK|AKT2|ALG1|AP2A1|ARNT|ARPP19|ATF3|ATF4|B3GALT2|B3GLCT|B3GNT2|BAD|BPGM|CHST10|CHST12|CHST15|CLTC|COQ2|CPT1A|DCXR|DDIT4|DLAT|ECD|ENTPD5|EXT1|FOXO1|FUCA1|FUCA2|FUT10|FUT9|G6PC3|GAL3ST3|GALE|GALK1|GALK2|GALM|GALT|GDPGP1|GK|GLA|GLB1|GLYCTK|GNPDA1|GNPTAB|GPD1|GPI|GSK3A|HIF1A|HK2|IDH2|IDUA|IGF2|IL6ST|IMPAD1|INPP5E|INPP5K|INPPL1|IRS1|KAT2B|LDHA|MAN1B1|MAN2C1|MECP2|MGAT2|MGAT4A|…
Biological Process	1	reproduction	GO:0000003	2,99e-27	4,16e-23	248	ACE|ACSBG2|ADAD1|ADIPOR2|AGO4|ALOX15B|ALPL|ANKRD49|ANTXR2|ARID1A|ARID4B|ARNT|ARNTL|ASF1B|ASPM|ASZ1|ATP8B3|BAD|BAG6|BBS2|BCAP31|BCL2|BCL6|BMP6|BMP7|BMPR1A|BMPR1B|BRCA2|BRD2|BUB3|C1QBP|CACNA1H|CAPZA3|CBX2|CCNF|CCNI|CCR6|CCT3|CCT7|CDK1|CEBPB|CELF1|CELF3|CENPI|CHRNA7|CIB1|CITED2|CLOCK|CNTD1|CREBRF|CRHR1|CSDE1|CST3|CTDNEP1|CTSB|CXADR|CYP19A1|CYP7B1|DAZL|DEDD|DIAPH2|DNAJA1|DNAJB6|DND1|DNM2|DNMT3A|DPCD|…
Cellular Component	4	endosomal part	GO:0044440	3,19e-27	4,44e-23	119	ABCA5|ABCB6|ACAP1|ANTXR2|ANXA2|ANXA6|AP2A1|AP2M1|AP4B1|AP5S1|APPL2|ATP11B|ATP6AP1|ATP6V0D1|ATP6V0E1|B2M|BECN1|CD164|CD68|CHMP2B|CHMP3|CHMP4B|CHMP4C|CHMP5|CHMP7|CLCN3|CLCN4|CLTC|CTSB|CTSS|CYB561A3|DTNBP1|ECE1|EEA1|EGFR|EHD1|EHD2|EPHA4|EPS15|FAM21A|FZD5|GNPNAT1|HGS|HLA-DPA1|HPS6|ITM2B|LAMP1|LAMP2|LAMTOR1|LDLR|LLGL1|LRRK2|MCOLN1|MMGT1|MTMR2|MVB12B|MYD88|MYO1B|NAPSA|NDFIP2|NDRG1|NPC1|NTRK2|OCRL|PLEKH…
Biological Process	6	positive regulation of kinase activity	GO:0033674	3,42e-27	4,76e-23	128	ABI1|ABL1|ACE|ADAM8|ADCY1|ADCY5|ADIPOQ|AKAP13|AMBRA1|ATG14|BAD|CCND2|CD81|CDK1|CENPE|CHRNA7|CIB1|COPS8|CXCR4|DAB2IP|DBF4B|DSTYK|DUSP19|DUSP5|DUSP7|ECT2|EFNA5|EGFR|EPHA4|ERN1|EZH2|FAM58A|FZD5|GADD45A|GHR|GNAI2|GPRC5B|GRM1|HACD3|HRAS|IGF2|IKBKG|ILK|IQGAP1|IQGAP3|IRS1|ITGB1BP1|KIDINS220|LMO4|LRRK2|MAP2K4|MAP2K6|MAP2K7|MAP3K1|MAP3K2|MAP3K6|MAP3K8|MAP4K2|MAP4K3|MAP4K5|MAPK1|MAPKAPK5|MAPRE3|MARK2|MDFI|…
Cellular Component	2	chromatin	GO:0000785	3,45e-27	4,79e-23	120	ACTR5|ACTR8|AHCTF1|AKAP8L|ARID1A|ASF1B|ASXL1|BAZ1B|BEND3|BRD8|BUD31|CAPN2|CBX2|CBX3|CBX6|CBX7|CBX8|CCND2|CEBPB|CENPF|CHAF1B|CITED2|CREB1|CREBBP|CSNK2A1|DFFA|DNMT3A|DPF2|DSCC1|EED|ESCO1|ESCO2|EXOSC3|EZH2|FBXO18|GABPA|H2AFV|H3F3B|HAT1|HDAC1|HELLS|HEY2|HIRA|HIST1H4I|HNRNPK|HTRA2|ICE1|ING2|ING3|INO80|INO80B|INO80C|IPO4|KAT5|KAT6A|KAT6B|LRWD1|MAU2|MBD3|MCM2|MCM7|MCRS1|MECP2|MED1|MEN1|MORF4L1|MSH6|MTA2…
Molecular Function	5	double-stranded DNA binding	GO:0003690	3,47e-27	4,82e-23	150	AFF3|AKNA|APEX1|ARHGAP35|ARID3B|ARNTL|ATF1|ATF3|ATF4|BATF3|BCL11A|BCL6|BEND3|CARF|CC2D1A|CDK9|CEBPB|CEBPG|CEBPZ|CHD2|CLOCK|CREB1|CREB3|CREB3L2|CREBBP|CRY2|CTCF|CUX2|DPF2|E4F1|EGFR|ELK1|ESRRG|EZH2|FBXO18|FOXK1|FOXK2|GABPA|GATA2|GLI2|GLIS2|GTF2H5|H3F3B|HDAC1|HEY2|HMBOX1|HMGB3|HNRNPD|HNRNPK|HOXC11|HSF2|IRF2|IRF3|KAT2B|KDM2B|KDM6A|KIF2C|KLF5|LEF1|LMO4|LMX1B|LSM14A|MBD3|MCM2|MCM5|MECP2|MED1|MED12|MEF2…
Molecular Function	2	transcription factor activity, sequence-specific DNA binding	GO:0003700	4,07e-27	5,66e-23	188	AHCTF1|AKNA|ARHGAP35|ARID3B|ARNT|ARNTL|ATF1|ATF3|ATF4|BACH1|BATF3|BCL11A|BCL6|BLZF1|BMPR1A|BRD8|BUD31|CARF|CBL|CC2D1A|CEBPB|CEBPG|CEBPZ|CHCHD3|CITED2|CLOCK|CNBP|CNOT8|CREB1|CREB3|CREB3L2|CREBBP|CREBRF|CREBZF|CSRNP1|CTCF|CUX2|DLX6|E2F2|E2F5|E2F6|E4F1|ELK1|ELK4|ESRRG|FOXK2|FOXN2|FOXO1|FUBP1|GABPA|GATA2|GFI1|GLI2|GLIS2|GLMP|GRHL2|GTF2H4|GTF2IRD1|HDAC1|HES1|HEY2|HIF1A|HIRA|HNF1B|HNRNPK|HOXC11|HSF2|ID…
Cellular Component	4	cytoplasmic vesicle membrane	GO:0030659	4,25e-27	5,91e-23	128	ADAM8|ANXA3|AP1S1|AP1S2|AP2A1|AP2M1|AP3B1|AP3M2|AP3S2|APLP2|ARCN1|ARHGAP21|ATG12|ATG5|ATP6V0D1|ATP6V0E1|ATP8B3|B2M|C3ORF58|CACNG3|CACNG8|CAMK2B|CAMK2G|CLCN3|CLTC|COPZ1|CUZD1|CYB5R1|DNAJC5|DNM1L|DNM2|DTNBP1|EGFR|EPS15|EXOC3|FLOT2|FMN2|FZD5|GAD1|GDE1|GOSR2|GPRC5B|GRIA4|HBEGF|HIP1|HLA-DPA1|HSPA8|IRGM|KIFC3|LAMP1|LAMP2|LDLR|LDLRAP1|LMAN1|LRIG3|LRP1|LRRK2|MCFD2|MFSD10|MYOF|NECAP1|OCRL|PDE6D|PICALM|RAB…
Molecular Function	1	nucleic acid binding transcription factor activity	GO:0001071	4,73e-27	6,58e-23	188	AHCTF1|AKNA|ARHGAP35|ARID3B|ARNT|ARNTL|ATF1|ATF3|ATF4|BACH1|BATF3|BCL11A|BCL6|BLZF1|BMPR1A|BRD8|BUD31|CARF|CBL|CC2D1A|CEBPB|CEBPG|CEBPZ|CHCHD3|CITED2|CLOCK|CNBP|CNOT8|CREB1|CREB3|CREB3L2|CREBBP|CREBRF|CREBZF|CSRNP1|CTCF|CUX2|DLX6|E2F2|E2F5|E2F6|E4F1|ELK1|ELK4|ESRRG|FOXK2|FOXN2|FOXO1|FUBP1|GABPA|GATA2|GFI1|GLI2|GLIS2|GLMP|GRHL2|GTF2H4|GTF2IRD1|HDAC1|HES1|HEY2|HIF1A|HIRA|HNF1B|HNRNPK|HOXC11|HSF2|ID…
Biological Process	4	vacuolar transport	GO:0007034	4,87e-27	6,77e-23	88	ACTN2|AKTIP|ANKRD50|AP1S1|AP2A1|AP3B1|AP5S1|AP5Z1|ARF1|ATG14|BET1L|BLOC1S6|CHMP2B|CHMP3|CHMP4B|CHMP4C|CHMP5|CHMP7|CLN5|CLTC|CORO7|DCTN1|DOPEY2|DPY30|EEA1|EHD1|EHD2|EPS15|FAM21A|GAK|GBF1|GCC2|GNPTAB|GOSR1|HGS|HOOK2|HSPA8|KIAA0196|LAMP1|LRRK2|MAPK1|MON2|MTMR2|MYO1D|NPC1|PICALM|PTPN23|RAB10|RAB11B|RAB11FIP3|RAB13|RAB32|RAB7A|RASSF9|RBSN|RGP1|RPS27A|SDCCAG3|SGSM3|SNAPIN|SNF8|SNX1|SNX33|SNX5|SNX8|SORT…
Biological Process	3	negative regulation of cellular component organization	GO:0051129	5,03e-27	7,00e-23	140	ACE|ADIPOQ|ANAPC15|ANXA2|AP2M1|APOE|ARAP1|ARHGAP4|ARPIN|ATXN2|AURKAIP1|B2M|BAG4|BAG5|BMP7|BNIP3|CAPG|CAPZA3|CCNF|CENPF|CERS2|CFLAR|CHMP4B|CIB1|CLASP1|CLTC|CORO1C|CRBN|CSNK2A1|CST3|DFFA|DNAJB6|DNAJC15|DNM2|DNM3|EFNA5|EPHA4|EPHB2|FEZ1|FKBP4|FXN|GAK|GFI1|GOPC|H3F3B|HEY2|HSPA8|ID1|IFRD1|INPP5K|ITGA3|ITGB1BP1|ITM2C|KATNB1|KLHL22|LGALS1|LMNA|LMO4|LRP1|LRRK2|LZTFL1|MAD2L2|MAPRE1|MECP2|MID1IP1|MTMR2|MTPN…
Biological Process	2	single organism reproductive process	GO:0044702	6,17e-27	8,59e-23	230	ACE|ACSBG2|ADAD1|AGO4|ALOX15B|ANKRD49|ARID1A|ARID4B|ARNT|ARNTL|ASF1B|ASPM|ASZ1|ATP8B3|BAD|BAG6|BBS2|BCAP31|BCL2|BCL6|BMP6|BMP7|BMPR1A|BMPR1B|BRCA2|BRD2|BUB3|C1QBP|CACNA1H|CAPZA3|CCNF|CCNI|CCR6|CCT3|CCT7|CDK1|CEBPB|CELF1|CELF3|CHRNA7|CIB1|CITED2|CLOCK|CNTD1|CSDE1|CST3|CTDNEP1|CTSB|CXADR|CYP19A1|CYP7B1|DAZL|DEDD|DIAPH2|DNAJA1|DNAJB6|DND1|DNM2|DNMT3A|DPCD|DSG2|DYNLL1|EGFR|EIF2B4|EIF2B5|EIF2S2|EIF5A2…
Biological Process	3	nucleobase-containing small molecule metabolic process	GO:0055086	6,21e-27	8,64e-23	158	ACAT1|ADAL|ADCY1|ADCY5|ADPGK|ADSSL1|AKAP9|ALDH6A1|AMPD2|APOE|APRT|ARNT|ATP5D|ATP5G2|ATP5I|ATP5O|ATP6V1A|BAD|CAP2|CARD11|CASK|CAT|CECR1|CMPK1|COASY|COX15|COX5A|CRHR1|CROT|DCTPP1|DCXR|DDIT4|DERA|DLG3|DNAJC15|DNM1L|DNMT3A|ECD|ENTPD5|EPHA2|ERH|FXN|GABBR1|GALK1|GARS|GART|GDA|GLRX|GNAI2|GPD1|GPI|GSK3A|GUCY1A2|HIF1A|HK2|HSPA8|IDH3B|IMPDH2|LDHA|LHPP|LRRK2|MACROD2|MAPK1|MAPK7|ME1|MECP2|MOCS1|MOCS2|MPP2|MS…
Cellular Component	3	cytoplasmic vesicle part	GO:0044433	6,43e-27	8,94e-23	148	ACTN1|ACTN2|ADAM8|ANXA3|AP1S1|AP1S2|AP2A1|AP2M1|AP3B1|AP3M2|AP3S2|APLP2|APOE|ARCN1|ARHGAP21|ATG12|ATG5|ATP6V0D1|ATP6V0E1|ATP8B3|B2M|C3ORF58|CACNG3|CACNG8|CAMK2B|CAMK2G|CDC37L1|CLCN3|CLTC|COPZ1|CUZD1|CYB5R1|DNAJC5|DNM1L|DNM2|DTNBP1|EGFR|EPS15|EXOC3|FAM3C|FLOT2|FMN2|FZD5|GAD1|GDE1|GJA1|GOPC|GOSR2|GPRC5B|GRIA4|HBEGF|HIP1|HLA-DPA1|HSP90B1|HSPA8|IGF2|IRGM|ITM2B|KIFC3|KNG1|LAMP1|LAMP2|LDLR|LDLRAP1|LMAN…
Molecular Function	3	protein domain specific binding	GO:0019904	8,18e-27	1,14e-22	146	ABL1|ACSL3|ACTN2|ADAM12|AIP|ARFIP1|ARFIP2|ARHGAP1|ARHGAP29|ARHGEF16|ARHGEF4|ATCAY|ATF4|BCL2|CAPG|CAPN7|CARD11|CARD19|CBL|CBX3|CCDC6|CCT6A|CDC5L|CHD8|CHMP2B|CITED2|CLCN3|CNOT1|CRADD|CRIM1|CTTNBP2|CXADR|DAB2IP|DLG3|DNAJA1|DNM2|DOCK3|EHD2|EHMT1|ELMO1|ELMO3|EPHA4|EPS15|ERRFI1|ESRRG|FADD|FAF1|GATA2|GIPC1|GJA1|GNG12|GNG5|GRB2|GRID2|HCLS1|HGS|HIF1AN|HIST1H4I|HSPA8|IGBP1|IKBKG|ILK|INPPL1|IQGAP1|IRS1|IST1…
Molecular Function	4	transcription coactivator activity	GO:0003713	8,64e-27	1,20e-22	92	ABT1|ACTN1|ACTN2|AIP|ANKRD1|APEX1|ARID1A|ARNT|ASXL1|BUD31|CCAR1|CCDC62|CITED2|COPS5|CREBBP|DCAF6|DDX17|DDX5|E4F1|ECD|EDF1|ENY2|GABPA|GLMP|GMEB2|GRIP1|GTF2A1|GTF2A2|GTF2F1|HELZ2|HIPK2|HSF2|HYAL2|JUP|KAT2B|KAT5|KAT6A|LPIN2|MAML1|MED1|MED12|MED6|MED7|MKL1|MKL2|MMS19|MNT|MTDH|MYCBP|NPAT|NR1H3|NR1H4|NRIP1|PARK7|PCBD1|PDLIM1|PKN1|PPARD|PSMC3IP|PSMD9|RAP2C|RB1|RBM14|RERE|RFXAP|RNF14|RNF4|SAP130|SETD3|SF…
Biological Process	4	carbohydrate derivative biosynthetic process	GO:1901137	9,96e-27	1,39e-22	162	ABCC5|ABO|ACAT1|ACOT8|ADCY1|ADCY5|ADSSL1|AKAP9|ALG1|ALG2|ALG5|ALG9|AMPD2|AP2A1|APOE|APRT|ATP5D|ATP5G2|ATP5I|ATP5O|B3GALT2|B3GALT6|B3GLCT|B3GNT2|B3GNT5|B3GNT9|B4GALNT2|B4GALT2|B4GALT6|BCL2|BMPR1B|CANT1|CAP2|CHST12|CHST15|CHST3|CLTC|CMPK1|COASY|COG3|COG7|CRHR1|DCXR|DDOST|DHDDS|DPAGT1|DPM2|DSEL|ENTPD5|EXT1|EXTL2|FUT10|FUT9|GABBR1|GAL3ST1|GAL3ST3|GALNT1|GALNT11|GALNT13|GALNT16|GALNT2|GALNTL6|GART|GBG…
Biological Process	4	regulation of nervous system development	GO:0051960	1,08e-26	1,51e-22	166	ABL1|ADGRL3|ANAPC2|ANKRD1|APOE|ARF1|ARHGAP35|ARHGAP4|ARNTL|ASPM|ATF1|B2M|BAG5|BCL2|BCL6|BIN1|BMP6|BMP7|BMPR1A|CAMK1D|CAMK2B|CAPRIN1|CAPRIN2|CBLN1|CDH2|CDH4|CDK1|CDK5RAP3|CERS2|CFL1|CHN1|CIB1|CLSTN1|CNTN2|CREB1|CRTC1|CSNK1D|CTDSP1|CTTN|CUX2|CXCR4|DAB2IP|DISC1|DNM2|DNM3|ECT2|EFNA5|EIF2AK3|EIF4E|EIF4ENIF1|ELL3|EPHA3|EPHA4|EPHB2|EZH2|FAM134C|FBXO38|FBXO7|FEZ1|FKBP4|GAK|GATA2|GDF5|GDF6|GFI1|GLI2|GPRC5…
Biological Process	5	regulation of neurogenesis	GO:0050767	1,12e-26	1,55e-22	153	ABL1|ANAPC2|ANKRD1|APOE|ARF1|ARHGAP35|ARHGAP4|ARNTL|ASPM|ATF1|B2M|BAG5|BCL2|BCL6|BIN1|BMP6|BMP7|BMPR1A|CAMK1D|CAMK2B|CAPRIN1|CAPRIN2|CDH2|CDH4|CDK1|CDK5RAP3|CERS2|CFL1|CHN1|CIB1|CNTN2|CREB1|CRTC1|CSNK1D|CTDSP1|CTTN|CUX2|CXCR4|DAB2IP|DISC1|DNM2|DNM3|ECT2|EFNA5|EIF4E|EIF4ENIF1|ELL3|EPHA3|EPHA4|EPHB2|EZH2|FAM134C|FBXO38|FBXO7|FEZ1|FKBP4|GAK|GATA2|GDF5|GDF6|GFI1|GLI2|GPRC5B|GRID2|HDAC1|HES1|HEY2|HIF1…
Biological Process	4	cell projection morphogenesis	GO:0048858	1,24e-26	1,72e-22	164	ABI1|ABL1|ADCY1|ANAPC2|APOE|ARHGAP35|ARHGAP4|ARL3|ARPIN|ATG5|ATP6V0D1|B3GNT2|B9D1|BBS2|BBS5|BBS7|BCL2|BMP7|BMPR1B|BOC|C11ORF63|CAMK2B|CAPRIN1|CAPRIN2|CDH4|CEP120|CFAP53|CFL1|CHN1|CNTN2|CORO1C|CREB1|CTNND2|CTTN|CUX2|CYLD|DAB2IP|DISC1|DNAH5|DNM2|DNM3|DPYSL5|DTNBP1|EFNA5|EGFR|EHD1|ENPP2|EPHA4|EPHB2|EXT1|FEZ1|FLNA|FLOT1|FUZ|GALNT11|GJA1|GLI2|GRB2|HRAS|ID1|IFRD1|IFT46|IFT81|IFT88|IL1RAPL1|ILK|IQGAP1|I…
Biological Process	2	regulation of locomotion	GO:0040012	1,34e-26	1,86e-22	170	ABL1|ACE|ADAM8|ADARB1|ADGRA2|ADGRG3|ADIPOQ|ADIPOR1|AKT2|ALOX15B|ANXA3|APEX1|APOE|ARAP3|ARHGAP4|ARPIN|BAG4|BBS2|BCL2|BMPR1A|BTC|C1QBP|CAMK1D|CAPN7|CCAR1|CCBE1|CCR6|CCSAP|CD81|CERS2|CHMP2B|CHMP3|CHMP4B|CHMP4C|CIB1|CITED2|CLASP1|CMKLR1|CORO1C|CREB3|CXCR3|CXCR4|CYP19A1|DAB2IP|DAPK2|DDB1|DOCK5|EGFR|ENPP2|EPCAM|EPHA2|F3|FADD|FBXO7|FLNA|FLT4|FUZ|GLIPR2|GNA12|GNA13|GRB7|GSTP1|GTPBP4|GTSE1|HBEGF|HDAC5|HDA…
Cellular Component	4	endosome membrane	GO:0010008	1,60e-26	2,22e-22	113	ABCA5|ABCB6|ACAP1|ANTXR2|ANXA2|ANXA6|AP2A1|AP2M1|AP5S1|APPL2|ATP11B|ATP6AP1|ATP6V0D1|ATP6V0E1|B2M|BECN1|CD164|CD68|CHMP2B|CHMP3|CHMP4B|CHMP4C|CHMP5|CHMP7|CLCN3|CLCN4|CLTC|CYB561A3|DTNBP1|ECE1|EEA1|EGFR|EHD1|EHD2|EPHA4|EPS15|FAM21A|FZD5|GNPNAT1|HGS|HLA-DPA1|HPS6|ITM2B|LAMP1|LAMP2|LAMTOR1|LDLR|LLGL1|MCOLN1|MMGT1|MTMR2|MVB12B|MYD88|MYO1B|NDFIP2|NDRG1|NPC1|NTRK2|OCRL|PLEKHM1|PLEKHM2|RAB10|RAB11B|RAB1…
Biological Process	2	positive regulation of transport	GO:0051050	2,10e-26	2,92e-22	191	AACS|ABL1|ACSL3|ACTN2|ADAM8|ADIPOQ|ADIPOR2|AKAP9|AKT2|ALOX15B|ANKRD1|ANP32B|ANXA2|APOE|ARF1|ARIH2|ARL6IP1|ARPP19|ATG13|ATP6AP1|B2M|BAD|BAMBI|BCAP31|BCL2|BMP6|BMPR1A|C8ORF4|CACNA1D|CAMK1D|CAPN10|CASK|CBL|CDH1|CDH2|CDK1|CIB1|CLASP1|CREB1|CTSS|CYB5R1|DNM1L|DNM2|DOC2B|DTNBP1|DYNLL1|DYNLL2|ECT2|EDEM1|EGFR|EHD1|EHD2|FAM20B|FIS1|FLNA|FLOT1|FZD5|GATA2|GJA1|GLRX|GLUL|GPC3|GSK3A|GTSE1|HCLS1|HES1|HGS|HIF1A|…
Biological Process	5	endosomal transport	GO:0016197	3,05e-26	4,24e-22	82	ACTN2|AKTIP|ANKRD50|AP1S1|AP2A1|AP5S1|AP5Z1|ARF1|ATG14|BET1L|BLOC1S6|CHMP2B|CHMP3|CHMP4B|CHMP4C|CHMP5|CHMP7|CLN5|CLTC|CORO7|DCTN1|DOPEY2|DPY30|EEA1|EHD1|EHD2|EPS15|FAM21A|GBF1|GCC2|GOSR1|HGS|HOOK2|KIAA0196|LRRK2|MAPK1|MON2|MTMR2|MYO1D|PICALM|PTPN23|RAB10|RAB11B|RAB11FIP3|RAB13|RAB32|RAB7A|RASSF9|RBSN|RGP1|RPS27A|SDCCAG3|SGSM3|SNAPIN|SNF8|SNX1|SNX33|SNX5|SNX8|SORT1|SQSTM1|SRC|STAM2|STX10|STX16|TGF…
Biological Process	4	response to peptide	GO:1901652	3,83e-26	5,33e-22	115	ACTN2|ADCY1|ADCY5|ADIPOQ|ADIPOR1|AKT2|APEX1|APRT|ATP2A2|ATP6AP1|ATP6V0D1|ATP6V0E1|ATP6V1A|ATP6V1C1|ATP6V1E1|ATP6V1F|BMP7|CACYBP|CAPN10|CAT|CDC5L|CPEB1|CREB1|CRHR1|EIF2B1|EIF2B4|EIF2B5|ERBIN|ERRFI1|FOXO1|GGH|GHR|GJA1|GNG12|GNG2|GNG5|GRB10|GRB2|GSK3A|GSTP1|HADHA|HDAC5|ID1|IGF1R|IGF2|INHBB|INPP5K|INPPL1|INSIG2|IQGAP1|IRS1|KAT2B|KLF5|LMBRD1|LPIN1|MAPK1|MBD5|MEN1|MTOR|MYO1C|MYO5A|NEFL|NGFR|NOD2|NOTCH1…
Biological Process	7	RNA splicing, via transesterification reactions	GO:0000375	4,42e-26	6,15e-22	88	AQR|C1QBP|CCAR1|CDC40|CDC5L|CELF1|CELF3|CPSF1|CPSF2|CPSF3|CSTF1|CWC15|CWC22|CWC27|DCPS|DDX23|DDX39B|DDX5|DGCR14|EFTUD2|ELAVL1|FIP1L1|FRG1|GEMIN2|GEMIN4|GEMIN5|GEMIN6|GTF2F1|GTF2F2|HNRNPA0|HNRNPD|HNRNPH1|HNRNPK|HNRNPL|HSPA8|KHSRP|LSM1|LSM8|MAGOH|METTL14|MPHOSPH10|NOVA2|NSRP1|PLRG1|PNN|POLR2B|POLR2D|POLR2I|PPWD1|PRMT7|PRPF3|PRPF4B|PRPF8|PSIP1|PTBP2|RALY|RBFOX2|RBM11|RBM15B|RBM17|RBM25|RBM4|RBM5|SAP…
Biological Process	4	response to growth factor	GO:0070848	5,03e-26	7,00e-22	147	ABL1|ADAMTS12|ADGRA2|AKT1S1|ANKRD1|ANXA3|APAF1|ARHGEF18|ARNT|ARPC3|BAG4|BAMBI|BECN1|BMP6|BMP7|BMPR1A|BMPR1B|CASK|CAT|CBL|CCBE1|CDC34|CDC5L|CDH5|CIB1|CITED2|CLDN5|COL2A1|CREB1|CSNK1D|DAB2IP|DDIT4|DNM2|DSTYK|EGFR|EHD1|ELK1|EPHA2|ERN1|ERRFI1|ESRP1|FAM83G|FEZ1|FIBP|FLT4|FNTA|FSTL1|FURIN|FUZ|GAS1|GDF5|GDF6|GIPC1|GPC3|GRB10|GRB2|GSTP1|GTF2F1|GTF2F2|HES1|HIF1A|HIPK2|HNRNPH1|HTRA1|HTRA2|HYAL1|HYAL2|ID1|I…
Biological Process	3	animal organ morphogenesis	GO:0009887	7,94e-26	1,10e-21	201	ABL1|ACP5|ALPL|ANKRD1|ANKRD11|AP2A1|AP2M1|AQP3|ARID1A|ASXL1|AXIN2|BAZ1B|BBS2|BBS5|BBS7|BCL2|BMP6|BMP7|BMPR1A|BMPR1B|CCM2L|CDH2|CEBPB|CITED2|CLDN5|CLTC|COL11A1|COL2A1|COL5A2|CSRNP1|CUL1|CYP7B1|DAAM1|DGCR2|DLX6|E2F5|EGFR|EPHA2|EPHB2|EPHB4|ERRFI1|FANCD2|FJX1|FOXN1|FOXO1|FRZB|FUZ|FZD5|GATA2|GJA1|GLI2|GNG5|GPC3|GPC4|GRHL2|GSC|GSK3A|HCCS|HDAC1|HES1|HEY2|HIF1A|HIPK2|HNF1B|HOXC11|HRAS|HTRA1|HYAL1|HYAL2|I…
Biological Process	3	nuclear chromosome segregation	GO:0098813	1,16e-25	1,61e-21	86	AGO4|AHCTF1|AKAP8L|ANAPC15|ANAPC4|AURKB|AXIN2|BAG6|BECN1|BUB3|CDC23|CDC26|CDCA8|CENPE|CENPF|CENPI|CENPL|CENPM|CENPO|CENPP|CENPT|CENPU|CHMP2B|CHMP4B|CHMP4C|CHMP5|CHMP7|CKAP5|CLASP1|CSNK2A1|CTCF|DLGAP5|DSCC1|DSN1|ECT2|ERCC6L|ESCO1|FAM83D|FANCD2|FMN2|INO80|KATNB1|KIF2C|KIF4A|KLHL22|KNTC1|KPNB1|LATS1|MAD2L2|MAP10|MAPRE1|MAU2|MLH3|NCAPD2|NCAPG|NDC1|NSL1|NUF2|NUP107|NUP98|PAPD7|PCID2|PDS5B|PINX1|POGZ|R…
Biological Process	4	regulation of cell cycle phase transition	GO:1901987	1,21e-25	1,68e-21	96	ANAPC11|ANAPC15|ANAPC2|ANAPC4|ANAPC5|APEX1|ARID3A|BCL2|BLM|BUB3|C8ORF4|CCND2|CDC16|CDC23|CDC26|CDC5L|CDC73|CDK1|CDK5RAP3|CENPE|CENPF|CNOT1|CNOT3|CNOT4|CNOT6|CNOT8|CRADD|CSNK2A1|CTC1|CTDSP1|CTDSPL|CUL1|CUL4A|CUL4B|DBF4B|DDB1|DLGAP5|ECD|EGFR|ERCC3|EZH2|FAM83D|FBXO7|FZR1|GADD45A|GIGYF2|GTSE1|INO80|KLHL22|KNTC1|LSM11|MAD2L1BP|MAD2L2|MEN1|MEPCE|NAE1|PCID2|PID1|PKD1|PLRG1|PRMT1|PSMB4|PSMB5|PSMB9|PSMC1|…
Biological Process	5	cellular response to growth factor stimulus	GO:0071363	1,25e-25	1,73e-21	142	ABL1|ADAMTS12|ADGRA2|AKT1S1|ANKRD1|APAF1|ARHGEF18|ARNT|ARPC3|BAG4|BAMBI|BECN1|BMP6|BMP7|BMPR1A|BMPR1B|CASK|CAT|CBL|CCBE1|CDC5L|CDH5|CIB1|CITED2|CLDN5|COL2A1|CREB1|CSNK1D|DAB2IP|DDIT4|DNM2|DSTYK|EGFR|EHD1|ERN1|ERRFI1|ESRP1|FAM83G|FEZ1|FIBP|FLT4|FNTA|FSTL1|FURIN|FUZ|GAS1|GDF5|GDF6|GIPC1|GPC3|GRB10|GRB2|GSTP1|GTF2F1|GTF2F2|HES1|HIF1A|HIPK2|HNRNPH1|HTRA1|HTRA2|HYAL1|HYAL2|ID1|ILK|ING2|INPP5K|IQGAP1|I…
Biological Process	4	cellular response to organonitrogen compound	GO:0071417	1,66e-25	2,31e-21	122	ABL1|ACTN2|ADCY1|ADCY5|ADIPOQ|ADIPOR1|AKAP9|AKT2|APEX1|APRT|ATP6AP1|ATP6V0D1|ATP6V0E1|ATP6V1A|ATP6V1C1|ATP6V1E1|ATP6V1F|BAD|BLM|CAPN10|CAPN2|CDC5L|CDH1|CEBPB|CIB2|COL5A2|CPEB1|CREB1|CRHR1|DNM2|DNMT3A|EGFR|ERRFI1|EZH2|FOXO1|GHR|GNG12|GNG2|GNG5|GPD1|GRB10|GRB2|GSK3A|GSTP1|HDAC5|HNRNPD|HSP90B1|ID1|IGF1R|IGF2|INHBB|INPP5K|IRS1|JUP|KAT2B|KLF5|LAMTOR1|LMBRD1|LPIN1|LRRK2|MAPK1|MBD5|MEN1|MYO1C|MYO5A|NGFR…
Biological Process	6	protein localization to nucleus	GO:0034504	2,24e-25	3,12e-21	98	ARL2|AXIN2|BAMBI|BANP|BCL6|BMP6|BMP7|BMPR1A|C8ORF4|CBLB|CCDC22|CCT3|CCT6A|CCT7|CDH1|CDK1|CDK5RAP3|CTDNEP1|CYLD|DAB2IP|DNAJB6|ECT2|EGFR|EIF2AK3|FAF1|FBXW11|FLNA|G3BP2|GDF5|GLIS2|GTSE1|HCLS1|HES1|HYAL2|IPO9|JUP|KAT7|KPNA1|KPNA2|KPNB1|LMNA|LZTS2|MAPK1|MAPK7|MAVS|MCRS1|MDFI|MED1|MORC3|MTOR|MXI1|NF2|NFKBIE|NGFR|NOP58|NUP54|NUP98|OGG1|OTUD7B|PARK7|PARP1|PINX1|PKD1|PKIG|PLRG1|PPM1A|PPM1B|PRICKLE1|PRKCD|…
Biological Process	4	ion transport	GO:0006811	2,56e-25	3,56e-21	256	ABCC5|ABCD3|ABL1|ACE|ACTN2|AKAP9|AKT2|ANO10|ANO5|ANXA6|APBA1|APOE|ARF1|ARL6IP1|ARL6IP5|ARMC1|ATF4|ATOX1|ATP11B|ATP13A1|ATP2A2|ATP2A3|ATP2C1|ATP5D|ATP5G2|ATP5I|ATP5O|ATP6AP1|ATP6AP1L|ATP6V0D1|ATP6V0E1|ATP6V1A|ATP6V1C1|ATP6V1E1|ATP6V1F|B2M|BCL2|CACHD1|CACNA1D|CACNA1F|CACNA1H|CACNA1I|CACNG3|CACNG8|CAMK2B|CAMK2G|CASK|CHRNA2|CHRNA7|CHRNB1|CHRNE|CLCN3|CLCN4|CLCNKA|CLIC3|CLTC|COX15|COX17|COX5A|CPT1A|CPT…
Biological Process	6	regulation of neuron differentiation	GO:0045664	2,74e-25	3,81e-21	131	ABL1|ANAPC2|ANKRD1|APOE|ARF1|ARHGAP35|ARHGAP4|ASPM|ATF1|B2M|BAG5|BCL2|BCL6|BIN1|BMP6|BMP7|CAMK1D|CAMK2B|CAPRIN1|CAPRIN2|CDH4|CDK5RAP3|CERS2|CFL1|CHN1|CIB1|CNTN2|CRTC1|CSNK1D|CTDSP1|CTTN|CUX2|DAB2IP|DISC1|DNM2|DNM3|ECT2|EFNA5|EIF4E|EIF4ENIF1|EPHA3|EPHA4|EPHB2|EZH2|FAM134C|FBXO38|FBXO7|FEZ1|FKBP4|GAK|GATA2|GDF5|GDF6|GFI1|GLI2|GPRC5B|GRID2|HES1|HEY2|ID1|IFRD1|IL1RAPL1|ILK|IQGAP1|IST1|ITGA3|ITM2C|KAL…
Biological Process	4	mitochondrial transport	GO:0006839	2,83e-25	3,93e-21	87	AIP|ALKBH7|ARIH2|ATG13|ATP5D|ATP5G2|ATP5I|ATP5O|BAD|BAG4|BCL2|BLOC1S2|BNIP3|BNIP3L|CHCHD4|CPT1A|CPT2|CYB5R1|DYNLL1|DYNLL2|EYA2|FAM20B|FBXO7|FIS1|FZD5|GSK3A|HEBP2|HES1|HK2|HPS4|HSPA4|HTRA2|HUWE1|KIF1BP|LRRK2|MCU|MCUR1|MFN2|MICU1|MICU2|MIPEP|MTCH2|MTX1|MTX3|MUL1|NAIF1|NMT1|NRG1|OSCP1|PARL|PLAGL2|PMPCA|PPP1R13B|PRKAB2|PSEN1|RAC2|RHOT2|RHOU|SAMM50|SH3GLB1|SLC17A9|SLC25A14|SLC25A32|SLC25A33|SLC9A1|SRE…
Biological Process	5	cellular response to organic cyclic compound	GO:0071407	3,35e-25	4,67e-21	127	AACS|ABL1|ADCY1|ADCY5|ADIPOQ|AGO4|AKAP13|AKAP9|ALPL|ANKRD1|APEX1|ARID1A|ARNTL|BAD|BLM|BMP7|BUD31|CCDC62|CDC5L|CDH1|CEBPB|CIB2|CLOCK|CNOT1|CREBRF|CRY2|CYP7B1|DDX17|DDX5|DGCR8|DNAJA1|DNM2|EFNA5|EGFR|EGLN2|ELK1|ERRFI1|ESRRG|EZH2|FBXO32|FKBP4|FLOT1|FOXO1|GLI2|GNG2|GPD1|GRIP1|GSTP1|HDAC1|HMGCS1|HNRNPD|HSP90B1|ID1|INPP5K|IRF3|JUP|KAT5|KLF5|KLF9|LEF1|LGALS1|LRRK2|MAVS|MED1|MED12|MGMT|MUL1|NCOR1|NOD2|NPC…
Cellular Component	2	plasma membrane region	GO:0098590	3,53e-25	4,91e-21	190	ABCG8|ABI1|AIF1L|AKAP9|AKT2|AMOTL2|ANK1|ANXA2|AP2A1|AQP3|ARF1|ARHGEF18|ARHGEF4|ARPC1A|ATF4|ATP6V0D1|ATP6V1A|ATP6V1E1|BBS2|BBS5|BBS7|BMPR1A|CACNG8|CASK|CBL|CBLN1|CDH1|CDH16|CDH2|CFL1|CHRNA2|CHRNA7|CHRNB1|CHRNE|CIB1|CLDN5|CLSTN1|CORO1C|CPEB1|CXADR|DISC1|DLGAP2|DNAJA3|DNM2|DRAM2|DSG2|DSTYK|DTNBP1|DUOX1|EFNA5|EGFR|EHD1|EHD2|EPCAM|EPHA2|EPHA4|EPS15|ERBIN|FERMT1|FGD5|FLOT1|FLOT2|FSCN1|GABBR1|GABRR1|GJA…
Cellular Component	2	cell-substrate junction	GO:0030055	3,64e-25	5,06e-21	111	ACTN1|ACTN2|AIF1L|ANXA6|ARF1|ARPC3|ARPC5|ARPC5L|ASAP3|B2M|CAPN2|CASK|CASS4|CAT|CD81|CDH1|CDH2|CFL1|CIB2|CLASP1|CLTC|CORO1C|CSRP1|CTTN|DCAF6|DNM2|EGFR|EPHA2|ERBIN|FERMT1|FLII|FLNA|FLNB|FLOT1|FLOT2|FOCAD|GAK|GDI2|GJA1|GNA12|GNA13|GRB7|HACD3|HNRNPK|HSP90B1|HSPA8|HSPA9|ILK|IQGAP1|IRF2|ITGA3|ITGA4|ITGA5|ITGB1|ITGB5|JAK1|JUP|LAP3|LIG4|LPP|LRP1|MAPK1|MARCKS|MDC1|MRC2|NECTIN2|NFASC|NHS|NRP1|NUMB|PAK1|PAK…
Biological Process	6	double-strand break repair	GO:0006302	3,69e-25	5,13e-21	70	ACTR5|AP5S1|AP5Z1|APLF|BACH1|BARD1|BAZ1B|BLM|BRCA2|BRE|CIB1|ESCO2|EXD2|EYA3|FBXO18|HELB|HELQ|HIST1H4I|INO80|KAT5|LIG4|MAD2L2|MDC1|MGMT|MORF4L1|NABP1|NHEJ1|NUCKS1|OGG1|PALB2|PAPD7|PARP1|PARP3|PIAS4|POLA1|POLL|POLN|POLQ|PPP4C|RAD21|RAD50|RAD51|RAD51B|RAD51C|RAD51D|RAD52|RNF168|RNF169|RPA1|RPA2|SETX|SFR1|SLF2|SLX4|SMARCAD1|SMC6|SUMO1|SWI5|SWSAP1|TDP1|TERF2IP|TRIP13|UBE2N|UIMC1|WDR48|WHSC1|WRN|XRCC3|…
Biological Process	4	transmembrane transport	GO:0055085	3,72e-25	5,18e-21	236	ABCA5|ABCB6|ABCC12|ABCC5|ABCD3|ABCD4|ABCG2|ABCG8|ABL1|ACTN2|AKAP9|AKT2|ANO10|ANO5|ANXA6|ARF1|ATOX1|ATP11B|ATP13A1|ATP2A2|ATP2A3|ATP2C1|ATP5D|ATP5G2|ATP5I|ATP5O|ATP6AP1|ATP6AP1L|ATP6V0D1|ATP6V0E1|ATP6V1A|ATP6V1C1|ATP6V1E1|ATP6V1F|BCL2|CACNA1D|CACNA1F|CACNA1H|CACNA1I|CACNG3|CACNG8|CHCHD4|CHRNA2|CHRNA7|CHRNE|CLCN3|CLCN4|CLCNKA|CLIC3|COX15|COX5A|CPT1A|CPT2|CRBN|CRHR1|CTSS|CTTNBP2NL|CUL5|CYB5A|DAPK1|D…
Molecular Function	5	sequence-specific DNA binding	GO:0043565	4,41e-25	6,13e-21	181	AKNA|APEX1|ARHGAP35|ARID3B|ARNT|ARNTL|ATF1|ATF3|ATF4|BATF3|BCL11A|BCL2|BCL6|BEND3|CARF|CC2D1A|CDK9|CEBPB|CEBPG|CEBPZ|CHD2|CLOCK|CREB1|CREB3|CREB3L2|CREBBP|CREBRF|CREBZF|CRY2|CSRNP1|CTC1|CTCF|CUX2|DLX6|DNMT3A|DPF2|E4F1|EDF1|ELF2|ELK1|ELK4|ERH|ESRRG|EZH2|FOXK1|FOXK2|FOXN1|FOXO1|FOXP4|GABPA|GATA2|GLI2|GLIS2|GRHL2|GSC|GTF2E1|GTF2H5|H3F3B|HDAC1|HES1|HEY2|HIF1A|HMBOX1|HNRNPD|HNRNPK|HOXC11|HOXC12|HSF2|I…
Biological Process	2	regulation of immune system process	GO:0002682	4,45e-25	6,19e-21	244	ABI1|ABL1|ACE|ACIN1|ADAM8|ADIPOQ|AP1S1|AP1S2|AP2A1|AP2M1|AP3B1|APLF|AQP3|ARF1|ARNT|ARPC1A|ARPC3|ARPC4|ARPC5|ATP6AP1|B2M|BAD|BCL2|BCL6|BLOC1S6|BRK1|C1QBP|C7|C8ORF4|CACNA1F|CAMK1D|CAMK4|CARD11|CCR6|CD81|CDC73|CEBPB|CIB1|CMKLR1|CNPY3|COL2A1|CREB1|CREB3|CREBBP|CTSB|CTSS|CUEDC2|CUL1|CUL4A|CXADR|CXCR3|CYFIP2|CYLD|CYP19A1|DAB2IP|DAPK2|DNAJA3|DUSP22|DUSP3|ELMO1|ELMOD2|ERBIN|EXOSC3|FADD|FANCD2|FBXO7|FBXW1…
Biological Process	6	positive regulation of GTPase activity	GO:0043547	4,83e-25	6,71e-21	140	ACAP1|ACAP3|ACTN2|AKAP13|AKAP9|AKT2|ARAP1|ARAP3|ARHGAP1|ARHGAP11A|ARHGAP19|ARHGAP29|ARHGAP35|ARHGAP4|ARHGAP42|ARHGAP45|ARHGEF10L|ARHGEF11|ARHGEF12|ARHGEF16|ARHGEF17|ARHGEF18|ARHGEF28|ARHGEF4|ARHGEF6|ASAP2|ASAP3|AXIN2|BNIP2|BTC|CAMK2B|CAMK2G|CDC42EP2|CHN1|CORO1C|CYTH1|DAB2IP|DENND4B|DENND5B|DIS3|DNM1L|DNMBP|DOCK3|DOCK5|DOCK6|DOCK9|ECT2|EGFR|EIF2B1|EIF2B4|EIF2B5|ELMO1|ELMOD2|EPHA2|ERRFI1|EZH2|FGD4|…
Biological Process	3	secretion by cell	GO:0032940	5,04e-25	7,00e-21	188	AACS|ABL1|ACTN1|ACTN2|ADAM8|ADCY5|ADIPOQ|ALOX15B|ANK1|ANKRD1|ANXA3|APBA1|APLP2|ARF1|ARFIP1|ARL2|ARNTL|ATP2A2|ATP6AP1|BAD|BLOC1S6|BMP6|CACNA1D|CAMK2G|CANX|CAPN10|CASK|CBLN1|CBLN4|CDC37L1|CHRNA7|CLASP1|CLOCK|COPS5|CPT1A|CREB1|CRHR1|CYB5R1|CYB5R4|DNAJC5|DNM1L|DOC2B|DTNBP1|EFNA5|EGFR|EIF2AK3|ENSA|ENY2|EXOC3L1|EXOC5|FAM3C|FLNA|FURIN|GAD1|GATA2|GIPC1|GJA1|GLUL|GNPTAB|HDAC1|HGS|HIF1A|HNF1B|HSPA8|HYAL2|I…
Biological Process	5	endocytosis	GO:0006897	5,15e-25	7,17e-21	143	ABI1|ABL1|ADIPOQ|ANXA11|ANXA2|ANXA3|AP1S1|AP2A1|AP2M1|APOE|ARF1|ARPC1A|ARPC3|ARPC4|ARPC5|ARR3|ATXN2|B2M|BECN1|BIN1|BIN2|BRK1|C9ORF72|CAMK1D|CANX|CBL|CD81|CHRNA7|CLINT1|CLTC|CNTN2|CORO1C|CTTN|CYFIP2|DNM1L|DNM2|DNM3|EEA1|EHD1|EHD2|EIF2AK1|ELMO1|ELMO3|ENPP2|EPS15|FCHO1|FKBP15|FLOT1|GAK|GATA2|GHR|GPC3|GRB2|GULP1|HIP1|HNRNPK|HOOK2|HRAS|HSP90B1|ILDR1|INPPL1|ITGA4|ITGB1|ITSN1|LDLR|LDLRAP1|LMAN2|LMBR1L|L…
Cellular Component	3	cell-substrate adherens junction	GO:0005924	5,36e-25	7,46e-21	110	ACTN1|ACTN2|AIF1L|ANXA6|ARF1|ARPC3|ARPC5|ARPC5L|ASAP3|B2M|CAPN2|CASK|CASS4|CAT|CD81|CDH1|CDH2|CFL1|CIB2|CLASP1|CLTC|CORO1C|CSRP1|CTTN|DCAF6|DNM2|EGFR|EPHA2|FERMT1|FLII|FLNA|FLNB|FLOT1|FLOT2|FOCAD|GAK|GDI2|GJA1|GNA12|GNA13|GRB7|HACD3|HNRNPK|HSP90B1|HSPA8|HSPA9|ILK|IQGAP1|IRF2|ITGA3|ITGA4|ITGA5|ITGB1|ITGB5|JAK1|JUP|LAP3|LIG4|LPP|LRP1|MAPK1|MARCKS|MDC1|MRC2|NECTIN2|NFASC|NHS|NRP1|NUMB|PAK1|PAK4|PARV…
Molecular Function	4	GTPase binding	GO:0051020	5,75e-25	7,99e-21	83	AKAP13|ANXA2|ARFIP2|ARHGEF16|ATP6AP1|BICD2|BICDL2|BNIP3|BRK1|C9ORF72|CDC42BPB|CDC42EP2|CIB1|CORO1C|CSE1L|DAAM1|DIAPH2|DNM1L|ECT2|EHD1|ERRFI1|EXOC2|EXOC5|FGD4|FGD5|FLNA|GDI2|HPS4|HPS6|IPO4|IPO7|IPO9|IQGAP1|IQGAP3|KIF3B|KPNB1|LRRK2|MICAL1|MICAL3|MLPH|MTSS1L|MYO1C|MYO5A|MYO9B|NDRG1|NGFR|OCRL|OPTN|PDE6D|PFN1|PKN1|PLCE1|RAB11FIP3|RAB11FIP4|RAB34|RAB3A|RAB3D|RAB7A|RABGAP1|RABGGTA|RABGGTB|RANGAP1|RAP1GA…
Biological Process	4	response to peptide hormone	GO:0043434	5,79e-25	8,06e-21	108	ACTN2|ADCY1|ADCY5|ADIPOQ|ADIPOR1|AKT2|APEX1|APRT|ATP2A2|ATP6AP1|ATP6V0D1|ATP6V0E1|ATP6V1A|ATP6V1C1|ATP6V1E1|ATP6V1F|BMP7|CACYBP|CAPN10|CAT|CDC5L|CPEB1|CREB1|CRHR1|EIF2B1|EIF2B4|EIF2B5|ERRFI1|FOXO1|GGH|GHR|GJA1|GNG12|GNG2|GNG5|GRB10|GRB2|GSK3A|GSTP1|HADHA|HDAC5|IGF1R|IGF2|INHBB|INPP5K|INPPL1|INSIG2|IQGAP1|IRS1|KAT2B|LMBRD1|LPIN1|MAPK1|MBD5|MEN1|MTOR|MYO1C|MYO5A|NEFL|NGFR|NR1H4|NR4A1|NR4A3|NUCKS1|P…
Biological Process	3	regulation of cell motility	GO:2000145	6,46e-25	8,98e-21	157	ABL1|ACE|ADAM8|ADARB1|ADGRA2|ADGRG3|ADIPOQ|ADIPOR1|AKT2|ALOX15B|ANXA3|APEX1|APOE|ARAP3|ARHGAP4|ARPIN|BAG4|BBS2|BCL2|BMPR1A|BTC|C1QBP|CAMK1D|CAPN7|CCAR1|CCBE1|CCR6|CCSAP|CD81|CERS2|CIB1|CITED2|CLASP1|CMKLR1|CORO1C|CREB3|CXCR3|CXCR4|CYP19A1|DAB2IP|DAPK2|DOCK5|EGFR|ENPP2|EPCAM|EPHA2|F3|FADD|FLNA|FLT4|FUZ|GLIPR2|GNA12|GNA13|GRB7|GSTP1|GTPBP4|GTSE1|HBEGF|HDAC5|HDAC7|HIF1A|HRAS|HYAL1|HYAL2|IGF1R|IKBKAP…
Cellular Component	4	spindle	GO:0005819	8,29e-25	1,15e-20	89	ANXA11|ARL3|ASPM|AURKB|CAPG|CBX3|CCSAP|CDC16|CDK1|CENPE|CENPF|CEP104|CEP170|CEP350|CEP44|CEP63|CIAO1|CKAP5|CLASP1|CLTC|CSNK1D|CSPP1|CTTN|CYLD|DCTN1|DIDO1|DLGAP5|DYNLL1|E4F1|ECT2|EFHC1|FAM83D|FMN2|GOLGA2|HAUS2|IKBKG|INVS|KATNB1|KBTBD8|KIF15|KIF3B|KIF4A|KIFAP3|KLHL22|KNTC1|LATS1|MAD2L1BP|MAD2L2|MAP10|MAP1S|MAP7D1|MAP7D3|MAP9|MAPK1|MAPRE1|MMS19|MTUS1|NCOR1|NIN|NR3C1|NUBP2|NUDCD2|NUMA1|ODF2|PIN4|PINX…
Biological Process	5	embryo development ending in birth or egg hatching	GO:0009792	9,25e-25	1,29e-20	137	ABI1|AMBRA1|ANKRD11|APAF1|APBA1|APBA2|ARHGAP35|ARID1A|ARNT|B9D1|BMP7|BMPR1A|BRCA2|BRK1|CAPN2|CEBPB|CENPU|CHD8|CNOT3|COL11A1|COL2A1|COPS3|CUL4A|DNAJB6|DUSP3|ECE1|EGFR|EIF2S2|EIF4E2|ENDOG|EPHA2|EXT1|FUZ|FXN|FZD5|GABPA|GATA2|GINS1|GINS4|GJA1|GLI2|GNA12|GNA13|GPI|GRB2|GRHL2|GSC|HES1|HEY2|HIF1A|HNF1B|HOPX|HOXC11|HYAL1|IFT57|INPP5K|ITGB1|KDM2B|KDM6A|KIDINS220|LATS1|LFNG|LIAS|LIG4|LMO4|LMX1B|MAPK1|MAPK8…
Cellular Component	4	focal adhesion	GO:0005925	1,25e-24	1,74e-20	109	ACTN1|ACTN2|AIF1L|ANXA6|ARF1|ARPC3|ARPC5|ARPC5L|ASAP3|B2M|CAPN2|CASK|CASS4|CAT|CD81|CDH1|CDH2|CFL1|CLASP1|CLTC|CORO1C|CSRP1|CTTN|DCAF6|DNM2|EGFR|EPHA2|FERMT1|FLII|FLNA|FLNB|FLOT1|FLOT2|FOCAD|GAK|GDI2|GJA1|GNA12|GNA13|GRB7|HACD3|HNRNPK|HSP90B1|HSPA8|HSPA9|ILK|IQGAP1|IRF2|ITGA3|ITGA4|ITGA5|ITGB1|ITGB5|JAK1|JUP|LAP3|LIG4|LPP|LRP1|MAPK1|MARCKS|MDC1|MRC2|NECTIN2|NFASC|NHS|NRP1|NUMB|PAK1|PAK4|PARVA|PDL…
Biological Process	6	chordate embryonic development	GO:0043009	1,38e-24	1,92e-20	136	ABI1|AMBRA1|ANKRD11|APAF1|APBA1|APBA2|ARHGAP35|ARID1A|ARNT|B9D1|BMP7|BMPR1A|BRCA2|BRK1|CAPN2|CEBPB|CENPU|CHD8|CNOT3|COL11A1|COL2A1|COPS3|CUL4A|DNAJB6|DUSP3|ECE1|EGFR|EIF2S2|EIF4E2|ENDOG|EPHA2|EXT1|FUZ|FZD5|GABPA|GATA2|GINS1|GINS4|GJA1|GLI2|GNA12|GNA13|GPI|GRB2|GRHL2|GSC|HES1|HEY2|HIF1A|HNF1B|HOPX|HOXC11|HYAL1|IFT57|INPP5K|ITGB1|KDM2B|KDM6A|KIDINS220|LATS1|LFNG|LIAS|LIG4|LMO4|LMX1B|MAPK1|MAPK8IP3|…
Biological Process	4	regulation of cellular catabolic process	GO:0031329	1,76e-24	2,44e-20	102	ADAM8|AKT2|ANAPC11|ANAPC15|ANAPC2|ANAPC4|ANAPC5|ANXA2|APAF1|APOE|ARNT|BAG5|BAG6|BBS7|BCAP31|BUB3|CCDC22|CD81|CDC16|CDC23|CDC26|CDK1|CDK5RAP3|CNOT1|CNOT8|CPT1A|CSNK1D|CST3|CUL1|DAB2IP|DFFA|DHX34|DISC1|ENDOG|ENTPD5|FURIN|FZR1|GIPC1|GNA12|GPD1|GSK3A|GTPBP1|HERPUD1|HIF1A|HSPBP1|IRS1|KHSRP|LDLR|LONP2|LRPPRC|LRRK2|MAPK7|MTMR2|MTOR|N4BP1|NANOS3|NFE2L2|P2RX7|PARK7|PGAM1|PIK3CG|PKD1|PNPLA2|PPARA|PPP1CB|PR…
Biological Process	4	secretion	GO:0046903	1,78e-24	2,47e-20	205	AACS|ABL1|ACE|ACSL3|ACTN1|ACTN2|ADAM8|ADCY5|ADIPOQ|ALOX15B|ANK1|ANKRD1|ANXA2|ANXA3|APBA1|APLP2|APRT|ARF1|ARFIP1|ARL2|ARNTL|ATP2A2|ATP6AP1|BAD|BLOC1S6|BMP6|C11ORF63|CACNA1D|CAMK2G|CANX|CAPN10|CASK|CBLN1|CBLN4|CDC37L1|CHRNA7|CLASP1|CLOCK|COPS5|CPT1A|CREB1|CRHR1|CYB5R1|CYB5R4|DNAJC5|DNM1L|DOC2B|DTNBP1|EFNA5|EGFR|EIF2AK3|ENSA|ENY2|EXOC3L1|EXOC5|FAM3C|FBLN5|FLNA|FURIN|GAD1|GATA2|GIPC1|GJA1|GLUL|GNPTAB…
Biological Process	5	regulation of mitotic cell cycle phase transition	GO:1901990	1,80e-24	2,51e-20	90	ANAPC11|ANAPC15|ANAPC2|ANAPC4|ANAPC5|APEX1|ARID3A|BCL2|BLM|BUB3|CCND2|CDC16|CDC23|CDC26|CDC73|CDK1|CDK5RAP3|CENPE|CENPF|CNOT1|CNOT3|CNOT4|CNOT6|CNOT8|CRADD|CSNK2A1|CTC1|CTDSP1|CTDSPL|CUL1|CUL4A|CUL4B|DBF4B|DDB1|DLGAP5|ECD|EGFR|ERCC3|EZH2|FBXO7|FZR1|GADD45A|GIGYF2|GTSE1|INO80|KLHL22|KNTC1|LSM11|MAD2L1BP|MAD2L2|MEPCE|NAE1|PCID2|PID1|PKD1|PLRG1|PRMT1|PSMB4|PSMB5|PSMB9|PSMC1|PSMC2|PSMC5|PSMD11|PSMD4|…
Biological Process	4	cell morphogenesis involved in differentiation	GO:0000904	1,86e-24	2,58e-20	138	ABI1|ABL1|ACTN1|ADCY1|ANAPC2|APOE|ARHGAP35|ARHGAP4|B3GNT2|BCL2|BMP7|BMPR1B|BOC|C1QBP|CAMK2B|CAPRIN1|CAPRIN2|CDH4|CFL1|CHN1|CIB1|CNTN2|CORO1C|CREB1|CTNND2|CTTN|CUX2|DACT2|DISC1|DNM2|DNM3|DOCK5|DPYSL5|DTNBP1|EFNA5|EPHA2|EPHA4|EPHB2|EXT1|FEZ1|FLNA|FLNB|FLOT1|FRMD6|GLI2|GRB2|GRHL2|HES1|HRAS|ID1|IFRD1|IL1RAPL1|ILK|ISPD|IST1|ITGA4|ITGB1|ITGB1BP1|KALRN|KIDINS220|KIF13B|LATS1|LLGL1|LRRK2|MACF1|MAPK1|MAPK…
Biological Process	4	cell surface receptor signaling pathway involved in cell-cell signaling	GO:1905114	1,93e-24	2,69e-20	130	ABL1|AGO4|AMOTL2|AP2A1|AP2M1|APOE|ARNTL|ASPM|AXIN2|BAMBI|BCL7B|BCL9|CAPRIN2|CDC73|CDH2|CHD8|CLTC|CSNK1D|CSNK2A1|CTDNEP1|CTNND1|CTNND2|CUL1|CUX2|CYLD|DAAM1|DAB2IP|DDB1|DISC1|FBXW11|FBXW4|FOXO1|FRZB|FUZ|FZD5|GLI2|GNG2|GPC3|GPC4|GPRC5B|GRB10|GRID2|GRIN2A|GSC|GSK3A|HDAC1|HECW1|HNF1B|IFT80|ILK|INVS|ITGA3|JUP|KDM6A|KIAA0922|KLHL12|LATS1|LEF1|LRP1|LRRK2|LZTS2|MACF1|MAD2L2|MARK2|MDFI|MECP2|MED12|MLLT3|MT…
Biological Process	4	sister chromatid segregation	GO:0000819	2,43e-24	3,39e-20	74	AHCTF1|AKAP8L|ANAPC15|ANAPC4|AURKB|AXIN2|BECN1|BUB3|CDC23|CDC26|CDCA8|CENPE|CENPF|CENPI|CENPL|CENPM|CENPO|CENPP|CENPT|CENPU|CHMP2B|CHMP4B|CHMP4C|CHMP5|CHMP7|CKAP5|CLASP1|CSNK2A1|CTCF|DLGAP5|DSCC1|DSN1|ERCC6L|ESCO1|INO80|KATNB1|KIF2C|KIF4A|KLHL22|KNTC1|KPNB1|LATS1|MAD2L2|MAP10|MAPRE1|MAU2|NCAPD2|NCAPG|NSL1|NUF2|NUP107|NUP98|PAPD7|PCID2|PDS5B|PINX1|POGZ|RACGAP1|RAD21|RAD51C|RANGAP1|RB1|RCC2|SEC13|S…
Biological Process	7	in utero embryonic development	GO:0001701	2,53e-24	3,52e-20	95	ANKRD11|APBA1|APBA2|ARNT|B9D1|BMP7|BMPR1A|BRCA2|BRK1|CAPN2|CEBPB|CHD8|CNOT3|COPS3|CUL4A|DNAJB6|DUSP3|EGFR|EIF2S2|EIF4E2|ENDOG|FZD5|GABPA|GATA2|GINS1|GINS4|GJA1|GLI2|GNA12|GNA13|GPI|GRB2|GRHL2|HES1|HEY2|HIF1A|HNF1B|HOPX|INPP5K|ITGB1|KDM6A|KIDINS220|LATS1|LIG4|LMX1B|MAPK1|MAPK8IP3|MBD3|MDFI|MED1|MFN2|MGAT1|MIB1|MSH2|NASP|NMT1|NOTCH1|NSDHL|OCRL|PALB2|PKD1|PLCG1|PLOD3|POLG2|POU5F1|PYGO2|RAD51B|RCN1|R…
Biological Process	4	ribosome biogenesis	GO:0042254	2,75e-24	3,83e-20	82	C1D|C1QBP|CSNK1D|DDX27|DDX51|DDX52|DHX37|DIS3|DKC1|EIF2A|EXOSC3|EXOSC8|EXOSC9|FBL|FCF1|FRG1|GAR1|GEMIN4|GTF2H5|GTPBP4|IMP3|ISG20L2|KRR1|LTV1|MPHOSPH10|MPHOSPH6|MPV17L2|MRM3|MRPL10|MTG2|NAT10|NHP2|NIP7|NMD3|NOB1|NOL8|NOL9|NOP14|NOP56|NOP58|NSUN4|PA2G4|PAPD5|PDCD11|PES1|PNO1|RBFA|RIOK1|RIOK3|RPL11|RPL12|RPL13|RPL18|RPL18A|RPL27|RPL35A|RPLP1|RPLP2|RPP30|RPP40|RPS14|RPS15A|RPS27A|RRN3|RRP36|RRP8|SDAD…
Biological Process	2	positive regulation of cellular protein localization	GO:1903829	4,19e-24	5,82e-20	101	ACSL3|AKT2|ANP32B|ARHGEF16|ARIH2|ATG13|BAD|BAMBI|BCAP31|BCL2|BMP6|BMPR1A|C8ORF4|CCT3|CCT6A|CCT7|CDH1|CDK1|CDK5RAP3|CIB1|CYB5R1|DKC1|DYNLL1|DYNLL2|ECT2|EDEM1|EGFR|EIF2AK3|EPHA2|FAM20B|FIS1|FLNA|FZD5|GLIS2|GNL3|GSK3A|GTSE1|HCLS1|HES1|HPS4|HTRA2|HUWE1|HYAL2|ICE1|IQGAP1|ITGA3|ITGB1|ITGB1BP1|JUP|KAT7|MAVS|MCRS1|MED1|MIEF1|MYO1C|NGFR|NMT1|NPTN|NRG1|OSCP1|PARK7|PARP1|PDPK1|PINX1|PLAGL2|PLS1|PPM1A|PPP1R1…
Biological Process	6	monocarboxylic acid metabolic process	GO:0032787	4,22e-24	5,87e-20	129	AACS|ABCD3|ABHD10|ACADL|ACADM|ACOT11|ACOT2|ACOT8|ACSBG2|ACSF3|ACSL3|ACSL5|ACSS2|ADIPOQ|ADIPOR1|ADIPOR2|ADPGK|AKT2|ALDH3A2|ALDH8A1|ALKBH7|ALOX15B|ALOX5|ARNT|BCO2|BDH2|BTD|CBR4|CH25H|CPT1A|CPT2|CRABP1|CROT|CYP27A1|CYP2J2|CYP2U1|CYP7B1|DAGLA|DBT|DCXR|DDIT4|DECR1|DLAT|ECD|ECHS1|ECI1|EHHADH|ELOVL1|ELOVL5|ELOVL7|ENTPD5|EPHX2|ERLIN1|FAAH|GALK1|GCDH|GHR|GLO1|GPD1|GPI|GSTP1|HACD1|HACD2|HACD3|HACL1|HADHA|H…
Biological Process	4	nucleoside phosphate metabolic process	GO:0006753	4,52e-24	6,28e-20	145	ACAT1|ADAL|ADCY1|ADCY5|ADPGK|ADSSL1|AKAP9|AMPD2|APOE|APRT|ARNT|ATP5D|ATP5G2|ATP5I|ATP5O|ATP6V1A|BAD|CAP2|CARD11|CASK|CAT|CMPK1|COASY|COX15|COX5A|CRHR1|CROT|DCTPP1|DCXR|DDIT4|DERA|DLG3|DNAJC15|DNM1L|ECD|ENTPD5|EPHA2|ERH|FXN|GABBR1|GALK1|GARS|GART|GDA|GNAI2|GPD1|GPI|GSK3A|GUCY1A2|HIF1A|HK2|HSPA8|IDH3B|IMPDH2|LDHA|LHPP|LRRK2|MAPK7|ME1|MECP2|MOCS1|MOCS2|MPP2|MSH2|NADK2|NADSYN1|NAPRT|NAXD|NCOR1|NDUFA1…
Biological Process	5	regulation of intracellular protein transport	GO:0033157	4,62e-24	6,42e-20	102	ADIPOQ|AKT2|ANP32B|ARIH2|ATG13|AXIN2|BAG4|BAMBI|BARD1|BCAP31|BMP6|BMP7|BMPR1A|BNIP3L|C8ORF4|CCDC22|CDH1|CDK1|CIB1|CYB5R1|CYLD|DAB2IP|DERL2|ECT2|EDEM1|EGFR|FAF1|FAM20B|FBXW11|FIS1|FLNA|FZD5|G3BP2|GCC2|GSK3A|GTSE1|HCLS1|HES1|HPS4|HTRA2|HUWE1|HYAL2|ICE1|INPP5K|ITGB1BP1|JUP|LRRK2|MAPK7|MAVS|MDFI|MED1|MIEF1|MTOR|MXI1|MYO1C|NFKBIE|NRG1|NUP54|OGG1|OSCP1|PARK7|PARL|PARP1|PKD1|PKIG|PLAGL2|PPM1A|PPM1B|PRKC…
Biological Process	7	mRNA splicing, via spliceosome	GO:0000398	4,67e-24	6,50e-20	84	AQR|C1QBP|CCAR1|CDC40|CDC5L|CELF1|CELF3|CPSF1|CPSF2|CPSF3|CSTF1|CWC15|CWC22|CWC27|DCPS|DDX23|DDX39B|DDX5|DGCR14|EFTUD2|ELAVL1|FIP1L1|FRG1|GEMIN2|GEMIN4|GEMIN5|GEMIN6|GTF2F1|GTF2F2|HNRNPA0|HNRNPD|HNRNPH1|HNRNPK|HNRNPL|HSPA8|LSM8|MAGOH|METTL14|NOVA2|NSRP1|PLRG1|PNN|POLR2B|POLR2D|POLR2I|PPWD1|PRMT7|PRPF3|PRPF4B|PRPF8|PSIP1|PTBP2|RALY|RBFOX2|RBM11|RBM15B|RBM17|RBM25|RBM4|RBM5|SAP18|SART3|SETX|SF3A3|S…
Biological Process	8	RNA splicing, via transesterification reactions with bulged adenosine as nucleophile	GO:0000377	4,67e-24	6,50e-20	84	AQR|C1QBP|CCAR1|CDC40|CDC5L|CELF1|CELF3|CPSF1|CPSF2|CPSF3|CSTF1|CWC15|CWC22|CWC27|DCPS|DDX23|DDX39B|DDX5|DGCR14|EFTUD2|ELAVL1|FIP1L1|FRG1|GEMIN2|GEMIN4|GEMIN5|GEMIN6|GTF2F1|GTF2F2|HNRNPA0|HNRNPD|HNRNPH1|HNRNPK|HNRNPL|HSPA8|LSM8|MAGOH|METTL14|NOVA2|NSRP1|PLRG1|PNN|POLR2B|POLR2D|POLR2I|PPWD1|PRMT7|PRPF3|PRPF4B|PRPF8|PSIP1|PTBP2|RALY|RBFOX2|RBM11|RBM15B|RBM17|RBM25|RBM4|RBM5|SAP18|SART3|SETX|SF3A3|S…
Biological Process	3	response to oxidative stress	GO:0006979	5,94e-24	8,27e-20	105	ABL1|ADIPOQ|ADNP2|ADPRHL2|ALAD|APEX1|APOE|ARL6IP5|ARNT|ARNTL|ATF4|ATOX1|ATP2A2|ATRN|BAD|BAG5|BCL2|BMP7|BNIP3|BRF2|CAT|CBX8|CDK1|CST3|DIABLO|DNM2|DUOX1|ECT2|EGFR|ENDOG|ERCC3|EZH2|FANCD2|FBLN5|FBXO7|FOXO1|FXN|GJB2|GLRX2|GSS|GSTP1|HDAC1|HIF1A|HNRNPD|HTRA2|HYAL1|HYAL2|LDHA|LIAS|LRRK2|MAPK7|MGMT|MGST1|MPV17|MSRB1|NAPRT|NEIL1|NFE2L2|NONO|NQO1|NR4A3|NUDT1|OGG1|OSER1|OXR1|PARK7|PARP1|PDCD10|PDGFRA|PDK1|P…
Biological Process	4	lipid biosynthetic process	GO:0008610	7,13e-24	9,92e-20	143	ABCD3|ACADL|ACBD3|ACER1|ACLY|ACOT8|ACSF3|ACSL3|ACSS2|AGK|AGPAT3|AGPAT4|ALDH3A2|ALDH8A1|ALG1|ALOX15B|ALOX5|APOE|ARF1|B3GNT5|BCO1|BMP6|CACNA1H|CBR4|CERS2|CERS4|CH25H|CNBP|COQ2|CREB1|CSNK1G2|CTDNEP1|CYB5R1|CYP19A1|CYP27A1|CYP7B1|DGKE|DHDDS|DPAGT1|DPM2|ELOVL1|ELOVL5|ELOVL7|ERLIN1|FAM57B|FAR1|FDFT1|GAL3ST1|GAL3ST3|GBGT1|GFI1|GK|GPAT2|GPD1|GRB2|HACD1|HACD2|HACD3|HMGCS1|HSD3B2|IDI1|INPP5E|INPP5K|INPPL1|…
Cellular Component	1	synapse	GO:0045202	7,20e-24	1,00e-19	155	ABI1|ABL1|ACTN2|AKAP9|ANK1|AP1S1|AP2M1|APBA1|APBA2|ARF1|ARR3|ATCAY|ATP2A2|ATP6V0D1|BLOC1S6|CACNG8|CADM2|CANX|CASK|CBLN1|CBLN4|CDH2|CDH8|CHRNA2|CHRNA7|CHRNB1|CHRNE|CIB2|CLCN3|CLSTN1|CNTN2|COPS5|CPEB1|CRTC1|CTNND1|CTTN|CTTNBP2|CYFIP2|DISC1|DLGAP2|DNAJA3|DNAJC5|DNM1L|DNM2|DNM3|DNMBP|DOC2B|DTNBP1|EEA1|EGFR|EPHA4|GABBR1|GABRR1|GAD1|GIPC1|GOPC|GRIA4|GRID2|GRIN2A|GRIN2B|GRIN3B|GRIP1|GSK3A|HIP1|HSPA8|IGS…
Biological Process	3	response to radiation	GO:0009314	8,34e-24	1,16e-19	111	ACTR5|ALAD|ATF4|AURKB|B4GALT2|BCL2|BLM|BRCA2|BRE|CACNA1F|CAT|CIRBP|CLOCK|COPS3|CREB1|CREBBP|CRTC1|CRY2|CUL4B|DDB1|DDB2|DNM2|DNMT3A|DYNLRB1|ECT2|EGFR|EIF2S1|ELK1|ERCC3|EYA3|FANCD2|FBXL3|FKBPL|FNTA|FNTB|GADD45A|GRB2|GRIN2A|GTF2H5|HIF1A|HMGCS1|HYAL1|HYAL2|INO80|INTS3|INTS7|ITGB1|KAT5|LIG4|LZIC|MAP2K7|MAP4K3|MECP2|MEN1|METAP1|MFAP4|MGMT|MSH2|MSH6|MTOR|MYC|N4BP1|NABP1|NETO1|NHEJ1|NMT1|NOC2L|NPHP1|NPTN…
Biological Process	3	cell junction organization	GO:0034330	9,56e-24	1,33e-19	81	ACE|ACTN1|ACTN2|ARL2|BCL2|CADM2|CAMSAP3|CDH1|CDH2|CDH4|CDH5|CDH8|CLASP1|CLDN5|CORO1C|CTNND1|CTTN|CXADR|DSG2|ECT2|EFNA5|EPHA3|FLNA|FLOT1|FSCN1|FZD5|GJA1|GJB2|GRHL2|HDAC7|ILK|IQGAP1|ITGA5|ITGB1BP1|JUP|KDR|KIFC3|LAMC2|MACF1|MPP5|MTDH|MYO1C|NECTIN2|NECTIN3|NF2|NFASC|NPHP1|NR1H4|NUMB|OCLN|PDPK1|PIP5K1A|PIP5K1C|PKN2|PKP2|PLEKHA7|PRKCA|PTK2|PTPN23|PTPRK|RAB13|RAMP2|RAPGEF2|RCC2|RHOC|ROCK1|SDC4|SFRP1|SLC…
Molecular Function	5	small GTPase binding	GO:0031267	1,01e-23	1,41e-19	77	AKAP13|ANXA2|ARFIP2|ARHGEF16|ATP6AP1|BICD2|BICDL2|BRK1|C9ORF72|CDC42BPB|CDC42EP2|CIB1|CORO1C|CSE1L|DAAM1|DIAPH2|DNM1L|ECT2|EHD1|ERRFI1|EXOC2|EXOC5|FGD4|FGD5|FLNA|GDI2|HPS4|HPS6|IPO4|IPO7|IPO9|IQGAP1|IQGAP3|KIF3B|KPNB1|LRRK2|MICAL1|MICAL3|MLPH|MTSS1L|MYO1C|MYO5A|MYO9B|NDRG1|NGFR|OCRL|OPTN|PDE6D|PFN1|PKN1|PLCE1|RAB11FIP3|RAB11FIP4|RAB34|RAB7A|RABGAP1|RABGGTA|RABGGTB|RANGAP1|RAP1GAP|RASSF5|RCC2|RGP1…
Biological Process	5	negative regulation of protein modification process	GO:0031400	1,08e-23	1,51e-19	129	ABL1|ADARB1|ADIPOQ|AKT1S1|ANAPC11|ANAPC15|ANAPC2|ANAPC4|ANAPC5|APOE|ATF3|ATG14|BAG5|BMP7|BUB3|CDC16|CDC23|CDC26|CDK1|CDK5RAP3|CHORDC1|CIB1|CORO1C|CRY2|CTDSP1|CTDSPL|DAB2IP|DBNDD2|DDIT4|DNAJA1|DTNBP1|DUSP14|DUSP16|DUSP19|DUSP22|DUSP3|DUSP4|DUSP5|DUSP7|ERRFI1|FBXO7|FOXO1|FZR1|GADD45A|GPS2|GSTP1|GTPBP4|HDAC1|HEXIM1|HYAL2|IBTK|IGBP1|IGF1R|ILK|INPP5K|ITCH|ITGB1BP1|KAT2B|KIRREL|LATS1|LRRK2|MAD2L2|MAPK7…
Biological Process	4	cofactor biosynthetic process	GO:0051188	1,19e-23	1,66e-19	65	ABCB6|ACAT1|ACLY|ACOT11|ACOT2|ACOT8|ACOT9|ACSBG2|ACSF3|ACSL3|ACSL5|ACSS2|AGK|ALAD|BDH2|CIAO1|COASY|COQ2|COQ4|COQ5|COQ6|COQ8A|COQ8B|COX15|CPOX|DLAT|ELOVL1|ELOVL5|ELOVL7|FXN|GART|GCDH|HACD1|HACD2|HSCB|IBA57|ISCU|LIAS|MAT2B|ME1|MLYCD|MMADHC|MMS19|MOCS1|MOCS2|NADK2|NADSYN1|NAPRT|NFU1|NMRK1|NUBP2|PANK2|PANK4|PCBD1|PDHB|PDHX|PDK1|PNP|PPOX|PPT2|RSAD1|SPR|TECR|TMEM14C|UROD
Biological Process	4	chemical homeostasis	GO:0048878	1,35e-23	1,88e-19	188	AACS|ABCB6|ABCG2|ABCG8|ABL1|ADCY1|ADCY5|ADIPOQ|ADIPOR1|ADIPOR2|AMPD2|ANXA6|APOE|AQP3|ARF1|ATOX1|ATP2A2|ATP2C1|ATP6AP1|ATP6V0D1|ATP6V0E1|ATP6V1A|ATP6V1C1|ATP6V1E1|ATP6V1F|B2M|BAD|BCAP31|BCL2|BDH2|BMP6|CCDC22|CCDC47|CCR6|CHRNA7|CIB2|CKB|CLCN3|CLN5|CRY2|CXCR3|CXCR4|CYB5R4|DDB1|DERL1|DISC1|EFNA5|EGFR|EHD1|EIF2AK1|EIF5A2|ENDOG|ENY2|EPHX2|ERN1|FIS1|FOXO1|FTH1|FXN|GATA2|GJA1|GNA13|GPI|GPRC5B|GRINA|GRM1|…
Molecular Function	5	regulatory region DNA binding	GO:0000975	1,56e-23	2,17e-19	149	AKNA|ARHGAP35|ARID3B|ARNT|ARNTL|ATF1|ATF3|ATF4|BATF3|BCL11A|BCL6|BRF2|CARF|CBX4|CC2D1A|CCAR1|CCNT1|CDK9|CEBPB|CEBPG|CEBPZ|CHD2|CLOCK|CREB1|CREB3|CREB3L2|CREBBP|CRY2|CTCF|CUX2|DHX36|DPF2|E2F2|E4F1|ELK1|ELK4|ELL3|ESRRG|EZH2|FOXK1|FOXK2|GABPA|GABPB2|GADD45A|GATA2|GFI1|GLI2|GLIS2|GLMP|GRHL2|H3F3B|HDAC1|HDAC5|HES1|HNF1B|HNRNPK|HNRNPL|HOXC11|HSF2|IRF2|IRF3|IRF6|KAT2B|KDM2B|KDM6A|KLF5|LEF1|LMO4|LMX1B|MB…
Biological Process	2	single organism cell adhesion	GO:0098602	1,70e-23	2,37e-19	163	ABL1|ADAM8|ADIPOQ|AP3B1|AZI2|B2M|B4GALNT2|BAD|BCL2|BCL6|BMP7|C1QBP|CAMK4|CAMSAP3|CARD11|CCM2L|CCR6|CDH1|CDH2|CDH5|CEBPB|CHRNA7|CIB1|CITED2|CORO1C|CSRP1|CTNND1|CTNND2|CXADR|CYFIP2|DDOST|DNAJA3|DNAJB6|DNM2|DOCK5|DSC2|DSG2|DUSP22|DUSP3|EFNA5|EGFR|EPCAM|ESAM|FADD|FANCD2|FIBP|FLNA|FLOT1|FLOT2|FOXN1|FZD5|GLI2|GRB2|GTPBP4|HES1|HLA-DPA1|HSH2D|IGF2|IL6ST|ILK|ITGA4|ITGA5|ITGB1|ITGB1BP1|ITGB5|JAM2|JUP|KIAA0…
Molecular Function	6	Ras GTPase binding	GO:0017016	1,80e-23	2,50e-19	73	AKAP13|ANXA2|ARFIP2|ARHGEF16|ATP6AP1|BICD2|BICDL2|BRK1|C9ORF72|CDC42BPB|CDC42EP2|CIB1|CORO1C|CSE1L|DAAM1|DIAPH2|DNM1L|ECT2|EHD1|EXOC2|EXOC5|FLNA|HPS4|HPS6|IPO4|IPO7|IPO9|IQGAP1|IQGAP3|KIF3B|KPNB1|LRRK2|MICAL1|MICAL3|MLPH|MTSS1L|MYO1C|MYO5A|MYO9B|NDRG1|NGFR|OCRL|OPTN|PDE6D|PFN1|PKN1|PLCE1|RAB11FIP3|RAB11FIP4|RAB34|RAB7A|RABGAP1|RABGGTA|RABGGTB|RANGAP1|RAP1GAP|RASSF5|RCC2|RGP1|RIN3|RNF41|ROCK1|RTKN…
Molecular Function	4	regulatory region nucleic acid binding	GO:0001067	1,83e-23	2,55e-19	149	AKNA|ARHGAP35|ARID3B|ARNT|ARNTL|ATF1|ATF3|ATF4|BATF3|BCL11A|BCL6|BRF2|CARF|CBX4|CC2D1A|CCAR1|CCNT1|CDK9|CEBPB|CEBPG|CEBPZ|CHD2|CLOCK|CREB1|CREB3|CREB3L2|CREBBP|CRY2|CTCF|CUX2|DHX36|DPF2|E2F2|E4F1|ELK1|ELK4|ELL3|ESRRG|EZH2|FOXK1|FOXK2|GABPA|GABPB2|GADD45A|GATA2|GFI1|GLI2|GLIS2|GLMP|GRHL2|H3F3B|HDAC1|HDAC5|HES1|HNF1B|HNRNPK|HNRNPL|HOXC11|HSF2|IRF2|IRF3|IRF6|KAT2B|KDM2B|KDM6A|KLF5|LEF1|LMO4|LMX1B|MB…
Biological Process	4	cell-cell junction organization	GO:0045216	1,90e-23	2,64e-19	75	ACE|ACTN1|ACTN2|ARL2|BCL2|CADM2|CAMSAP3|CDH1|CDH2|CDH4|CDH5|CDH8|CLASP1|CLDN5|CORO1C|CTNND1|CTTN|CXADR|DSG2|ECT2|EFNA5|EPHA3|FSCN1|FZD5|GJA1|GJB2|GRHL2|HDAC7|IQGAP1|ITGB1BP1|JUP|KDR|KIFC3|MACF1|MPP5|MTDH|MYO1C|NECTIN2|NECTIN3|NF2|NFASC|NPHP1|NR1H4|NUMB|OCLN|PDPK1|PIP5K1A|PIP5K1C|PKN2|PKP2|PLEKHA7|PRKCA|PTK2|PTPN23|PTPRK|RAB13|RAMP2|RCC2|RHOC|ROCK1|SDC4|SFRP1|SLC9A1|SRC|SRF|TAOK2|TBCD|TEK|THBS1|TR…
Biological Process	2	immune system development	GO:0002520	1,90e-23	2,65e-19	165	ABI1|ABL1|ACE|ACIN1|ACTN1|ADAM8|ADGRG3|ADIPOQ|ANXA2|AP3B1|APLF|ARIH2|ARNT|ATP6AP1|AZI2|B2M|BAD|BATF3|BCL2|BCL6|BPGM|BRCA2|C8ORF4|CAMK4|CARD11|CCR6|CD164|CDC73|CEBPB|CEBPG|CHD2|CIB1|CITED2|CREB1|CTC1|CUL4A|DACT2|DNAJA3|EIF2AK1|EPHA2|ESCO2|EXOSC3|FADD|FANCD2|FBXO7|FNIP1|FOXN1|FUT10|FZD5|GABPA|GATA2|GLI2|GLO1|GPC3|HCLS1|HDAC5|HES1|HIF1A|HIPK2|HIST1H4I|HSPA9|HYAL2|ITFG2|ITGA4|ITGB1|KAT6A|KDR|KIAA0922…
Biological Process	4	vacuole organization	GO:0007033	2,31e-23	3,22e-19	67	ACP2|AKTIP|AMBRA1|ARF1|ATG12|ATG13|ATG14|ATG16L1|ATG4C|ATG5|BECN1|CHMP2B|CHMP3|CHMP4B|CHMP4C|CHMP5|CHMP7|CLCN3|CLN5|EEA1|EMC6|FEZ1|GNPTAB|HGS|HOOK2|HPS1|HPS4|IFT88|IST1|LAMTOR1|LRRK2|MCOLN1|MFN2|MFSD8|MTMR3|NAGLU|P2RX7|PIK3C2B|PSEN1|RAB22A|RAB23|RAB33B|RAB34|RAB7A|SCFD1|SH3GLB1|SNAP29|SNAPIN|SNF8|SNX14|SNX33|SRPX|STAM2|STX12|STX17|TPCN2|TPP1|VAMP8|VPS16|VPS25|VPS28|VPS33A|VPS33B|VPS36|VPS37A|VPS3…
Biological Process	3	macroautophagy	GO:0016236	2,58e-23	3,59e-19	74	AMBRA1|ATG12|ATG13|ATG14|ATG16L1|ATG4C|ATG5|ATP6V0D1|ATP6V0E1|ATP6V1A|ATP6V1C1|ATP6V1E1|BECN1|BNIP3|BNIP3L|CAPNS1|CHMP3|CHMP4B|DYNLL1|DYNLL2|EMC6|ERN1|FEZ1|HIF1A|HK2|IFT88|KDR|LAMTOR1|LGALS8|LRRK2|MAP1LC3B|MCOLN1|MFN1|MFN2|MLST8|MTMR3|MTOR|NPC1|NRBP2|OPTN|PIK3C2B|PRKAA1|PRKAB1|PRKAB2|PRKAG3|PSEN1|RAB23|RAB33B|RAB7A|RIPK2|RNF41|RPS27A|RPTOR|SCFD1|SCOC|SH3GLB1|SNAP29|SNAPIN|SNX14|SNX5|SQSTM1|STX12|…
Molecular Function	6	transcription regulatory region DNA binding	GO:0044212	2,72e-23	3,79e-19	148	AKNA|ARHGAP35|ARID3B|ARNT|ARNTL|ATF1|ATF3|ATF4|BATF3|BCL11A|BCL6|BRF2|CARF|CBX4|CC2D1A|CCAR1|CCNT1|CDK9|CEBPB|CEBPG|CEBPZ|CHD2|CLOCK|CREB1|CREB3|CREB3L2|CREBBP|CRY2|CTCF|CUX2|DHX36|DPF2|E2F2|E4F1|ELK1|ELK4|ELL3|ESRRG|EZH2|FOXK1|FOXK2|GABPA|GABPB2|GADD45A|GATA2|GFI1|GLI2|GLIS2|GLMP|GRHL2|H3F3B|HDAC1|HDAC5|HES1|HNF1B|HNRNPK|HNRNPL|HOXC11|HSF2|IRF2|IRF3|KAT2B|KDM2B|KDM6A|KLF5|LEF1|LMO4|LMX1B|MBD3|ME…
Biological Process	5	nucleotide metabolic process	GO:0009117	2,94e-23	4,09e-19	142	ACAT1|ADAL|ADCY1|ADCY5|ADPGK|ADSSL1|AKAP9|AMPD2|APOE|APRT|ARNT|ATP5D|ATP5G2|ATP5I|ATP5O|ATP6V1A|BAD|CAP2|CARD11|CASK|CAT|CMPK1|COASY|COX15|COX5A|CRHR1|CROT|DCXR|DDIT4|DERA|DLG3|DNAJC15|DNM1L|ECD|ENTPD5|EPHA2|ERH|FXN|GABBR1|GALK1|GARS|GART|GDA|GNAI2|GPD1|GPI|GSK3A|GUCY1A2|HIF1A|HK2|HSPA8|IDH3B|IMPDH2|LDHA|LRRK2|MAPK7|ME1|MECP2|MOCS1|MOCS2|MPP2|MSH2|NADK2|NADSYN1|NAPRT|NAXD|NCOR1|NDUFA10|NDUFA4|NDU…
Cellular Component	4	axon	GO:0030424	3,85e-23	5,35e-19	106	ACADM|ADGRL3|ANK1|ANXA3|AP1S1|AP2M1|AP3B1|AP3M2|AP3S2|ATCAY|ATP6V0D1|BIN1|BLOC1S2|BLOC1S6|BOC|CADM2|CANX|CCSAP|CDH8|CHRNA7|CIB1|CNTN2|CREB1|CST3|DAB2IP|DAGLA|DISC1|DNAJC5|DNM3|DTNBP1|EEA1|ELK1|EPHA4|EPHB2|FAM168B|FKBP15|FKBP4|GARS|GLUL|HIF1A|IGSF9|IL1RAPL1|ILK|IQGAP1|KATNB1|KCNA2|KIF13B|KIF1A|KIF3B|KIF4A|KIRREL3|KLC1|KLHL24|LDLRAP1|LLGL1|LRRK2|LSM1|MAP2K4|MAPK1|MAPK8IP3|MTMR2|MTPN|MUL1|MYO1D|NAPA…
Cellular Component	4	transferase complex, transferring phosphorus-containing groups	GO:0061695	4,54e-23	6,32e-19	71	ATG13|ATG14|BECN1|CCND2|CCNK|CCNT1|CD3EAP|CDC73|CDK9|CHRAC1|EDF1|ERCC3|ERN1|GTF2A1|GTF2A2|GTF2E2|GTF2F1|GTF2H4|HELB|IKBKG|INTS12|INTS3|INTS6|INTS7|INTS8|IRS1|MAD2L2|MCM3|MMS19|MTOR|PAPD4|PEX2|PFKFB1|PFKM|PHKG1|PIK3CG|POLA1|POLD3|POLE2|POLE3|POLE4|POLR2B|POLR2D|POLR2I|POLR2M|POLR3E|POLR3H|PRKAA1|PRKAB1|PRKAB2|PRKAG3|PRKAR1A|PRPS1|PUF60|RB1|RECQL5|RPAP2|RPRD1A|RPRD1B|RPRD2|RTF1|TADA3|TAF2|TAF4|TAF5…
Biological Process	3	single organismal cell-cell adhesion	GO:0016337	5,14e-23	7,15e-19	154	ABL1|ADAM8|ADIPOQ|AP3B1|AZI2|B2M|B4GALNT2|BAD|BCL2|BCL6|BMP7|CAMK4|CAMSAP3|CARD11|CCM2L|CCR6|CDH1|CDH2|CDH5|CEBPB|CHRNA7|CITED2|CSRP1|CTNND1|CTNND2|CXADR|CYFIP2|DDOST|DNAJA3|DNAJB6|DSC2|DSG2|DUSP22|DUSP3|EFNA5|EGFR|EPCAM|ESAM|FADD|FANCD2|FIBP|FLNA|FLOT1|FLOT2|FOXN1|FZD5|GLI2|GRB2|GTPBP4|HES1|HLA-DPA1|HSH2D|IGF2|IL6ST|ILK|ITGA4|ITGA5|ITGB1|ITGB5|JAM2|JUP|KIAA0922|KIF13B|KIFC3|KIRREL|LCK|LEF1|LFNG|…
Biological Process	7	positive regulation of protein kinase activity	GO:0045860	6,00e-23	8,34e-19	115	ABI1|ABL1|ACE|ADAM8|ADCY1|ADCY5|ADIPOQ|AKAP13|CCND2|CD81|CDK1|CENPE|CHRNA7|CIB1|COPS8|CXCR4|DAB2IP|DBF4B|DUSP19|DUSP5|DUSP7|ECT2|EFNA5|EGFR|EPHA4|ERN1|EZH2|FAM58A|FZD5|GADD45A|GHR|GNAI2|GPRC5B|GRM1|HACD3|HRAS|IGF2|IKBKG|ILK|IQGAP1|IQGAP3|ITGB1BP1|KIDINS220|LRRK2|MAP2K4|MAP2K6|MAP2K7|MAP3K1|MAP3K2|MAP3K6|MAP3K8|MAP4K2|MAP4K3|MAP4K5|MAPK1|MAPKAPK5|MAPRE3|MARK2|MDFI|MIF|MUL1|NCKAP1L|NOD2|NRG1|P2RX7|…
Biological Process	5	proteasomal protein catabolic process	GO:0010498	6,73e-23	9,36e-19	95	ANAPC11|ANAPC15|ANAPC2|ANAPC4|ANAPC5|ARNTL|AURKB|BAG5|BAG6|BBS7|BCAP31|BUB3|CCDC47|CCNF|CDC16|CDC23|CDC26|CDC34|CDK1|CLOCK|CRBN|CSNK1D|CUL1|CUL4A|DAB2IP|DDB1|DERL1|DERL2|DNAJB9|EDEM1|ERLIN1|FAF1|FBXL22|FBXL3|FBXO9|FBXW11|FZR1|GIPC1|GNA12|GSK3A|GTSE1|HERPUD1|HSP90B1|HSPBP1|KAT5|LRRK2|MAN1B1|N4BP1|NFE2L2|PARK7|PCNP|PKD1|PRICKLE1|PSEN1|PSMB4|PSMB5|PSMB9|PSMC1|PSMC2|PSMC5|PSMD11|PSMD4|PSMD7|PSMD9|PSM…
Biological Process	4	regulation of cell migration	GO:0030334	7,62e-23	1,06e-18	145	ACE|ADAM8|ADARB1|ADGRA2|ADGRG3|ADIPOQ|ADIPOR1|AKT2|ALOX15B|ANXA3|APEX1|APOE|ARAP3|ARHGAP4|ARPIN|BAG4|BCL2|BMPR1A|C1QBP|CAMK1D|CAPN7|CCAR1|CCBE1|CCR6|CERS2|CIB1|CITED2|CLASP1|CMKLR1|CORO1C|CREB3|CXCR3|CXCR4|CYP19A1|DAB2IP|DAPK2|DOCK5|EGFR|ENPP2|EPHA2|F3|FADD|FLNA|FLT4|FUZ|GLIPR2|GNA12|GNA13|GRB7|GSTP1|GTPBP4|GTSE1|HBEGF|HDAC5|HDAC7|HIF1A|HRAS|HYAL1|HYAL2|IGF1R|IKBKAP|ILK|IQGAP1|ITGA3|ITGA4|ITGA5|I…
Biological Process	4	establishment of protein localization to membrane	GO:0090150	8,19e-23	1,14e-18	97	ACSL3|ACTN2|AKT2|ANK1|ANXA2|ARHGEF16|ATG4C|BAD|BAG6|BBS2|BCL2|BLZF1|CDH1|CDH2|CHMP4B|CIB1|DYNLL1|DYNLL2|EFR3A|EGFR|EPHA2|FIS1|FLOT1|FLOT2|GAK|GET4|GOLGA7|GOPC|GRIN3B|HSPA4|INPP5K|ITGA3|ITGB1|ITGB1BP1|JUP|KRT18|LDLRAP1|MACF1|MIEF1|MPP5|MYO1C|NFASC|NMT1|NPC1|OPTN|PDPK1|PEX19|PEX3|PID1|PIP5K1A|PKP2|PLS1|PPP1R13B|PRKG2|RAB10|RAB11B|RAB13|RAB34|REEP2|RER1|RFTN1|RHOG|RHOQ|ROCK1|RPL11|RPL12|RPL13|RPL18|…
Biological Process	4	vesicle localization	GO:0051648	9,34e-23	1,30e-18	73	AP3B1|AP3M2|AP3S2|ARF1|ATP2A2|BBS2|BBS5|BBS7|BLOC1S2|BLOC1S6|CANX|CDH2|CLASP1|CSNK1D|DCTN1|DCTN2|DNAJC5|DNM2|DOC2B|DTNBP1|GBF1|GOLGA2|GOSR2|IKBKG|ITGA4|ITSN1|KIF3B|KIFAP3|KLHL12|LMAN1|LRRK2|MAP4K2|MCFD2|MYO5A|NAPA|NLGN1|P2RX7|PFN2|PIK3CG|PIP5K1C|PLD2|PREB|PRKCZ|PSEN1|RAB11B|RAB3A|SCFD1|SEC13|SEC23IP|SEC24B|SEC24C|SEC24D|SEPT5|SH3GL2|SHROOM2|SNAP23|SNAP29|SNAPIN|SNPH|STON2|TBC1D20|TFG|TGFA|TMED10|…
Molecular Function	1	transporter activity	GO:0005215	9,80e-23	1,36e-18	218	ABCB10|ABCB6|ABCC12|ABCC5|ABCD3|ABCD4|ABCF2|ABCG2|ABCG8|ANO10|ANO5|ANXA6|AP1S1|AP1S2|AP2A1|AP2M1|AP3S2|AP4B1|APOE|AQP3|AQP7|ATOX1|ATP11B|ATP13A1|ATP2A2|ATP2A3|ATP2C1|ATP5D|ATP5G2|ATP5I|ATP5O|ATP6AP1|ATP6AP1L|ATP6V0E1|ATP6V1A|ATP6V1C1|ATP6V1E1|ATP6V1F|BCL2|CACNA1D|CACNA1F|CACNA1H|CACNA1I|CACNG3|CACNG8|CHMP7|CHRNA2|CHRNA7|CHRNB1|CHRNE|CLCN3|CLCN4|CLCNKA|CLIC3|COG2|COG3|COX15|COX5A|CRABP1|CSE1L|CUL5…
Molecular Function	3	nucleoside-triphosphatase regulator activity	GO:0060589	1,06e-22	1,48e-18	87	ACAP1|ACAP3|AHSA1|ARAP1|ARAP3|ARHGAP1|ARHGAP11A|ARHGAP19|ARHGAP29|ARHGAP35|ARHGAP4|ARHGAP42|ARHGAP45|ARHGEF11|ARHGEF12|ARHGEF6|ARL2|ASAP2|ASAP3|BAG1|BAG3|BAG4|BAG5|BNIP2|CDC42EP2|CHN1|DNAJA3|DNAJB6|DNAJC2|DNM1L|ECT2|ELMOD2|ERRFI1|GDI2|GOPC|GPS2|HACD3|IPO7|IQGAP1|ITGB1BP1|KALRN|LLGL1|LRRK2|MYO9B|NCKAP1L|NPRL2|OCRL|PDE6D|PFN1|PFN2|PGAM5|PLXNB1|PREB|RAB3A|RABEP2|RABGAP1|RACGAP1|RALGAPA2|RANGAP1|RAP1…
Biological Process	6	proteasome-mediated ubiquitin-dependent protein catabolic process	GO:0043161	1,11e-22	1,55e-18	89	ANAPC11|ANAPC15|ANAPC2|ANAPC4|ANAPC5|ARNTL|AURKB|BAG5|BAG6|BBS7|BCAP31|BUB3|CCDC47|CCNF|CDC16|CDC23|CDC26|CDC34|CDK1|CLOCK|CRBN|CSNK1D|CUL1|CUL4A|DDB1|DERL1|DERL2|DNAJB9|EDEM1|ERLIN1|FAF1|FBXL22|FBXL3|FBXO9|FBXW11|FZR1|GIPC1|GNA12|GSK3A|GTSE1|HERPUD1|HSP90B1|HSPBP1|KAT5|LRRK2|MAN1B1|N4BP1|NFE2L2|PARK7|PCNP|PRICKLE1|PSEN1|PSMB4|PSMB5|PSMB9|PSMC1|PSMC2|PSMC5|PSMD11|PSMD4|PSMD7|PSMD9|PSME1|RCHY1|RFF…
Cellular Component	2	cell leading edge	GO:0031252	1,13e-22	1,57e-18	98	ABI1|ABL1|ACTN1|AIF1L|AKT2|ANK1|ANXA2|ARAP3|ARF1|ARFIP2|ARHGEF4|ARHGEF6|ARPC3|ARPIN|ASAP3|ATF4|BRK1|CDC42BPA|CDC42BPB|CDH1|CDH2|CFL1|CHRNA7|CIB1|CORO1C|CTNND1|CTTN|CXCR4|DCTN1|DNM2|EPHA2|FERMT1|FGD4|FGD5|FLOT1|FLOT2|FSCN1|GBF1|ILK|INPP5E|INPP5K|INPPL1|IQGAP1|ITGA5|ITGB1|ITGB1BP1|ITSN1|KCNA2|KLHL2|LMO4|MACF1|MAPK8IP3|MKLN1|MTSS1L|MYO10|MYO1C|MYO1D|MYO5A|NF2|NHS|NRG1|PAK1|PDE9A|PDXP|PHACTR4|PIP5K1A…
Cellular Component	3	somatodendritic compartment	GO:0036477	1,19e-22	1,65e-18	141	ABL1|ACTN2|AKAP9|ANXA3|APOE|ATCAY|BECN1|BMPR1A|BMPR1B|BNIP3|BRD1|CACNA1F|CANX|CAPN2|CAPRIN1|CIB1|CNTN2|CPEB1|CRTC1|CST3|CTNND1|CTNND2|CTTN|CTTNBP2|DAB2IP|DLG3|DNM3|DPYSL5|DTNBP1|EFHC1|ELK1|ELOVL5|ENDOG|EPHA4|EPHB2|FAM206A|FEZ1|FKBP4|FLNA|GABBR1|GIPC1|GLRX2|GLUL|GNAI2|GOPC|GRIA4|GRID2|GRIN3B|GRIP1|GRM1|IFT57|IGSF9|IL1RAPL1|IL6ST|ILK|ITGB1|KATNB1|KCNA2|KIRREL|KIRREL3|KLC1|KLHL17|KLHL24|KPNA1|LAMP1|…
Biological Process	4	cell cycle G1/S phase transition	GO:0044843	1,22e-22	1,70e-18	77	APEX1|ARID3A|BACH1|BCL2|C8ORF4|CAMK2G|CCND2|CCNE2|CDC34|CDC45|CDC73|CDK1|CNOT1|CNOT3|CNOT4|CNOT6|CNOT8|CRADD|CTDSP1|CTDSPL|CUL1|CUL4A|CUL4B|CUL5|DBF4|E2F6|ECD|EGFR|EIF4E|EZH2|FAM83D|FBXO7|GADD45A|GFI1|GIGYF2|GSPT1|GTSE1|INO80|IQGAP3|ITGB1|LSM11|MCM10|MCM2|MCM3|MCM4|MCM5|MCM7|MEN1|MEPCE|NPAT|ORC3|ORC5|PHF8|PID1|PKD1|PKMYT1|PLRG1|POLA1|POLE2|PPAT|PRMT1|RB1|RBL2|RCC1|RFWD3|RHOU|RPA1|RPA2|RPS27A|RRM2…
Molecular Function	3	chromatin binding	GO:0003682	1,55e-22	2,15e-18	109	APEX1|ARID1A|ARID3A|ARID3C|BAZ1B|BCL6|BRD2|CBX2|CBX4|CBX7|CCNT1|CDK1|CDK9|CEBPB|CENPF|CHAF1B|CHD8|CITED2|CLOCK|CREBBP|CTCF|DNAJC2|DNMT3A|EED|EGFR|ELK1|ELK4|EZH2|FOXO1|GABPA|GATA2|GLI2|GRHL2|H3F3B|HDAC1|HDAC5|HDAC7|HNRNPD|ING2|KAT2B|KDM6A|KDM8|LEF1|LOXL2|LRWD1|MBD3|MBD5|MBD6|MCM5|MECP2|MED1|MED12|MLH3|MNT|MORF4L1|MSH6|MTA2|NFATC2|NOC2L|NONO|NOTCH1|NSD1|NUCKS1|PHF8|PKN1|POLA1|POLQ|POLR1A|POLR2B|PRI…
Cellular Component	5	chromosome, telomeric region	GO:0000781	1,66e-22	2,30e-18	62	APEX1|BLM|BRCA2|CBX3|CDC73|CDK1|CTC1|DCLRE1B|DDB1|DHX36|DPY30|DYDC2|GAR1|H3F3B|HAT1|HIST1H4I|HMBOX1|LIG4|LRIF1|LRWD1|MCM2|MCM3|MCM4|MCM5|MCM7|MEN1|MSH2|NABP1|NAT10|NHP2|ORC3|ORC5|PARP1|PINX1|POLR2B|POT1|PPP1CB|PTGES3|PURA|RAD17|RAD50|RAD51|RAD51D|RPA1|RPA2|SETX|SLX4|SMC6|SSB|TEN1|TEP1|TERF1|TERF2IP|TERT|THOC2|THOC5|THOC6|TNKS|TOX4|WRNIP1|XRCC3|XRCC5
Biological Process	3	hematopoietic or lymphoid organ development	GO:0048534	2,08e-22	2,89e-18	157	ABI1|ABL1|ACE|ACIN1|ACTN1|ADAM8|ADGRG3|ADIPOQ|ANXA2|AP3B1|ARIH2|ARNT|ATP6AP1|AZI2|B2M|BAD|BATF3|BCL2|BCL6|BPGM|BRCA2|C8ORF4|CAMK4|CARD11|CCR6|CD164|CDC73|CEBPB|CEBPG|CHD2|CIB1|CITED2|CREB1|CTC1|CUL4A|DACT2|DNAJA3|EIF2AK1|EPHA2|ESCO2|FADD|FANCD2|FBXO7|FNIP1|FOXN1|FUT10|FZD5|GABPA|GATA2|GLI2|GLO1|GPC3|HCLS1|HDAC5|HES1|HIF1A|HIPK2|HIST1H4I|HSPA9|HYAL2|ITFG2|ITGA4|ITGB1|KAT6A|KDR|KIAA0922|KIRREL3|LCK…
Molecular Function	4	ubiquitin-like protein ligase binding	GO:0044389	2,13e-22	2,96e-18	78	AMBRA1|AXIN2|BAG4|BAG5|BAG6|BCL2|BECN1|BLZF1|CCDC50|CDK5RAP3|CEBPB|CKB|CUL5|CXCR4|DBT|DERL1|DIO2|DLG3|DNAJA1|DNM1L|EGFR|EIF4E2|ERLIN1|FAF1|FBXO7|FOXO1|FZD5|GPI|HIF1A|HSPA8|HSPA9|IKBKG|JAK1|LRPPRC|MAP1LC3B|MFN2|MUL1|NAE1|NEDD8|NGFR|PA2G4|PACRG|PER3|PIAS4|POU5F1|PRKAR1A|PTPN22|RANGAP1|RB1|RELA|RFFL|RNF34|RNF40|RPA2|SCAMP3|SLF2|SMC6|SMG5|SPOP|SQSTM1|SUMO1|SUMO2|TP53|TRAF2|TRAF6|UBE2A|UBE2L3|UBE2T|UB…
Biological Process	5	negative regulation of phosphate metabolic process	GO:0045936	2,14e-22	2,98e-18	122	ABL1|ADARB1|ADIPOQ|AKAP9|AKT1S1|APOE|ATF3|ATG14|BAG4|BMP7|CAMSAP3|CDK5RAP3|CHORDC1|CIB1|CORO1C|CRY2|CTDSP1|CTDSPL|DAB2IP|DBNDD2|DDIT4|DLG3|DNAJA1|DNAJC15|DTNBP1|DUSP14|DUSP16|DUSP19|DUSP22|DUSP3|DUSP4|DUSP5|DUSP7|DYNLL1|ELFN2|ERRFI1|FBXO7|FKBP15|FOXO1|GABBR1|GADD45A|GNAI2|GPS2|GRB10|GSTP1|HEXIM1|HYAL2|IBTK|IGBP1|IGF1R|ILK|INPP5K|IQGAP1|ITCH|ITGB1BP1|KAT2B|KIRREL|LATS1|LRRK2|MAPK7|MBIP|MEN1|MICAL1…
Biological Process	4	negative regulation of phosphorus metabolic process	GO:0010563	2,14e-22	2,98e-18	122	ABL1|ADARB1|ADIPOQ|AKAP9|AKT1S1|APOE|ATF3|ATG14|BAG4|BMP7|CAMSAP3|CDK5RAP3|CHORDC1|CIB1|CORO1C|CRY2|CTDSP1|CTDSPL|DAB2IP|DBNDD2|DDIT4|DLG3|DNAJA1|DNAJC15|DTNBP1|DUSP14|DUSP16|DUSP19|DUSP22|DUSP3|DUSP4|DUSP5|DUSP7|DYNLL1|ELFN2|ERRFI1|FBXO7|FKBP15|FOXO1|GABBR1|GADD45A|GNAI2|GPS2|GRB10|GSTP1|HEXIM1|HYAL2|IBTK|IGBP1|IGF1R|ILK|INPP5K|IQGAP1|ITCH|ITGB1BP1|KAT2B|KIRREL|LATS1|LRRK2|MAPK7|MBIP|MEN1|MICAL1…
Biological Process	4	intracellular receptor signaling pathway	GO:0030522	2,37e-22	3,29e-18	81	ALOX15B|ARID1A|ARNT|ARNTL|ASXL1|BRD8|BUD31|C1QBP|CITED2|CLOCK|CNOT1|CRY2|CYLD|CYP7B1|DCBLD2|DDX17|DDX5|DNAJA1|EGLN2|ERBIN|ESRRG|EZH2|FKBP4|GLMP|GRIP1|HDAC1|IKBKG|IRF3|ITCH|KAT5|LSM14A|MAP2K6|MAVS|MED1|MED12|NLRX1|NOD2|NOTCH2|NR1D2|NR1H3|NR1H4|NR3C1|NR4A1|NR4A3|NRIP1|OTULIN|PAK1|PARK7|PARP1|PPARA|PPARD|PTPN22|PUM1|PUM2|RB1|RBFOX2|RBM14|RELA|RIPK2|RNF14|RNF34|RNF4|RORA|RPS27A|SEC14L1|SFRP1|SRC|STAT…
Biological Process	4	plasma membrane organization	GO:0007009	2,37e-22	3,29e-18	81	ACSL3|ACTN2|ADIPOQ|AKT2|ANK1|ANXA2|AP2M1|ARHGEF16|ATP2A2|BAG4|BBS2|BIN2|BLZF1|CDH1|CDH2|CIB1|CLTC|CXCR4|DNM2|EFR3A|EHD2|EPHA2|FLOT1|FLOT2|GAK|GOLGA7|GOPC|INPP5K|ITGA3|ITGB1|JUP|KALRN|KRT18|LDLRAP1|MACF1|MAP7|MPP5|MTSS1L|MYO5A|MYOF|NDRG1|NFASC|NUMB|OPTN|P2RX7|PDPK1|PID1|PIGW|PIP5K1A|PKP2|PLEKHM2|PLS1|PLSCR1|PRKCD|PRKCZ|PRKG2|RAB10|RAB13|RAB34|RAMP2|RAPGEF2|RER1|RHOG|RHOQ|ROCK1|SERP1|SGIP1|SH3GLB1|…
Biological Process	2	positive regulation of establishment of protein localization	GO:1904951	2,58e-22	3,59e-18	122	AACS|ABL1|ACSL3|ADAM8|AKT2|ALOX15B|ANKRD1|ANP32B|ARF1|ARHGEF16|ARIH2|ATG13|BAD|BAMBI|BCAP31|BCL2|BMP6|BMPR1A|C8ORF4|CAPN10|CCT6A|CCT7|CDH1|CDK1|CIB1|CYB5R1|DKC1|DNM1L|DOC2B|DYNLL1|DYNLL2|ECT2|EDEM1|EGFR|EPHA2|FAM20B|FIS1|FLNA|FZD5|GJA1|GLUL|GSK3A|GTSE1|HCLS1|HES1|HIF1A|HPS4|HTRA2|HUWE1|HYAL2|ICE1|IRF3|ITGA3|ITGB1|ITGB1BP1|JUP|LRP1|MAVS|MCU|MED1|MIEF1|MIF|MYO1C|NMT1|NOD2|NR1H4|NRG1|OSCP1|P2RX7|PAR…
Biological Process	5	Wnt signaling pathway	GO:0016055	2,91e-22	4,05e-18	116	ABL1|AGO4|AMOTL2|AP2A1|AP2M1|APOE|ARNTL|ASPM|AXIN2|BAMBI|BCL7B|BCL9|CAPRIN2|CDC73|CDH2|CHD8|CLTC|CSNK1D|CSNK2A1|CTDNEP1|CTNND1|CTNND2|CUL1|CYLD|DAAM1|DAB2IP|DDB1|DISC1|FBXW11|FBXW4|FOXO1|FRZB|FUZ|FZD5|GNG2|GPC3|GPC4|GPRC5B|GRB10|GSC|GSK3A|HDAC1|HECW1|HNF1B|IFT80|ILK|INVS|ITGA3|JUP|KDM6A|KIAA0922|KLHL12|LATS1|LEF1|LRP1|LRRK2|LZTS2|MACF1|MAD2L2|MARK2|MDFI|MED12|MLLT3|MYC|NOTCH1|OTULIN|PDE6B|PFDN5|P…
Biological Process	6	rRNA metabolic process	GO:0016072	3,29e-22	4,58e-18	74	C1D|CSNK1D|DDX27|DDX51|DDX52|DHX37|DIS3|DKC1|EXOSC3|EXOSC8|EXOSC9|FBL|FCF1|FRG1|GAR1|GEMIN4|GTF2H5|GTPBP4|IMP3|ISG20L2|KRR1|LTV1|MPHOSPH10|MPHOSPH6|MRM3|NAT10|NHP2|NIFK|NOB1|NOL8|NOL9|NOP14|NOP56|NOP58|NSUN4|PA2G4|PAPD5|PDCD11|PES1|PNO1|RBFA|RIOK1|RIOK3|RPL11|RPL12|RPL13|RPL18|RPL18A|RPL27|RPL35A|RPLP1|RPLP2|RPP30|RPP40|RPS14|RPS15A|RPS27A|RRP36|RRP8|SENP3|SHQ1|TRMT112|TSR1|UTP11|UTP14A|UTP23|UTP…
Biological Process	4	cell-cell signaling by wnt	GO:0198738	3,54e-22	4,92e-18	116	ABL1|AGO4|AMOTL2|AP2A1|AP2M1|APOE|ARNTL|ASPM|AXIN2|BAMBI|BCL7B|BCL9|CAPRIN2|CDC73|CDH2|CHD8|CLTC|CSNK1D|CSNK2A1|CTDNEP1|CTNND1|CTNND2|CUL1|CYLD|DAAM1|DAB2IP|DDB1|DISC1|FBXW11|FBXW4|FOXO1|FRZB|FUZ|FZD5|GNG2|GPC3|GPC4|GPRC5B|GRB10|GSC|GSK3A|HDAC1|HECW1|HNF1B|IFT80|ILK|INVS|ITGA3|JUP|KDM6A|KIAA0922|KLHL12|LATS1|LEF1|LRP1|LRRK2|LZTS2|MACF1|MAD2L2|MARK2|MDFI|MED12|MLLT3|MYC|NOTCH1|OTULIN|PDE6B|PFDN5|P…
Biological Process	4	hemopoiesis	GO:0030097	4,58e-22	6,37e-18	150	ABI1|ABL1|ACE|ACIN1|ACTN1|ADAM8|ADGRG3|ADIPOQ|ANXA2|AP3B1|ARIH2|ARNT|ATP6AP1|AZI2|B2M|BAD|BATF3|BCL2|BCL6|BPGM|BRCA2|C8ORF4|CAMK4|CARD11|CCR6|CD164|CDC73|CEBPB|CEBPG|CHD2|CIB1|CREB1|CTC1|CUL4A|DACT2|DNAJA3|EIF2AK1|EPHA2|ESCO2|FADD|FANCD2|FBXO7|FNIP1|FOXN1|FUT10|FZD5|GABPA|GATA2|GLI2|GLO1|GPC3|HCLS1|HDAC5|HES1|HIF1A|HIPK2|HIST1H4I|HSPA9|HYAL2|ITFG2|ITGA4|ITGB1|KAT6A|KDR|KIAA0922|KIRREL3|LCK|LEF1|L…
Biological Process	5	signal transduction by p53 class mediator	GO:0072331	4,79e-22	6,66e-18	79	ANKRD1|ARID3A|ATRIP|AURKB|BAG6|BANP|BARD1|BCL2L12|BLM|BRCA2|BRPF1|CDK1|CDK5RAP3|CNOT1|CNOT3|CNOT4|CNOT6|CNOT8|CRADD|CSNK2A1|DDIT4|DDX5|E2F2|EEF1E1|EHMT1|ELL3|GADD45A|GTSE1|HDAC1|HEXIM1|HIPK2|HNRNPK|ING2|KAT5|KAT6A|MAPKAPK5|MBD3|MIF|MTA2|NDRG1|NOC2L|PERP|PHLDA3|PPP1R13B|PPP1R13L|PRKAA1|PRKAB1|PRKAB2|PRKAG3|PRMT1|RAD17|RAD50|RAD9A|RBL2|RFC2|RFC4|RFC5|RFFL|RMI2|RNF34|RPA1|RPA2|RPS27A|RRM2B|RRN3|RRP8…
Biological Process	5	regulation of neuron projection development	GO:0010975	5,30e-22	7,38e-18	101	ABL1|ANAPC2|ANKRD1|APOE|ARF1|ARHGAP35|ARHGAP4|ATF1|B2M|BAG5|BMP7|CAMK1D|CAMK2B|CAPRIN1|CAPRIN2|CDH4|CERS2|CFL1|CHN1|CIB1|CNTN2|CRTC1|CTTN|CUX2|DAB2IP|DISC1|DNM2|DNM3|EFNA5|EPHA3|EPHA4|EPHB2|EZH2|FAM134C|FBXO38|FBXO7|FEZ1|FKBP4|GAK|GFI1|GPRC5B|GRID2|ID1|IFRD1|IL1RAPL1|ILK|IQGAP1|IST1|ITGA3|ITM2C|KALRN|KATNB1|KIDINS220|KIF13B|LGALS1|LLPH|LRP1|LRRK2|MACF1|MARK2|MEGF8|MOB2|MTOR|MUL1|NEFL|NEGR1|NFE2L2…
Biological Process	4	regulation of protein catabolic process	GO:0042176	6,20e-22	8,62e-18	96	ADAM8|ANAPC11|ANAPC15|ANAPC2|ANAPC4|ANAPC5|ANXA2|APOE|BAG5|BAG6|BANP|BARD1|BBS7|BCAP31|BUB3|CCDC22|CD81|CDC16|CDC23|CDC26|CDK1|CDK5RAP3|CSNK1D|CSNK2A1|CUL1|CUL4B|DAB2IP|DEDD|DERL2|DISC1|EDEM1|EGFR|EGLN2|FAF1|FAM83D|FLNA|FMN2|FOXO1|FURIN|FZR1|GIPC1|GJA1|GNA12|GPC3|GRIN2A|GSK3A|HERPUD1|HGS|HSPBP1|LRRK2|MAD2L2|N4BP1|NFE2L2|NRG1|PARK7|PKD1|PRICKLE1|PSEN1|PSMB4|PSMB5|PSMB9|PSMC1|PSMC2|PSMC5|PSMD11|PSM…
Biological Process	4	coenzyme metabolic process	GO:0006732	6,36e-22	8,85e-18	85	AASS|ACAT1|ACLY|ACOT11|ACOT2|ACOT8|ACOT9|ACSBG2|ACSF3|ACSL3|ACSL5|ACSS2|ADPGK|AGK|ARNT|COASY|COQ2|COQ4|COQ5|COQ6|COQ8A|COQ8B|CROT|DCXR|DDIT4|DERA|DLAT|ECD|ELOVL1|ELOVL5|ELOVL7|ENTPD5|FAR1|GALK1|GART|GCDH|GPD1|GPI|HACD1|HACD2|HIF1A|HK2|IDH3B|LDHA|LIAS|MAT2B|MCEE|ME1|MLYCD|MMADHC|MOCS1|MOCS2|MTRR|MVK|NADK2|NADSYN1|NAPRT|NAXD|NCOR1|NMRK1|P2RX7|PANK2|PANK4|PCBD1|PDHB|PDHX|PDK1|PDZD11|PFKFB1|PFKFB2|PF…
Biological Process	4	glycoprotein metabolic process	GO:0009100	7,47e-22	1,04e-17	99	ABO|ACOT8|ADAMTS12|ALG1|ALG2|ALG5|ALG9|B3GALT2|B3GALT6|B3GLCT|B3GNT2|B3GNT5|B3GNT9|B4GALNT2|B4GALT2|B4GALT6|BCL2|BMPR1B|CANT1|CHST12|CHST15|CHST3|COG3|COG7|COL11A1|COL2A1|CST3|DDOST|DHDDS|DPAGT1|DPM2|DSEL|EDEM1|ENTPD5|ERP44|EXT1|EXTL2|FUT10|FUT9|GAL3ST1|GAL3ST3|GALNT1|GALNT11|GALNT13|GALNT16|GALNT2|GALNTL6|GBGT1|GNPTAB|GOLGA2|HBEGF|HEXA|HIF1A|HPF1|HYAL1|IDS|IDUA|IMPAD1|ISPD|ITM2B|KAT2B|LMAN1|MAGT…
Molecular Function	5	ubiquitin protein ligase binding	GO:0031625	7,60e-22	1,06e-17	76	AMBRA1|AXIN2|BAG4|BAG5|BAG6|BCL2|BECN1|BLZF1|CCDC50|CKB|CUL5|CXCR4|DBT|DERL1|DIO2|DLG3|DNAJA1|DNM1L|EGFR|EIF4E2|ERLIN1|FAF1|FBXO7|FOXO1|FZD5|GPI|HIF1A|HSPA8|HSPA9|IKBKG|JAK1|LRPPRC|MAP1LC3B|MFN2|MUL1|NAE1|NEDD8|NGFR|PA2G4|PACRG|PER3|PIAS4|POU5F1|PRKAR1A|PTPN22|RANGAP1|RB1|RELA|RFFL|RNF34|RNF40|RPA2|SCAMP3|SLF2|SMC6|SMG5|SPOP|SQSTM1|SUMO1|SUMO2|TP53|TRAF2|TRAF6|UBE2A|UBE2L3|UBE2T|UBE2W|UBXN1|UBXN7…
Biological Process	3	regulation of binding	GO:0051098	8,44e-22	1,17e-17	87	ABL1|ACE|ADIPOQ|AKTIP|ANXA2|AURKB|B2M|BAMBI|BCL2|CAPRIN2|CCM2L|CDK9|CEBPG|CLN5|CRBN|CRTAC1|DAB2IP|DERL1|DTNBP1|EDF1|EIF2S1|EPB41|EPHA4|FBXO18|FLOT1|GAS8|GOLGA2|GTPBP4|GTSE1|HDAC5|HERPUD1|HES1|HEY2|HIPK2|HMBOX1|HOPX|ID1|ITGA4|ITGB1BP1|LDLRAP1|LEF1|LFNG|LRPAP1|LRRK2|MAD2L2|MAPRE1|MAPRE3|MDFI|MEN1|MEPCE|MMP9|NRG1|NRP1|NSD1|NUCKS1|PARK7|PARP1|PCBD1|PEX19|PINX1|PKD1|PPARA|PRKCD|PRMT7|PSEN1|PYGO2|RAP1G…
Biological Process	3	glycosyl compound metabolic process	GO:1901657	8,53e-22	1,19e-17	102	ABHD10|ACAT1|ADPGK|ADSSL1|AMPD2|APRT|ARNT|ATP5D|ATP5G2|ATP5I|ATP5O|ATP6V1A|BAD|CARD11|CASK|CBR4|CECR1|CMPK1|COASY|COX15|COX5A|CROT|DDIT4|DERA|DLG3|DNAJC15|DNM1L|DNMT3A|ECD|ENTPD5|ERH|FUCA1|FUCA2|FXN|GALK1|GPD1|GPI|HIF1A|HK2|HSPA8|IMPDH2|LDHA|LRRK2|MACROD2|MECP2|MOCS1|MOCS2|MPP2|MSH2|MTRR|NCOR1|NDUFA10|NDUFA4|NDUFA7|NDUFA8|NDUFA9|NDUFAB1|NDUFAF1|NDUFB5|NDUFC1|NDUFV3|NME5|NME6|NUDT5|NUDT9|OARD1|P2R…
Biological Process	5	rRNA processing	GO:0006364	8,62e-22	1,20e-17	72	C1D|CSNK1D|DDX27|DDX51|DDX52|DHX37|DIS3|DKC1|EXOSC3|EXOSC8|EXOSC9|FBL|FCF1|FRG1|GAR1|GEMIN4|GTF2H5|GTPBP4|IMP3|ISG20L2|KRR1|LTV1|MPHOSPH10|MPHOSPH6|MRM3|NAT10|NHP2|NOB1|NOL8|NOL9|NOP14|NOP56|NOP58|NSUN4|PA2G4|PAPD5|PDCD11|PES1|PNO1|RBFA|RIOK1|RIOK3|RPL11|RPL12|RPL13|RPL18|RPL18A|RPL27|RPL35A|RPLP1|RPLP2|RPP30|RPP40|RPS14|RPS15A|RPS27A|RRP36|RRP8|SENP3|SHQ1|TRMT112|TSR1|UTP11|UTP14A|UTP23|UTP3|WDR…
Biological Process	5	cellular protein complex assembly	GO:0043623	9,01e-22	1,25e-17	117	ABL1|AHCTF1|AKAP9|ARF1|ARL2|ARPC3|ARPC4|ARPC5|ARPC5L|ARPIN|ATF1|ATPAF2|BAG4|BBS12|BCS1L|BRK1|CAND1|CAPG|CAPZA3|CDC42EP2|CENPE|CENPF|CENPT|CHMP3|CLASP1|CLINT1|COA3|COG4|COPS8|CORO7|COX15|CSNK1D|CTTN|DCTN1|DNAH5|DNM1L|EFNA5|EPS15|FCHO1|FKBP4|GOLGA2|GRB2|HCLS1|HIP1|HSPA4|KIRREL|LATS1|MAP7D3|MAPRE1|MID1IP1|MLST8|MSRB1|MTOR|MTPN|MYH11|MYO1C|NAPA|NCKAP1L|NDC1|NDUFA10|NDUFA7|NDUFA8|NDUFA9|NDUFAB1|NDUFAF…
Biological Process	5	neuron projection morphogenesis	GO:0048812	1,03e-21	1,43e-17	119	ABI1|ABL1|ADCY1|ANAPC2|APOE|ARHGAP35|ARHGAP4|B3GNT2|BCL2|BMP7|BMPR1B|BOC|CAMK2B|CAPRIN1|CAPRIN2|CDH4|CFL1|CHN1|CNTN2|CREB1|CTNND2|CTTN|CUX2|DAB2IP|DISC1|DNM2|DNM3|DPYSL5|DTNBP1|EFNA5|EGFR|EPHA4|EPHB2|EXT1|FEZ1|FLOT1|GJA1|GLI2|GRB2|HRAS|ID1|IFRD1|IL1RAPL1|ILK|IQGAP1|ISPD|IST1|ITGB1|KALRN|KIDINS220|KIF13B|KIRREL3|LLGL1|LLPH|LRRK2|MACF1|MAP1S|MAPK1|MAPK8IP3|MARK2|MEGF8|MUL1|NEFL|NEO1|NFASC|NGFR|NLGN…
Biological Process	5	telomere maintenance	GO:0000723	1,18e-21	1,64e-17	54	APEX1|AURKB|BRCA2|CCT3|CCT6A|CCT7|CTC1|DCLRE1B|DHX36|DKC1|GAR1|GNL3|HIST1H4I|HMBOX1|MAP2K7|MAPK1|MAPKAPK5|MYC|NAT10|NHP2|PARP1|PARP3|PINX1|POLA1|POLD2|POLD3|POLE2|POT1|PRKCQ|PTGES3|RAD50|RAD51|RAD51C|RAD51D|RFC1|RFC2|RFC4|RFC5|RPA1|RPA2|SLX4|SMC6|SMG5|SRC|TEN1|TEP1|TERF1|TERF2IP|TERT|TNKS|USP7|WRN|XRCC3|XRCC5
Biological Process	4	establishment of vesicle localization	GO:0051650	1,19e-21	1,65e-17	69	AP3B1|AP3M2|AP3S2|ARF1|ATP2A2|BBS2|BBS5|BBS7|BLOC1S2|BLOC1S6|CANX|CLASP1|CSNK1D|DCTN1|DCTN2|DNAJC5|DNM2|DOC2B|DTNBP1|GBF1|GOLGA2|GOSR2|IKBKG|ITGA4|ITSN1|KIF3B|KIFAP3|KLHL12|LMAN1|LRRK2|MAP4K2|MCFD2|MYO5A|NAPA|NLGN1|P2RX7|PFN2|PIP5K1C|PLD2|PREB|PRKCZ|PSEN1|RAB11B|RAB3A|SCFD1|SEC13|SEC23IP|SEC24B|SEC24C|SEC24D|SEPT5|SH3GL2|SHROOM2|SNAP23|SNAP29|SNAPIN|SNPH|STON2|TBC1D20|TFG|TGFA|TMED10|TMED9|TMEM23…
Biological Process	2	regulation of growth	GO:0040008	1,31e-21	1,83e-17	137	ABL1|ADIPOR1|ADIPOR2|ADNP2|ALOX15B|ANAPC2|APOE|ARHGAP4|ARHGEF11|ATRN|BBS2|BCL2|BCL6|BLZF1|BMPR1A|BRD8|BRMS1L|CAPRIN2|CDH4|CDK1|CELF1|CIB1|CISH|CLSTN1|CREB1|CREG1|CRIM1|CSNK2A1|CTTN|DAB2IP|DCBLD2|DDX39B|DERL2|DISC1|DNM2|E4F1|EFNA5|EGFR|EGLN2|EI24|EXOSC9|FBLN5|FOXK1|FRZB|FTO|FXN|GDF5|GHR|GJA1|GPC3|GSK3A|H3F3B|HBEGF|HEY2|HIF1A|HNF1B|HOPX|HTRA1|HTRA2|HYAL1|HYAL2|IFRD1|ILK|ING2|ING3|INO80|IP6K2|IST1|I…
Biological Process	4	anatomical structure homeostasis	GO:0060249	1,63e-21	2,27e-17	97	ACP5|ADAM8|ANKRD11|APEX1|ATP6AP1|AURKB|B2M|BARD1|BBS12|BBS2|BCL2|BRCA2|CCT3|CCT6A|CCT7|CHMP2B|CHMP4B|CIB2|COL2A1|CTC1|CXADR|DCLRE1B|DHX36|DKC1|DRAM2|EGFR|FGGY|GAR1|GATA2|GIGYF2|GNL3|HIF1A|HIST1H4I|HMBOX1|LAMP2|MAP2K7|MAPK1|MAPKAPK5|MYC|NAPSA|NAT10|NCDN|NHP2|NOD2|P2RX4|P2RX7|PARP1|PARP3|PFKM|PINX1|POC1B|POLA1|POLD2|POLD3|POLE2|POT1|PRKCQ|PROM1|PTGES3|RAB3D|RAB7A|RAC2|RAD50|RAD51|RAD51C|RAD51D|RB1|…
Biological Process	6	protein acylation	GO:0043543	1,64e-21	2,28e-17	70	ASL|BAG6|BEND3|BRCA2|BRD1|BRD8|BRPF1|CLOCK|CREBBP|CTCF|DR1|DSCC1|EHHADH|ESCO1|ESCO2|FOXO1|GATA2|GOLGA7|HAT1|HDAC1|ING3|JADE3|KANSL1|KANSL2|KAT2B|KAT5|KAT6A|KAT6B|KAT7|LEF1|MBD3|MBIP|MCRS1|MECP2|MORF4L1|MSL1|MSL2|NAA30|NMT1|NOC2L|PARK7|PCK1|POLE3|POLE4|PORCN|PPM1A|PPM1B|PYGO1|PYGO2|SAP130|SGF29|SIN3A|SMARCB1|SOX4|SRCAP|TADA2B|TADA3|TAF5L|TERF2IP|TRIM16|USP22|YEATS2|YEATS4|ZDHHC12|ZDHHC16|ZDHHC21|Z…
Biological Process	5	cellular response to peptide	GO:1901653	1,79e-21	2,49e-17	87	ACTN2|ADCY1|ADCY5|ADIPOQ|ADIPOR1|AKT2|APEX1|APRT|ATP6AP1|ATP6V0D1|ATP6V0E1|ATP6V1A|ATP6V1C1|ATP6V1E1|ATP6V1F|CAPN10|CDC5L|CPEB1|CREB1|CRHR1|ERRFI1|FOXO1|GHR|GNG12|GNG2|GNG5|GRB10|GRB2|GSK3A|GSTP1|HDAC5|ID1|IGF1R|IGF2|INHBB|INPP5K|IRS1|KAT2B|KLF5|LMBRD1|LPIN1|MAPK1|MBD5|MEN1|MYO1C|MYO5A|NGFR|NOD2|NR1H4|NR4A1|NR4A3|NUCKS1|PAK1|PARP1|PCK1|PDPK1|PHIP|PID1|PIK3C2A|PIK3R3|PPAT|PRKAA1|PRKAR1A|PRKCD|PRKC…
Biological Process	4	microtubule cytoskeleton organization	GO:0000226	1,94e-21	2,70e-17	101	ABL1|AKAP9|ARL2|ARPC5|ASPM|AURKB|BBS2|BICD2|BRCA2|C11ORF63|CAMSAP2|CAMSAP3|CCNF|CCSAP|CCSER2|CDK1|CEP120|CEP350|CEP63|CEP72|CEP76|CHMP2B|CHMP3|CHMP4B|CHMP4C|CHMP5|CHORDC1|CIB1|CKAP5|CLASP1|CNTN2|CSNK1D|CYLD|DCTN1|DISC1|DNAH5|EFNA5|EPHA3|FKBP4|FLNA|FMN2|GADD45A|GAS2L3|GCC2|GOLGA2|HAUS2|INO80|KATNB1|KIAA0196|KIF2C|KIF3B|KIF4A|KIZ|KPNB1|LMNA|LZTS2|MAP10|MAP1S|MAP7|MAP7D3|MAP9|MAPRE1|MARK2|MARK4|MID1…
Biological Process	5	G1/S transition of mitotic cell cycle	GO:0000082	2,10e-21	2,93e-17	73	APEX1|ARID3A|BACH1|BCL2|CAMK2G|CCND2|CCNE2|CDC34|CDC45|CDC73|CDK1|CNOT1|CNOT3|CNOT4|CNOT6|CNOT8|CRADD|CTDSP1|CTDSPL|CUL1|CUL4A|CUL4B|CUL5|DBF4|E2F6|ECD|EGFR|EIF4E|EZH2|FBXO7|GADD45A|GFI1|GIGYF2|GSPT1|GTSE1|INO80|IQGAP3|ITGB1|LSM11|MCM10|MCM2|MCM3|MCM4|MCM5|MCM7|MEPCE|NPAT|ORC3|ORC5|PHF8|PID1|PKD1|PKMYT1|PLRG1|POLA1|POLE2|PPAT|PRMT1|RB1|RBL2|RCC1|RFWD3|RHOU|RPA1|RPA2|RPS27A|RRM2|SOX4|SPDYA|TERT|TF…
Biological Process	5	intrinsic apoptotic signaling pathway	GO:0097193	2,33e-21	3,25e-17	80	ABL1|APAF1|ARL6IP5|ATF4|BAD|BAG5|BAG6|BCAP31|BCL2|BCL2L12|BNIP3|BRCA2|CEBPB|CREB3|CUL1|CUL4A|CUL5|CYLD|DAB2IP|DAPK2|DDIT4|DDX5|DIABLO|DNAJA1|DNM1L|E2F2|EIF2AK3|ELL3|EPHA2|ERN1|FBXO18|FIS1|GRINA|HERPUD1|HIF1A|HIPK2|HNRNPK|HRAS|HTRA2|ING2|IVNS1ABP|LCK|LRRK2|MAPK7|MIF|MMP9|MSH6|NFE2L2|NOC2L|NONO|PARK7|PARL|PARP1|PDCD10|PDK1|PERP|PHLDA3|PIAS4|PLAGL2|POLB|PPP1R13B|PRKCD|PTPN1|PTPN2|RAD9A|RRM2B|RRN3|RR…
[truncated: 1,739 more rows]

## Sheet: Feuil2
Brain
[truncated: 1,745 more rows]
