# Supplementary material for: Zebrafish exposure to environmentally relevant concentration of depleted uranium impairs progeny development at the molecular and histological levels
Source: PLoS One. 2017 May 22;12(5):e0177932. doi: 10.1371/journal.pone.0177932 (PMC5439696; doi:10.1371/journal.pone.0177932)
Supplement: S6 Table — The human orthologues of the deregulated zebrafish genes were used for the enrichment (cutoff log2 fold change > ±1 and adjusted p-values < 0.01). The MESH terms identifiers, disease name, adjusted p-values and genes identity (human annotations) are indicated. (XLSX) [file pone.0177932.s010.xlsx]

## Sheet: summary
Disease Name	Disease ID	Disease Categories	Corrected P-value	Annotated Genes
Testis
Digestive System Diseases	MESH:D004066	Digestive system disease	3,05e-12	ACBD4|ALDOB|ALOX5|ANXA1|ANXA2|ANXA3|APOE|AQP3|CAPN14|CASP4|CEBPD|CFD|CLDN2|CST1|ECM1|ELF3|EPCAM|FABP2|GUCY2C|HLA-DPA1|HLA-DPB1|HSPA1B|IRGM|JAG2|KLF5|KRT14|KRT8|LGALS3BP|MFAP4|MFGE8|MID1IP1|NUPR1|OCLN|PARP4|PLIN2|PPIF|PRF1|PYCARD|SLC10A2|STEAP4|TFAP2C|THBS1|TM4SF4
Neoplasms by Site	MESH:D009371	Cancer	1,05e-9	AGR2|ALDOB|ALOX5|ANGPTL4|ANPEP|ANXA1|ANXA2|ANXA3|APOE|AQP3|CEBPD|CSMD3|CST1|ELF3|EPB41L3|EPCAM|FH|GUCY2C|HLA-DPB1|HSPA1B|JAG2|JUNB|KLF5|KRT14|KRT16|KRT8|MFGE8|OCLN|PARP4|PKP3|PLIN2|PYCARD|SLC22A3|SMC1A|STEAP4|TFAP2C|THBS1|TLR5|VWA3A
Neoplasms	MESH:D009369	Cancer	5,32e-9	AGR2|ALDOB|ALOX5|ANGPTL4|ANPEP|ANXA1|ANXA2|ANXA3|APOE|AQP3|CEBPD|CFD|CSMD3|CST1|ELF3|EPB41L3|EPCAM|FH|GUCY2C|HLA-DPB1|HSPA1B|JAG2|JUNB|KLF5|KRT14|KRT16|KRT8|MFGE8|OCLN|PARP4|PKP3|PLIN2|PRF1|PYCARD|QPCT|SLC15A2|SLC22A3|SMC1A|STEAP4|STK19|TFAP2C|THAP3|THBS1|TLR5|VWA3A
Male Urogenital Diseases	MESH:D052801	Urogenital disease (male)	5,35e-6	AGR2|ANPEP|ANXA1|ANXA3|APOE|AQP3|CFD|CSMD3|CST1|EPCAM|FABP1|KRT16|KRT8|OCLN|PKP3|PYCARD|RXFP2|SLC22A3|SLC3A1|SMC1A|STEAP4|THBS1|TLR5|VWA3A
Skin and Connective Tissue Diseases	MESH:D017437		9,91e-6	AGR2|ALOX5|ANGPTL4|ANXA3|APOE|AQP3|DLX3|DSP|EPB41L3|FH|FOXN1|HLA-DPB1|HSPA1B|ITGA6|JAG2|KRT14|KRT16|KRT8|MFGE8|MS4A4A|NDEL1|OCLN|QPCT|THBS1|TLR5|UROS
Liver Diseases	MESH:D008107	Digestive system disease	3,14e-5	ACBD4|ALDOB|ANXA1|ANXA2|ANXA3|APOE|CASP4|CEBPD|CFD|EPCAM|FABP2|HLA-DPA1|HLA-DPB1|KRT8|LGALS3BP|MFAP4|MFGE8|MID1IP1|OCLN|PLIN2|PRF1|PYCARD|STEAP4|THBS1|TM4SF4
Skin Diseases	MESH:D012871	Skin disease	3,93e-5	AGR2|ALOX5|ANGPTL4|APOE|AQP3|DLX3|DSP|EPB41L3|FH|FOXN1|HLA-DPB1|HSPA1B|ITGA6|JAG2|KRT14|KRT16|KRT8|MFGE8|OCLN|QPCT|THBS1|UROS
Urogenital Neoplasms	MESH:D014565	Cancer|Urogenital disease (female)|Urogenital disease (male)	9,34e-5	AGR2|ANPEP|ANXA1|ANXA3|AQP3|CSMD3|CST1|EPCAM|FH|HLA-DPB1|KRT16|KRT8|PKP3|SLC22A3|SMC1A|STEAP4|TLR5|VWA3A
Digestive System Neoplasms	MESH:D004067	Cancer|Digestive system disease	1,00e-4	ALDOB|ALOX5|ANXA1|ANXA2|AQP3|CEBPD|CST1|ELF3|EPCAM|GUCY2C|HSPA1B|JAG2|KLF5|KRT14|KRT8|MFGE8|PARP4|PLIN2|PYCARD|TFAP2C
Pathological Conditions, Signs and Symptoms	MESH:D013568		1,03e-4	ALDOB|ALOX5|ANGPTL4|ANXA1|ANXA2|AOC1|APOE|AQP3|DSP|EPCAM|FBXO32|FH|FOXN1|GAMT|GUCY2C|GYG1|HLA-DPB1|HRC|IRGM|KLF5|KRT14|MYOT|OCLN|PDE6H|PPIF|PYCARD|SLC10A2|SLC12A5|SLC3A1|THBS1|TOR1A
Gastrointestinal Diseases	MESH:D005767	Digestive system disease	1,10e-4	ALDOB|ALOX5|ANXA1|AQP3|CAPN14|CST1|ECM1|EPCAM|GUCY2C|HLA-DPB1|IRGM|KRT14|KRT8|PARP4|PLIN2|PPIF|PYCARD|SLC10A2|TFAP2C
Female Urogenital Diseases	MESH:D052776	Urogenital disease (female)	3,24e-4	ANPEP|ANXA1|ANXA3|APOE|AQP3|CFD|CSMD3|EPCAM|FABP1|FH|HLA-DPB1|KRT16|KRT8|OCLN|POF1B|PYCARD|SLC3A1|SMC1A|THAP3|THBS1|VWA3A
Congenital, Hereditary, and Neonatal Diseases and Abnormalities	MESH:D009358		3,82e-4	ALDOB|ANXA1|APOE|DLX3|DSP|ECM1|EPCAM|FABP1|FH|FOXN1|GAMT|GYG1|HSPA1B|ITGA6|JAG2|KRT14|KRT16|KRT8|LEFTY2|LHX4|MYOT|NUPR1|OCLN|PDE6H|PYCARD|RLBP1|RXFP2|SLC3A1|SMC1A|TOR1A|UROS
Female Urogenital Diseases and Pregnancy Complications	MESH:D005261		4,11e-4	ANPEP|ANXA1|ANXA3|APOE|AQP3|CFD|CSMD3|ECM1|EPCAM|FABP1|FH|HLA-DPB1|KRT16|KRT8|OCLN|POF1B|PYCARD|SLC3A1|SMC1A|THAP3|THBS1|VWA3A
Liver Cirrhosis	MESH:D008103	Digestive system disease	4,89e-4	ACBD4|ANXA1|ANXA2|ANXA3|CASP4|CEBPD|CFD|EPCAM|FABP2|KRT8|LGALS3BP|MFAP4|MID1IP1|PLIN2|PYCARD|STEAP4|THBS1
Carcinoma	MESH:D002277	Cancer	7,48e-4	ANGPTL4|ANXA1|ANXA2|APOE|AQP3|CEBPD|CSMD3|EPCAM|HSPA1B|JAG2|JUNB|KLF5|KRT14|KRT8|PYCARD|SMC1A|STK19
Urologic Diseases	MESH:D014570	Urogenital disease (female)|Urogenital disease (male)	0,00184	ANPEP|ANXA1|APOE|AQP3|CFD|CSMD3|FABP1|KRT16|KRT8|OCLN|PYCARD|SLC3A1|SMC1A|THBS1|VWA3A
Liver Cirrhosis, Experimental	MESH:D008106	Digestive system disease	0,00266	ACBD4|ANXA1|ANXA2|ANXA3|CASP4|CEBPD|CFD|EPCAM|FABP2|KRT8|MFAP4|MID1IP1|PLIN2|PYCARD|STEAP4
Neoplasms, Glandular and Epithelial	MESH:D009375	Cancer	0,00306	ALOX5|ANGPTL4|ANXA1|ANXA2|APOE|AQP3|CEBPD|CSMD3|EPCAM|HSPA1B|JAG2|JUNB|KLF5|KRT14|KRT8|PYCARD|SMC1A|STK19
Cardiovascular Diseases	MESH:D002318	Cardiovascular disease	0,00509	ALOX5|ANGPTL4|ANXA1|AOC1|APOE|CEBPD|CFD|DSP|GYG1|HLA-DPB1|HRC|HSPA1B|JUNB|LEFTY2|MYOT|OCLN|PYCARD|SLC22A3|THBS1
Lung Diseases, Interstitial	MESH:D017563	Respiratory tract disease	0,00773	DSP|HLA-DPB1|MUC5B|OVGP1|PTPRZ1
Immune System Diseases	MESH:D007154	Immune system disease	0,00917	ALDOB|ALOX5|ANXA3|APOE|CAPN14|CFD|CST1|FOXN1|HLA-DPB1|ITGA6|JAG2|MS4A4A|NDEL1|OCLN|PRF1|QPCT|THBS1|TLR5
Signs and Symptoms	MESH:D012816	Signs and symptoms	0,00983	ALDOB|ALOX5|ANXA2|APOE|EPCAM|FBXO32|FH|GAMT|GUCY2C|GYG1|HLA-DPB1|HRC|MYOT|PDE6H|PYCARD|SLC10A2|SLC12A5|SLC3A1|TOR1A
Ovaries
Congenital, Hereditary, and Neonatal Diseases and Abnormalities	MESH:D009358		1.57e-12	ABCA1|AK2|AKAP9|APOB|APOE|APP|ARID1A|ASPM|ATP2A1|BAZ1B|BCOR|BRCA2|CDKN1B|CHD8|CIC|COL1A1|COL9A1|COL9A2|CYBB|DSP|DYNC1H1|DYSF|ERBB3|ERCC1|F5|F8|FHL1|FLNB|GUCY2D|HSD17B3|HUWE1|MAFB|MLPH|MNT|MX1|MYH9|NOTCH3|PCNT|PRPF8|PTGS2|RPL11|SALL4|SETX|SGCD|SNRNP200|SPTBN2|STAT5B|TG|TNNT3|VANGL2|VPS13A
Neoplasms	MESH:D009369	Cancer	1.75e-12	ABCA1|ADI1|APOE|ARHGAP35|ARID1A|ASH1L|ASPM|ATF7IP|BCL9|BCOR|BIRC5|BRCA2|CAV2|CDH2|CDKN1B|CHD4|CHD6|CIC|CKM|CLTC|COX17|CSF1R|CTSB|CUBN|ERBB3|ERCC1|F5|FGD6|FILIP1|GCG|HSD17B3|KDM6B|KMT2B|KMT2E|LEF1|LGALS1|LIMD2|MARK2|MPEG1|MX1|NDUFA13|NMNAT3|NOTCH3|NPB|NRIP1|PIK3C2B|PPARGC1B|PRDM2|PRDX1|PRF1|PRICKLE2|PRKCQ|PTGS2|RAD51B|S100A4|STAT5B|STMN1|TEP1
Neoplasms by Site	MESH:D009371	Cancer	4.61e-11	ABCA1|ADI1|APOE|ARHGAP35|ARID1A|ASH1L|ASPM|ATF7IP|BCL9|BCOR|BIRC5|BRCA2|CAV2|CDH2|CDKN1B|CHD4|CHD6|CKM|COX17|CSF1R|CTSB|ERBB3|ERCC1|F5|FGD6|FILIP1|GCG|HSD17B3|KMT2B|LEF1|LGALS1|LIMD2|MARK2|MPEG1|MX1|NDUFA13|NOTCH3|NRIP1|PPARGC1B|PRDM2|PRDX1|PRICKLE2|PTGS2|RAD51B|S100A4|STMN1|TEP1
Digestive System Diseases	MESH:D004066	Digestive system disease	5.33e-10	ABCA1|APOB|APOE|APP|ARID1A|ASH1L|BIRC5|BRCA2|C5|C7|CDH2|CDKN1B|CHD8|CKM|COL1A1|COX17|CSF1R|CUBN|CYBB|DBNDD2|DYSF|ENPEP|ERBB3|ERCC1|F5|FHL1|FILIP1|FMNL1|GCG|INPP5D|KMT2B|LCP1|LEF1|LGALS1|MFAP4|MPEG1|MX1|NOTCH3|PFKP|PRDX1|PRF1|PRICKLE2|PTGS2|S100A4|SALL4
Nervous System Diseases	MESH:D009422	Nervous system disease	6.18e-10	AANAT|ABCA1|AK2|AKAP9|APOB|APOE|APP|ARID1A|ASCC3|ASPM|ATP2A1|BAZ1B|CDH2|CDKN1B|CHD8|CIC|COL9A1|CSF1R|CTSB|CYBB|DYNC1H1|DYSF|ERCC1|F5|FHL1|GCG|HUWE1|KDM6B|LRP1|MAPK7|MEF2D|MNT|MS4A4A|MYH9|NOTCH3|NTSR1|PCNT|PTGS2|S100A4|SALL4|SETX|SGCD|SPTAN1|SPTBN2|VANGL2|VPS13A
Musculoskeletal Diseases	MESH:D009140	Musculoskeletal disease	1.05e-08	ANKRD11|ARID1A|ASPM|ATP2A1|CAV2|CHD8|COL1A1|COL9A1|COL9A2|CTSB|DYNC1H1|DYSF|ERBB3|ERCC1|FHL1|FLNB|HUWE1|IRAK1BP1|MNT|MS4A4A|PCNT|PRKCQ|PTGS2|RBM47|RERE|S100A4|SALL4|SGCD|STAT5B|TG|TNFAIP2|TNNT3
Pathological Conditions, Signs and Symptoms	MESH:D013568		1.39e-08	AK2|AKAP9|APOB|APOE|APP|ARID1A|ASCC3|CAV2|CDH2|CDH6|CIC|CKM|COL1A1|COL9A1|COL9A2|CSF1R|CTSB|CUBN|CYBB|DSP|DYNC1H1|DYSF|ERBB3|ERCC1|FLNB|GCG|HUWE1|INPP5D|KDM6B|LGALS1|LIMD2|MAPK7|MYH9|NTSR1|PCNT|PIK3C2B|PPARGC1B|PRDX1|PTGS2|S100A4|SALL4|SPTAN1|SPTBN1
Genetic Diseases, Inborn	MESH:D030342	Genetic disease (inborn)	1.5e-08	ABCA1|APOB|APOE|APP|ATP2A1|BAZ1B|BRCA2|CDKN1B|CIC|COL1A1|COL9A1|COL9A2|CYBB|DSP|DYSF|F5|F8|FHL1|FLNB|GUCY2D|HSD17B3|HUWE1|MLPH|MNT|MX1|NOTCH3|PCNT|PRPF8|PTGS2|RPL11|SALL4|SETX|SGCD|SNRNP200|SPTBN2|STAT5B|TG|VPS13A
Skin and Connective Tissue Diseases	MESH:D017437		1.74e-08	AKAP9|APOB|APOE|BIRC5|BRCA2|CAV2|CCL19|CDKN1B|COL1A1|CSF1R|DSP|DYSF|ERBB3|HSD17B3|IRAK1BP1|LEF1|LGALS1|LIMD2|LIPH|MLPH|MS4A4A|MYH9|NOTCH3|NRIP1|PPARGC1B|PRDX1|PRKCQ|PTGS2|RAD51B|RBM47|RERE|S100A4|STMN1|TNFAIP2
Hemic and Lymphatic Diseases	MESH:D006425		3.52e-08	AK2|APOE|ARID1A|ATF7IP|BIRC5|BRCA2|CDKN1B|CLTC|COL1A1|CUBN|CYBB|F5|F8|JAGN1|LEF1|MX1|MYH9|PRF1|PRKCQ|PTGS2|RPL11|SALL4|STAT5B
Immune System Diseases	MESH:D007154	Immune system disease	8.23e-08	AK2|APOE|ARID1A|ATF7IP|BIRC5|C5|C7|CAV2|CCL19|CDH17|CDKN1B|CLTC|COL1A1|CYBB|DYSF|F8|IRAK1BP1|LEF1|MS4A4A|PRF1|PRKCQ|PRPF8|PSME4|PTGS2|RBM47|RERE|STAT5B|TG|TNFAIP2
Female Urogenital Diseases and Pregnancy Complications	MESH:D005261		2.22e-06	ABCA1|APOE|ARID1A|ASPM|BCL9|BCOR|BIRC5|BRCA2|CDKN1B|CHD4|CHD6|COL1A1|COL9A2|CTSB|CUBN|CYBB|ERCC1|HSD17B3|IFI44|LGALS1|MYH9|NCOA6|NMNAT3|NPB|NRIP1|OLFM4|PCNT|PRDM2|PTGS2
Respiratory Tract Diseases	MESH:D012140	Respiratory tract disease	7.09e-06	APOE|ARHGAP35|BIRC5|BRCA2|CCL19|CDH17|CDKN1B|COX17|DSP|ERBB3|ERCC1|FGD6|IFI44|IFI44L|LGALS1|MX1|NOTCH3|OVGP1|PRDX1|PTGS2|S100A4|SGCD|TEP1
Neoplasms by Histologic Type	MESH:D009370	Cancer	8.55e-06	APOE|ARHGAP35|ARID1A|ASPM|ATF7IP|BCOR|BIRC5|BRCA2|CDKN1B|CHD6|CLTC|CSF1R|CTSB|CUBN|ERCC1|F5|FGD6|KDM6B|KMT2B|KMT2E|LEF1|MARK2|MX1|NDUFA13|NOTCH3|PRDX1|PRF1|PRKCQ|PTGS2|S100A4|STAT5B|STMN1
Female Urogenital Diseases	MESH:D052776	Urogenital disease (female)	1.86e-05	ABCA1|APOE|ARID1A|ASPM|BCL9|BCOR|BIRC5|BRCA2|CDKN1B|CHD4|CHD6|COL1A1|CTSB|CUBN|CYBB|ERCC1|HSD17B3|LGALS1|MYH9|NCOA6|NMNAT3|NPB|NRIP1|OLFM4|PRDM2|PTGS2
Signs and Symptoms	MESH:D012816	Signs and symptoms	4.99e-05	AK2|APOB|APOE|APP|ARID1A|ASCC3|CDH6|CIC|COL9A1|CTSB|CUBN|CYBB|DYNC1H1|DYSF|ERCC1|GCG|HUWE1|KDM6B|MAPK7|MYH9|NTSR1|PPARGC1B|PTGS2|SALL4|SPTAN1|SPTBN1
Liver Diseases	MESH:D008107	Digestive system disease	6e-05	APOB|APOE|APP|ARID1A|ASH1L|BIRC5|C7|CDKN1B|COL1A1|COX17|CSF1R|CYBB|DBNDD2|DYSF|ENPEP|F5|FHL1|FMNL1|INPP5D|KMT2B|LCP1|LGALS1|MFAP4|MPEG1|PFKP|PRF1|PRICKLE2|PTGS2
Neurologic Manifestations	MESH:D009461	Nervous system disease|Signs and symptoms	7.75e-05	AK2|APOB|APOE|APP|ARID1A|ASCC3|BAZ1B|CIC|COL9A1|DYNC1H1|DYSF|ERCC1|GCG|HUWE1|KDM6B|MAPK7|MYH9|NTSR1|PTGS2|SALL4|SETX|SPTAN1|SPTBN2
Cardiovascular Diseases	MESH:D002318	Cardiovascular disease	8.04e-05	ABCA1|AKAP9|APOB|APOE|APP|ATP2A1|BAZ1B|BCOR|CAV2|CDH2|CKM|COL1A1|CYBB|DSP|F5|F8|GCG|INPP5D|MX1|MYH9|NOTCH3|NRIP1|PTGS2|S100A4|SGCD
Pathologic Processes	MESH:D010335	Pathology (process)	0.000117	AKAP9|APOE|APP|ARID1A|CAV2|CDH2|CIC|CKM|COL1A1|CSF1R|CTSB|CYBB|DSP|ERBB3|ERCC1|FLNB|GCG|INPP5D|LGALS1|LIMD2|PCNT|PIK3C2B|PRDX1|PTGS2|S100A4
Endocrine System Diseases	MESH:D004700	Endocrine system disease	0.000195	ASPM|ATF7IP|BCL9|BIRC5|BRCA2|CDKN1B|CYBB|ERCC1|FLNB|GCG|HSD17B3|NDUFA13|NMNAT3|NOTCH3|NPB|PCNT|PRDM2|PRKCQ|PTGS2|STAT5B|TG
Digestive System Neoplasms	MESH:D004067	Cancer|Digestive system disease	0.000274	ABCA1|ARID1A|ASH1L|BIRC5|BRCA2|CDH2|CDKN1B|CKM|ERBB3|ERCC1|F5|FILIP1|GCG|KMT2B|LEF1|MPEG1|MX1|NOTCH3|PRDX1|PRICKLE2|PTGS2|S100A4
Hematologic Diseases	MESH:D006402	Blood disease	0.000294	AK2|BIRC5|BRCA2|COL1A1|CUBN|CYBB|F5|F8|JAGN1|MX1|MYH9|RPL11|SALL4|STAT5B
Male Urogenital Diseases	MESH:D052801	Urogenital disease (male)	0.000391	ABCA1|ADI1|APOE|ARID1A|ATF7IP|BCOR|BIRC5|BRCA2|BRWD1|CAV2|CDKN1B|CHD6|COL1A1|CTSB|CUBN|CYBB|ERBB3|ERCC1|HSD17B3|LGALS1|MYH9|PRDM2|PTGS2|STMN1
Urogenital Neoplasms	MESH:D014565	Cancer|Urogenital disease (female)|Urogenital disease (male)	0.000661	ADI1|ARID1A|ATF7IP|BCL9|BCOR|BIRC5|BRCA2|CAV2|CDKN1B|CHD4|CHD6|CTSB|ERBB3|ERCC1|HSD17B3|NRIP1|PRDM2|PTGS2|STMN1
Lung Diseases	MESH:D008171	Respiratory tract disease	0.000741	APOE|ARHGAP35|BIRC5|BRCA2|CCL19|CDKN1B|COX17|DSP|ERBB3|ERCC1|FGD6|LGALS1|NOTCH3|OVGP1|PRDX1|PTGS2|S100A4|TEP1
Mental Disorders	MESH:D001523	Mental disorder	0.000759	AANAT|ANKRD11|APOE|APP|ARID1A|ASCC3|CHD4|CHD8|CIC|CUBN|DYNC1H1|ERCC1|HUWE1|KDM6B|LCP1|LRP1|MS4A4A|NRIP1|NTSR1|PRDM2|PRF1|PTGS2|RAD51B
Neoplasms, Glandular and Epithelial	MESH:D009375	Cancer	0.0011	APOE|ARHGAP35|ARID1A|ASPM|BCOR|BIRC5|BRCA2|CDKN1B|CHD6|CTSB|ERCC1|F5|FGD6|KDM6B|KMT2B|MARK2|NDUFA13|NOTCH3|PRDX1|PTGS2|S100A4|STMN1
Connective Tissue Diseases	MESH:D003240	Connective tissue disease	0.0016	CAV2|COL1A1|DYSF|IRAK1BP1|LGALS1|MS4A4A|MYH9|PRDX1|PRKCQ|PTGS2|RBM47|RERE|S100A4|TNFAIP2
Congenital Abnormalities	MESH:D000013	Congenital abnormality	0.0016	AKAP9|APP|ARID1A|ASPM|BAZ1B|BCOR|CHD8|COL1A1|DSP|DYNC1H1|ERBB3|ERCC1|FLNB|HSD17B3|HUWE1|MAFB|MNT|MYH9|PCNT|SALL4|TNNT3|VANGL2
Skin Diseases	MESH:D012871	Skin disease	0.00199	AKAP9|APOB|APOE|BIRC5|BRCA2|CCL19|CDKN1B|COL1A1|CSF1R|DSP|ERBB3|HSD17B3|LEF1|LIMD2|LIPH|MLPH|NOTCH3|NRIP1|PPARGC1B|PTGS2|RAD51B|STMN1
Lung Neoplasms	MESH:D008175	Cancer|Respiratory tract disease	0.00242	APOE|ARHGAP35|BIRC5|BRCA2|CDKN1B|COX17|ERBB3|ERCC1|FGD6|LGALS1|NOTCH3|PRDX1|TEP1
Respiratory Tract Neoplasms	MESH:D012142	Cancer|Respiratory tract disease	0.00273	APOE|ARHGAP35|BIRC5|BRCA2|CDKN1B|COX17|ERBB3|ERCC1|FGD6|LGALS1|NOTCH3|PRDX1|TEP1
Thoracic Neoplasms	MESH:D013899	Cancer	0.00286	APOE|ARHGAP35|BIRC5|BRCA2|CDKN1B|COX17|ERBB3|ERCC1|FGD6|LGALS1|NOTCH3|PRDX1|TEP1
Heart Diseases	MESH:D006331	Cardiovascular disease	0.00314	AKAP9|APOB|APOE|ATP2A1|BAZ1B|BCOR|CAV2|CDH2|CKM|COL1A1|CYBB|DSP|F5|GCG|MX1|NRIP1|PTGS2|SGCD
Stomatognathic Diseases	MESH:D009057	Mouth disease	0.00314	APOB|ARID1A|ASPM|COL1A1|ERBB3|ERCC1|FLNB|IRAK1BP1|MAFB|MARK2|MNT|PTGS2
Genital Diseases, Female	MESH:D005831	Urogenital disease (female)	0.00325	ARID1A|ASPM|BCL9|BIRC5|BRCA2|CDKN1B|CHD4|ERCC1|NCOA6|NMNAT3|NPB|NRIP1|OLFM4|PTGS2
Breast Diseases	MESH:D001941	Skin disease	0.00354	BIRC5|BRCA2|CDKN1B|CSF1R|ERBB3|HSD17B3|LIMD2|NOTCH3|NRIP1|PPARGC1B|PTGS2|RAD51B|STMN1
Endocrine Gland Neoplasms	MESH:D004701	Cancer|Endocrine system disease	0.00375	ATF7IP|BCL9|BIRC5|BRCA2|CDKN1B|ERCC1|NDUFA13|NOTCH3|PRDM2|PTGS2
Gastrointestinal Neoplasms	MESH:D005770	Cancer|Digestive system disease	0.00376	ABCA1|ARID1A|BIRC5|CDH2|CDKN1B|CKM|ERCC1|F5|FILIP1|GCG|LEF1|MX1|NOTCH3|PRDX1|PTGS2|S100A4
Vascular Diseases	MESH:D014652	Cardiovascular disease	0.0043	ABCA1|APOB|APOE|APP|CDH2|CKM|COL1A1|CYBB|F5|F8|GCG|INPP5D|MX1|MYH9|NOTCH3|NRIP1|PTGS2|S100A4
Lymphatic Diseases	MESH:D008206	Lymphatic disease	0.00568	APOE|ARID1A|ATF7IP|BIRC5|CDKN1B|CLTC|LEF1|PRF1|PRKCQ|PTGS2|STAT5B
Joint Diseases	MESH:D007592	Musculoskeletal disease	0.00583	CAV2|DYSF|ERBB3|ERCC1|IRAK1BP1|MS4A4A|PRKCQ|PTGS2|RBM47|RERE|S100A4|TNFAIP2|TNNT3
Urologic Diseases	MESH:D014570	Urogenital disease (female)|Urogenital disease (male)	0.00779	ABCA1|APOE|ARID1A|BCOR|BIRC5|BRCA2|CDKN1B|CHD6|COL1A1|CTSB|CUBN|CYBB|LGALS1|MYH9|PRDM2|PTGS2
Brain
Digestive System Diseases	MESH:D004066	Digestive system disease	2.19e-07	ALDOB|ANXA1|ANXA3|AQP3|CAPN14|CFD|ELF3|EPCAM|KLF5|KRT14|KRT8|LGALS3BP|MID1IP1|OCLN|PRF1|PYCARD|TFAP2C
Neoplasms by Site	MESH:D009371	Cancer	1.28e-05	AGR2|ALDOB|ANXA1|ANXA3|AQP3|ELF3|EPCAM|KLF5|KRT14|KRT16|KRT8|OCLN|PKP3|PYCARD|TFAP2C
Neoplasms	MESH:D009369	Cancer	2.04e-05	AGR2|ALDOB|ANXA1|ANXA3|AQP3|CFD|ELF3|EPCAM|KLF5|KRT14|KRT16|KRT8|OCLN|PKP3|PRF1|PYCARD|TFAP2C
Male Urogenital Diseases	MESH:D052801	Urogenital disease (male)	8.28e-05	AGR2|ANXA1|ANXA3|AQP3|CFD|EPCAM|KRT16|KRT8|OCLN|PKP3|PYCARD
Digestive System Neoplasms	MESH:D004067	Cancer|Digestive system disease	0.000142	ALDOB|ANXA1|AQP3|ELF3|EPCAM|KLF5|KRT14|KRT8|PYCARD|TFAP2C
Keratoderma, Palmoplantar	MESH:D007645	Genetic disease (inborn)|Skin disease	0.000224	DSP|KRT14|KRT16
Liver Diseases	MESH:D008107	Digestive system disease	0.000436	ALDOB|ANXA1|ANXA3|CFD|EPCAM|KRT8|LGALS3BP|MID1IP1|OCLN|PRF1|PYCARD
Skin and Connective Tissue Diseases	MESH:D017437		0.000497	AGR2|ANXA3|AQP3|DLX3|DSP|ITGA6|KRT14|KRT16|KRT8|MS4A4A|OCLN
Gastrointestinal Neoplasms	MESH:D005770	Cancer|Digestive system disease	0.000596	ALDOB|ANXA1|AQP3|EPCAM|KRT14|KRT8|PYCARD|TFAP2C
Gastrointestinal Diseases	MESH:D005767	Digestive system disease	0.000623	ALDOB|ANXA1|AQP3|CAPN14|EPCAM|KRT14|KRT8|PYCARD|TFAP2C
Female Urogenital Diseases	MESH:D052776	Urogenital disease (female)	0.000625	ANXA1|ANXA3|AQP3|CFD|EPCAM|KRT16|KRT8|OCLN|POF1B|PYCARD
Carcinoma, Squamous Cell	MESH:D002294	Cancer	0.00103	ANXA1|AQP3|KLF5|KRT14|PYCARD
Neoplasms, Squamous Cell	MESH:D018307	Cancer	0.0012	ANXA1|AQP3|KLF5|KRT14|PYCARD
Female Urogenital Diseases and Pregnancy Complications	MESH:D005261		0.0015	ANXA1|ANXA3|AQP3|CFD|EPCAM|KRT16|KRT8|OCLN|POF1B|PYCARD
Urogenital Neoplasms	MESH:D014565	Cancer|Urogenital disease (female)|Urogenital disease (male)	0.00244	AGR2|ANXA1|ANXA3|AQP3|EPCAM|KRT16|KRT8|PKP3
Liver Cirrhosis	MESH:D008103	Digestive system disease	0.00252	ANXA1|ANXA3|CFD|EPCAM|KRT8|LGALS3BP|MID1IP1|PYCARD
Skin Diseases	MESH:D012871	Skin disease	0.00362	AGR2|AQP3|DLX3|DSP|ITGA6|KRT14|KRT16|KRT8|OCLN
Ectodermal Dysplasia	MESH:D004476	Congenital abnormality|Genetic disease (inborn)|Skin disease	0.00637	ITGA6|KRT14|KRT16
Skin Abnormalities	MESH:D012868	Congenital abnormality|Skin disease	0.00852	DSP|ITGA6|KRT14|KRT16
Congenital, Hereditary, and Neonatal Diseases and Abnormalities	MESH:D009358		0.00893	ALDOB|ANXA1|DLX3|DSP|EPCAM|ITGA6|KRT14|KRT16|KRT8|OCLN|PDE6H|PYCARD
Urologic Diseases	MESH:D014570	Urogenital disease (female)|Urogenital disease (male)	0.00928	ANXA1|AQP3|CFD|KRT16|KRT8|OCLN|PYCARD
2 cells stage
Neoplasms	MESH:D009369	Cancer	6,87e-88	ABCA5|ABCB10|ABCB6|ABCC5|ABCD3|ABCD4|ABCG2|ABL1|ABO|ABT1|ACAD8|ACE|ACLY|ADARB1|ADCY1|ADCY5|ADI1|AIP|AKAP13|AKT2|ALAD|ALDH2|ALOX5|ANPEP|ANTXR2|ANXA2|ANXA3|ANXA6|APAF1|APEX1|APOE|APPL2|APRT|AQP3|ARHGAP29|ARHGAP35|ARHGAP45|ARHGEF12|ARID1A|ARID4B|ARL2|ARL6IP1|ARL6IP5|ARNT|ARNTL|AS3MT|ASMTL|ASPM|ASXL1|ASZ1|ATF1|ATF3|ATF4|ATOX1|ATP2A3|ATP5D|ATP6AP1|AURKB|AVEN|AXIN2|B2M|BAD|BAG1|BARD1|BCL11A|BCL2|BCL6|B…
Congenital, Hereditary, and Neonatal Diseases and Abnormalities	MESH:D009358		2,27e-68	AAGAB|AARS|AASS|ABCD3|ABCD4|ABCG8|ACAD8|ACADM|ACAT1|ACE|ACP5|ACSF3|AKAP9|ALAD|ALDH3A2|ALDH6A1|ALG1|ALG2|ALG9|ALPL|ANK1|ANO5|ANTXR2|AP1S1|AP1S2|AP3B1|AP5Z1|APAF1|APOE|ARHGEF6|ARID1A|ARNTL|ASAH1|ASL|ASPA|ASPM|ASXL1|ATF3|ATP2A2|ATP2C1|ATXN2|AXIN2|B2M|B3GLCT|BAZ1B|BBS12|BBS2|BBS5|BBS7|BCL2|BCS1L|BLM|BMP6|BMPR1A|BMPR1B|BPGM|BRCA2|BTC|BTD|CACNA1F|CANT1|CARD11|CASK|CAT|CBL|CBX2|CCBE1|CCND2|CEP63|CFL1|CH…
Neoplasms by Site	MESH:D009371	Cancer	1,99e-62	ABCA5|ABCB10|ABCB6|ABCC5|ABCD3|ABCD4|ABCG2|ABL1|ABO|ABT1|ACAD8|ACE|ACLY|ADCY1|ADCY5|ADI1|AIP|AKAP13|AKT2|ALAD|ALDH2|ALOX5|ANPEP|ANXA2|ANXA3|APAF1|APEX1|APOE|APPL2|APRT|AQP3|ARHGAP35|ARID1A|ARL6IP1|ARL6IP5|ARNT|AS3MT|ASPM|ASZ1|ATF3|ATF4|ATOX1|ATP5D|AURKB|AVEN|AXIN2|B2M|BAD|BAG1|BARD1|BCL11A|BCL2|BCL9|BECN1|BMP7|BMPR1A|BMPR1B|BNIP3|BRCA2|BTG3|C1QBP|CAPG|CAPNS1|CAPZB|CARD11|CASK|CAT|CCDC134|CCDC6|CC…
Genetic Diseases, Inborn	MESH:D030342	Genetic disease (inborn)	3,83e-57	AAGAB|AARS|AASS|ABCD3|ABCD4|ABCG8|ACAD8|ACADM|ACAT1|ACE|ACP5|ACSF3|ALAD|ALDH3A2|ALDH6A1|ALG1|ALG2|ALG9|ALPL|ANK1|ANO5|ANTXR2|AP1S1|AP1S2|AP3B1|AP5Z1|APOE|ARHGEF6|ASAH1|ASL|ASPA|ATP2A2|ATP2C1|ATXN2|B2M|BAZ1B|BCL2|BCS1L|BMP6|BMPR1A|BPGM|BRCA2|BTC|BTD|CACNA1F|CANT1|CARD11|CASK|CAT|CCBE1|CHN1|CHRNB1|CHRNE|CHST3|CIB2|CLN5|CNBP|COG1|COG4|COG7|COG8|COL11A1|COL11A2|COL2A1|COL5A2|COQ2|COQ8A|COX15|CPOX|CPT…
Neoplasms by Histologic Type	MESH:D009370	Cancer	2,82e-56	ABCG2|ABL1|ABO|ACE|ACLY|ADCY5|AIP|AKAP13|ALAD|ALDH2|ALOX5|ANTXR2|ANXA2|ANXA6|APAF1|APEX1|APOE|APRT|AQP3|ARHGAP29|ARHGAP35|ARHGEF12|ARID1A|ARID4B|ARL2|ARNT|ARNTL|AS3MT|ASMTL|ASPM|ASXL1|ATF4|ATP2A3|ATP6AP1|B2M|BAD|BAG1|BARD1|BCL11A|BCL2|BCL6|BMP6|BMPR1A|BNIP3|BRCA2|BRD1|BRD2|BTG3|CACNA1D|CAPG|CAPN2|CAPZB|CARD11|CASK|CAT|CBL|CBX7|CCDC6|CCDC86|CDC73|CDH1|CDK1|CEBPB|CFL1|CFLAR|CHIC2|CHMP5|CIZ1|CKB|CLC…
Nutritional and Metabolic Diseases	MESH:D009750		1,65e-53	AASS|ABCD3|ABCD4|ABCG8|ACAD8|ACADM|ACAT1|ACE|ACLY|ACP5|ACSF3|ADCY5|ADIPOQ|AKAP1|AKT2|ALAD|ALDH3A2|ALDH6A1|ALG1|ALG2|ALG9|ALPL|AP1S1|AP3B1|AP3S2|APOE|AQP7|ASAH1|ASL|ASPA|ATF3|ATP2A2|ATP2A3|ATPAF2|B2M|BCL2|BCO1|BCS1L|BLM|BMP6|BPGM|BRCA2|BTC|BTD|C12ORF65|CACNA1F|CAMK1G|CAPN10|CAT|CCND2|CD68|CHMP2B|CLN5|COG1|COG4|COG7|COG8|COQ2|COQ8A|COX15|CPOX|CPT1A|CPT2|CREBBP|CS|CST3|CTC1|CTSA|CTSS|CYB5A|CYP19A1|C…
Digestive System Diseases	MESH:D004066	Digestive system disease	1,90e-50	ABCA5|ABCB10|ABCB6|ABCC5|ABCD3|ABCD4|ABCG2|ABCG8|ABL1|ABO|ABT1|ACAD8|ACADM|ACAT1|ACBD4|ACE|ACLY|ACOT9|ACP5|ACTN1|ADAM8|ADIPOQ|ADORA3|AKAP13|AKTIP|ALAD|ALDH2|ALOX5|ALPL|ANXA2|ANXA3|AP1S1|AP1S2|APAF1|APEX1|APOE|AQP3|AQP7|ARID1A|ARL6IP5|ARNT|ASAH1|ATF3|ATG16L1|ATG5|ATOX1|ATRN|AURKB|AXIN2|B2M|B9D1|BCL2|BCS1L|BECN1|BICD2|BLOC1S2|BMP7|BMPR1A|BNIP3|BRCA2|BTC|BTD|C7|CAPG|CAPN14|CASK|CAST|CAT|CCDC134|CCND…
Metabolic Diseases	MESH:D008659	Metabolic disease	1,52e-49	AASS|ABCD3|ABCD4|ABCG8|ACAD8|ACADM|ACAT1|ACE|ACSF3|ADCY5|ADIPOQ|AKT2|ALAD|ALDH3A2|ALDH6A1|ALG1|ALG2|ALG9|ALPL|AP1S1|AP3B1|AP3S2|APOE|ASAH1|ASL|ASPA|ATF3|ATP2A2|ATP2A3|ATPAF2|B2M|BCL2|BCS1L|BLM|BMP6|BPGM|BRCA2|BTC|BTD|C12ORF65|CACNA1F|CAMK1G|CAPN10|CAT|CCND2|CD68|CHMP2B|CLN5|COG1|COG4|COG7|COG8|COQ2|COQ8A|COX15|CPOX|CPT1A|CPT2|CREBBP|CST3|CTC1|CTSA|CYP19A1|CYP27A1|CYP7B1|DARS2|DBT|DCAF17|DCTN1|DCX…
Pathological Conditions, Signs and Symptoms	MESH:D013568		2,42e-49	ABCD4|ABCF2|ABCG8|ABL1|ABT1|ACAD8|ACADM|ACAT1|ACBD6|ACE|ACLY|ACP5|ADCY1|ADCY5|ADIPOQ|ADORA3|AKAP1|AKAP9|AKT1S1|ALAD|ALDH2|ALDH6A1|ALOX5|ALPL|ANO5|ANXA2|AP1S2|APEX1|APLP2|APOE|AQP3|AQP7|ARCN1|ARHGEF12|ARID1A|AS3MT|ASXL1|ATCAY|ATF4|ATG5|ATP2A2|B2M|B3GLCT|BBS7|BCL11A|BCL2|BCS1L|CACNA1D|CACNA1H|CANT1|CAPG|CAPN10|CASK|CAST|CAT|CBL|CC2D1A|CCBE1|CCDC50|CCND2|CCT7|CD68|CDH1|CDH2|CDH5|CFL1|CHRNA7|CIB2|CIR…
Nervous System Diseases	MESH:D009422	Nervous system disease	8,18e-49	AARS|AASS|ABCD3|ABCG2|ACAT1|ACBD6|ACE|ADCY1|AGPAT3|AIP|AKAP9|AKT1S1|ALAD|ALOX5|ALPL|ANO5|AP1S2|AP5Z1|APEX1|APOE|ARCN1|ARHGEF6|ARID1A|AS3MT|ASAH1|ASL|ASPA|ASPM|ASXL1|ATCAY|ATF3|ATG5|ATP2A2|ATXN2|BAD|BAG3|BAZ1B|BBS12|BBS2|BBS5|BBS7|BCL11A|BCL2|BCS1L|BECN1|BIN1|BNIP3|C12ORF65|CACNA1D|CACNA1H|CAMK1G|CAPN10|CASK|CAT|CBLB|CC2D1A|CCBE1|CCDC50|CCND2|CD68|CDH2|CEBPB|CEP63|CFL1|CHD2|CHD8|CHMP2B|CHN1|CHRNA2…
Neoplasms, Glandular and Epithelial	MESH:D009375	Cancer	3,09e-41	ABCG2|ABL1|ABO|ACE|ACLY|ADCY5|AIP|AKAP13|ALAD|ALDH2|ALOX5|ANXA2|APAF1|APEX1|APOE|APRT|AQP3|ARHGAP35|ARID1A|ARID4B|AS3MT|ASPM|ATF4|ATP2A3|B2M|BAG1|BARD1|BCL11A|BCL2|BMPR1A|BRCA2|BRD1|BRD2|BTG3|CACNA1D|CAPG|CAPZB|CARD11|CASK|CAT|CCDC6|CDC73|CDH1|CEBPB|CFL1|CKB|CLCN3|COPS5|CRABP1|CRADD|CREBBP|CRTC1|CSNK2A1|CSTB|CTNND2|CTSB|CTTN|CYLD|CYP19A1|CYP7B1|DAPK1|DDX51|DIO2|DIRC2|EFHD1|EGFR|EHMT1|EIF2B4|EIF2B…
Skin and Connective Tissue Diseases	MESH:D017437		1,29e-40	AAGAB|ABCC5|ABCG2|ABL1|ADIPOQ|AFF3|AKAP9|AKT2|ALAD|ALDH2|ALDH3A2|ALOX5|ANO5|ANTXR2|ANXA3|AP1S1|AP3B1|APAF1|APOE|APRT|AQP3|ATF4|ATP2A2|ATP2C1|AVL9|B3GNT2|B3GNT9|BAG1|BARD1|BCL2|BCS1L|BEND2|BMP6|BRCA2|BTC|BTG3|C1QBP|C9ORF72|CACNA1F|CAMSAP1|CAPG|CARD11|CAT|CBL|CCR6|CD68|CDH1|CDH5|CENPF|CFL1|CISH|CMC2|COL11A1|COL11A2|COL2A1|COL4A3|COL4A4|COL5A2|COPS5|CPOX|CPT1A|CRABP1|CRHR1|CSNK2A1|CTSS|CTTN|CUL1|CUL…
Musculoskeletal Diseases	MESH:D009140	Musculoskeletal disease	4,13e-35	ABCC5|ABCG2|ACP5|ACSL5|ADCY5|ADGRG6|ADIPOQ|AFF3|ALOX5|ALPL|ANK1|ANKRD11|ANO5|ANTXR2|ANXA2|ANXA3|APAF1|ARID1A|ASPM|ASXL1|AVL9|B3GLCT|B3GNT2|B3GNT9|BAG3|BCL2|BEND2|BIN1|BMP6|BMP7|BMPR1A|BMPR1B|BTG3|C12ORF65|C9ORF72|CAMSAP1|CANT1|CASK|CAT|CBL|CCBE1|CCND2|CCR6|CD68|CDC73|CEP63|CHD8|CHST3|CNBP|COL11A1|COL11A2|COL2A1|COQ2|COQ8A|CPT2|CREBBP|CTC1|CTSB|CTTN|CXCR4|CYP19A1|CYP27A1|DAPK1|DCAF7|DDIT4|DLX6|DNA…
Metabolism, Inborn Errors	MESH:D008661	Genetic disease (inborn)|Metabolic disease	1,03e-34	AASS|ABCD3|ABCD4|ABCG8|ACAD8|ACADM|ACAT1|ACE|ACSF3|ALDH3A2|ALDH6A1|ALG1|ALG2|ALG9|ALPL|AP1S1|AP3B1|APOE|ASAH1|ASL|ASPA|B2M|BCS1L|BMP6|BPGM|BTD|CACNA1F|CAT|CLN5|COG1|COG4|COG7|COG8|COQ2|COQ8A|COX15|CPT1A|CPT2|CST3|CTSA|CYP19A1|CYP27A1|CYP7B1|DBT|DCXR|DECR1|DLAT|DMGDH|DPAGT1|DTNBP1|EPHX2|FIS1|FUCA1|GALC|GALE|GALK1|GALNS|GALT|GATM|GCDH|GHR|GK|GLA|GLB1|GLUL|GNE|GNPTAB|GNS|GPI|GSS|HADHA|HEXA|HIBCH|HPS…
Carcinoma	MESH:D002277	Cancer	1,02e-33	ABCG2|ABL1|ACE|ACLY|ADCY5|AKAP13|ALAD|ALDH2|ANXA2|APAF1|APEX1|APOE|APRT|AQP3|ARHGAP35|ARID1A|ARID4B|ASPM|ATF4|B2M|BAG1|BCL11A|BCL2|BRD1|BTG3|CAPG|CAPZB|CARD11|CASK|CCDC6|CDH1|CEBPB|CFL1|CKB|COPS5|CRABP1|CRADD|CREBBP|CRTC1|CSNK2A1|CSTB|CTSB|CTTN|CYLD|CYP19A1|CYP7B1|DAPK1|DIRC2|EFHD1|EGFR|EIF2B4|EIF2B5|ELMO1|EPCAM|ERBIN|FAT2|FDFT1|FLT4|FMN2|FURIN|GATM|GDA|GDI2|GGH|GINS2|GLI2|GLO1|GLUL|GNAI2|GPC3|GR…
Liver Diseases	MESH:D008107	Digestive system disease	1,54e-33	ABCC5|ABCD3|ABCG2|ABCG8|ABL1|ACADM|ACAT1|ACBD4|ACE|ACLY|ACOT9|ACP5|ACTN1|ADAM8|ADIPOQ|ADORA3|AKTIP|ALAD|ALDH2|ALPL|ANXA2|ANXA3|AP1S1|AP1S2|APAF1|APEX1|APOE|AQP7|ARID1A|ARNT|ASAH1|ATF3|ATG5|ATOX1|ATRN|B9D1|BCL2|BICD2|BLOC1S2|BMP7|BTC|BTD|C7|CAPG|CAST|CAT|CCDC134|CD68|CD81|CDH1|CDH5|CDK1|CDKN2AIPNL|CEBPB|CES2|CNPY4|COL5A2|COPS5|COQ10A|COX17|CPOX|CPT2|CRABP1|CROT|CTSS|CTTNBP2NL|CXADR|CYLD|CYP19A1|CY…
Mental Disorders	MESH:D001523	Mental disorder	7,42e-30	ACBD6|ACE|ADARB2|ADCY1|ADGRL3|ADIPOQ|AFF3|ALDH2|ANKRD11|APOE|APPL2|ARID1A|ARL6IP5|AS3MT|ASXL1|BBS7|BCL2|BECN1|BIN1|BTD|C10ORF11|C3ORF58|CACNA1H|CAMK2B|CAMK4|CAPN10|CAT|CBL|CC2D1A|CCBE1|CCDC137|CCHCR1|CDCP1|CES2|CFAP65|CHCHD3|CHD1L|CHD8|CHMP2B|CHRNA2|CHRNA7|CIRBP|CLINT1|CNKSR1|COQ5|CRBN|CREB1|CRHR1|CST3|CYP19A1|DCAF17|DCTN1|DGCR2|DGCR8|DIABLO|DIO2|DISC1|DLGAP2|DNMT3A|DTNBP1|EGLN2|EHHADH|EHMT1|EIF2…
Congenital Abnormalities	MESH:D000013	Congenital abnormality	9,52e-30	AARS|ABCD3|ACE|AKAP9|ALDH3A2|ANO5|AP1S2|AP5Z1|APAF1|ARID1A|ARNTL|ASPM|ASXL1|ATF3|AXIN2|B3GLCT|BAZ1B|BBS12|BBS2|BBS5|BBS7|BLM|BMPR1A|BMPR1B|CANT1|CASK|CAT|CBL|CBX2|CCBE1|CCND2|CEP63|CFL1|CHD8|CHRNA7|CIB2|CITED2|COL11A1|COL11A2|COL2A1|COL4A3|COL4A4|COL5A2|CREBBP|CTCF|CTNND2|CYP19A1|CYP7B1|DCAF7|DDB2|DKC1|DLX6|DNAH5|DNM1L|DNM2|DNMT3A|DSC2|DSG2|ECE1|EGFR|EHMT1|EPHA2|ERCC3|ESCO2|EZH2|FADD|FAM58A|FERMT…
Digestive System Neoplasms	MESH:D004067	Cancer|Digestive system disease	3,70e-29	ABCA5|ABCB10|ABCB6|ABCC5|ABCD3|ABCD4|ABCG2|ABL1|ABO|ABT1|ACAD8|ACE|ACLY|AKAP13|ALDH2|ALOX5|ANXA2|APEX1|AQP3|ARID1A|ARL6IP5|ARNT|ATF3|AURKB|AXIN2|B2M|BCL2|BECN1|BMP7|BMPR1A|BNIP3|BRCA2|CCDC134|CCND2|CCT7|CDH1|CDH2|CDH5|CEBPB|CFL1|CFLAR|CKB|CKM|CLCN3|CNPY2|COPS5|CPSF1|CRABP1|CREBBP|CRTC1|CST1|CST7|CSTB|CYLD|CYP19A1|DACT2|DCBLD2|DDB1|DPAGT1|ECHS1|EGFR|ELMO1|EPCAM|ETAA1|EYA4|FAT2|FBLN2|FDFT1|FILIP1|G…
Female Urogenital Diseases	MESH:D052776	Urogenital disease (female)	4,37e-28	ABCB6|ABCD3|ABO|ACAT1|ACE|ADARB1|ADIPOQ|ADIPOR1|ADIPOR2|AKAP13|ALAD|ANKRD1|ANPEP|ANXA3|APAF1|APOE|APRT|AQP3|ARID1A|ARNT|ARNTL|AS3MT|ASPM|ATF1|ATF3|ATP5D|AURKB|B2M|BCL11A|BCL2|BCL9|BCS1L|BMP7|BMPR1A|BMPR1B|BRCA2|BRD8|BTG3|CAPG|CARD11|CARMIL3|CAT|CBX2|CCND2|CCNE2|CD68|CDH1|CEBPB|CEP55|CHMP4C|CLCNKA|COL11A1|COL4A3|COL4A4|CORO1C|CPM|CPT1A|CRABP1|CRADD|CREBBP|CSRP1|CST3|CTSB|CXCR3|CYB5A|CYP19A1|DAPK1|…
Skin Diseases	MESH:D012871	Skin disease	4,47e-28	AAGAB|ABCG2|ABL1|AKAP9|AKT2|ALAD|ALDH2|ALDH3A2|ALOX5|ANTXR2|AP1S1|AP3B1|APAF1|APOE|APRT|AQP3|ATF4|ATP2A2|ATP2C1|BAG1|BARD1|BCL2|BCS1L|BMP6|BRCA2|BTC|C1QBP|CACNA1F|CARD11|CAT|CCR6|CD68|CDH1|CDH5|CENPF|CFL1|CISH|CMC2|COL2A1|COL5A2|COPS5|CPOX|CPT1A|CRHR1|CSNK2A1|CTSS|CUL1|CUL4A|CUL5|CXCR3|CXCR4|CYLD|CYP19A1|DCAF17|DDB2|DERL1|DKC1|DNMT3A|DTNBP1|EFEMP2|EGFR|EIF2S2|ELMO1|EPHA2|EPHB4|ERCC3|EZH2|F3|FBL|F…
Female Urogenital Diseases and Pregnancy Complications	MESH:D005261		6,05e-28	ABCB6|ABCD3|ABO|ACAT1|ACE|ADARB1|ADIPOQ|ADIPOR1|ADIPOR2|AKAP13|ALAD|ANKRD1|ANPEP|ANXA3|APAF1|APOE|APRT|AQP3|ARHGAP45|ARID1A|ARNT|ARNTL|AS3MT|ASPM|ATF1|ATF3|ATP5D|AURKB|B2M|BCL11A|BCL2|BCL9|BCS1L|BMP7|BMPR1A|BMPR1B|BRCA2|BRD8|BTG3|CAPG|CARD11|CARMIL3|CAT|CBX2|CCBE1|CCND2|CCNE2|CD164|CD68|CDH1|CEBPB|CEP55|CHMP4C|CLCNKA|COL11A1|COL4A3|COL4A4|COL5A2|CORO1C|CPM|CPT1A|CRABP1|CRADD|CREBBP|CSRP1|CST3|CTS…
Signs and Symptoms	MESH:D012816	Signs and symptoms	3,66e-27	ACADM|ACAT1|ACBD6|ACE|ACLY|ACP5|ADCY1|ADCY5|ADIPOQ|AKAP1|ALAD|ALDH2|ALDH6A1|ALOX5|ALPL|ANO5|ANXA2|AP1S2|APEX1|APOE|AQP7|ARCN1|ARHGEF12|ARID1A|AS3MT|ASXL1|ATCAY|ATF4|ATG5|ATP2A2|B2M|BBS7|BCL11A|BCL2|BCS1L|CACNA1D|CACNA1H|CAPN10|CASK|CAT|CC2D1A|CCBE1|CCDC50|CHRNA7|CIB2|CITED2|CIZ1|CLCNKA|CNKSR1|COL11A1|COL11A2|COL2A1|COQ2|COQ5|COQ8A|CRBN|CRHR1|CS|CTSB|CTSS|CUL4B|CXCR4|CYB5A|DCAF17|DCTN1|DCXR|DISC1|…
Urogenital Neoplasms	MESH:D014565	Cancer|Urogenital disease (female)|Urogenital disease (male)	5,13e-27	ABO|ACE|ADI1|AKAP13|ALAD|ANPEP|ANXA3|APAF1|APEX1|APPL2|APRT|AQP3|ARID1A|ARL6IP1|AS3MT|ASZ1|ATF3|ATP5D|B2M|BAD|BCL2|BCL9|BMP7|BMPR1B|BNIP3|BRCA2|BTG3|CAPG|CAPNS1|CARD11|CCHCR1|CCND2|CDH1|CHMP4C|CIZ1|CRABP1|CRADD|CREBBP|CREG1|CSRP1|CST1|CTSB|CYP19A1|CYP7B1|DAB2IP|DAPK1|DAZL|DCAF6|DCXR|DIABLO|DIRC2|EFEMP2|EGFR|EI24|ENPP5|EPCAM|EPHB2|ERP44|EZH2|FBLN5|FLT4|FMN2|FOXP4|GADD45A|GGH|GHR|GJA1|GNG5|GPC3|GRB…
Central Nervous System Diseases	MESH:D002493	Nervous system disease	1,85e-26	AASS|ABCD3|ACAT1|ACE|AIP|AKT1S1|ALAD|ALOX5|ALPL|AP1S2|APEX1|APOE|ASAH1|ASL|ASPA|ATCAY|ATF3|ATP2A2|ATXN2|BAD|BBS12|BBS2|BBS5|BBS7|BCL2|BCS1L|BECN1|BIN1|C12ORF65|CACNA1H|CAMK1G|CASK|CAT|CBLB|CCND2|CD68|CDH2|CEBPB|CHD2|CHMP2B|CHRNA2|CHRNA7|COQ8A|COX15|CPT2|CREBBP|CST3|CSTB|CTC1|CXCR3|CYP19A1|DAPK1|DARS2|DBT|DCAF17|DCTN1|DDIT4|DIABLO|DLAT|DNM1L|DTX2|DYNLL1|EFHC1|EIF2AK3|EIF2B1|EIF2B4|EIF2B5|EIF2S1|EP…
Brain Diseases	MESH:D001927	Nervous system disease	3,12e-26	AASS|ABCD3|ACAT1|ACE|AIP|ALAD|ALOX5|ALPL|AP1S2|APEX1|APOE|ASAH1|ASL|ASPA|ATCAY|ATF3|ATP2A2|ATXN2|BAD|BBS12|BBS2|BBS5|BBS7|BCL2|BCS1L|BECN1|BIN1|C12ORF65|CACNA1H|CASK|CAT|CBLB|CCND2|CDH2|CEBPB|CHD2|CHMP2B|CHRNA2|CHRNA7|COQ8A|COX15|CPT2|CST3|CSTB|CTC1|CXCR3|CYP19A1|DAPK1|DARS2|DBT|DCAF17|DCTN1|DDIT4|DIABLO|DLAT|DNM1L|DTX2|DYNLL1|EFHC1|EIF2AK3|EIF2B1|EIF2B4|EIF2B5|EIF2S1|EPHB2|ERN1|EXOSC3|FAAH|FBXO7…
Pathologic Processes	MESH:D010335	Pathology (process)	4,53e-25	ABCD4|ABCF2|ABL1|ABT1|ACAD8|ACE|ADCY5|ADIPOQ|ADORA3|AKAP9|AKT1S1|ALAD|ALDH2|ALOX5|ANXA2|APEX1|APLP2|APOE|AQP3|ARID1A|ASXL1|ATF4|ATG5|ATP2A2|B3GLCT|BCL2|BCS1L|CANT1|CAPG|CAST|CAT|CBL|CCBE1|CCND2|CCT7|CD68|CDH1|CDH2|CDH5|CFL1|CHRNA7|CIRBP|CISH|CKAP5|CKM|CLCN3|CNPY2|COL2A1|COL4A3|COQ2|COQ8A|CPSF1|CRABP1|CST3|CSTB|CTNND2|CTSB|CTSS|CUL4B|CXCR3|CXCR4|CYP19A1|DAPK1|DCAF17|DDB1|DDIT4|DIABLO|DNMT3A|DPAGT1…
Male Urogenital Diseases	MESH:D052801	Urogenital disease (male)	1,84e-23	ABCD3|ABO|ACAT1|ACE|ADI1|ADIPOQ|ADIPOR1|AKAP13|ALAD|ALDH2|ANPEP|ANXA3|APAF1|APEX1|APOE|APPL2|APRT|AQP3|ARID1A|ARL6IP1|AS3MT|ASZ1|ATF3|ATP5D|AURKB|B2M|BAD|BCL2|BCS1L|BMP7|BMPR1B|BNIP3|BRCA2|BRWD1|BTG3|CAPG|CAPNS1|CARD11|CAT|CBL|CBX2|CCHCR1|CCND2|CD68|CDH1|CIZ1|CLCNKA|COL4A3|COL4A4|CORO1C|CPT1A|CRABP1|CRADD|CREBBP|CREG1|CSRP1|CST1|CST3|CTSB|CXCR3|CYP19A1|CYP7B1|DAB2IP|DAPK1|DAZL|DCAF6|DCXR|DGKE|DIA…
Gastrointestinal Diseases	MESH:D005767	Digestive system disease	3,55e-23	ABCA5|ABCB10|ABCB6|ABCC5|ABCD3|ABCD4|ABCG2|ABCG8|ABL1|ABO|ABT1|ACAD8|ACADM|ACE|ADIPOQ|AKAP13|ALDH2|ALOX5|APEX1|AQP3|ARID1A|ARL6IP5|ARNT|ATG16L1|AURKB|AXIN2|B2M|BCL2|BECN1|BMP7|BMPR1A|BNIP3|CAPN14|CAT|CCND2|CCR6|CCT7|CDH1|CDH2|CDH5|CFL1|CHD8|CKB|CKM|CLCN3|CNPY2|CPSF1|CRABP1|CREBBP|CRTC1|CST1|CST7|CSTB|CTC1|CYP19A1|DCBLD2|DDB1|DNMT3A|DPAGT1|ECE1|ECHS1|EGFR|ELMO1|EPCAM|EYA4|FAT2|FBLN2|FILIP1|FLNA|GA…
Gastrointestinal Neoplasms	MESH:D005770	Cancer|Digestive system disease	6,96e-23	ABCA5|ABCB10|ABCB6|ABCC5|ABCD3|ABCD4|ABCG2|ABL1|ABT1|ACAD8|ACE|AKAP13|ALDH2|ALOX5|APEX1|AQP3|ARID1A|ARL6IP5|ARNT|AURKB|AXIN2|B2M|BCL2|BECN1|BMP7|BMPR1A|BNIP3|CCND2|CCT7|CDH1|CDH2|CDH5|CFL1|CKB|CKM|CLCN3|CNPY2|CPSF1|CRABP1|CREBBP|CRTC1|CST1|CST7|CSTB|CYP19A1|DCBLD2|DDB1|DPAGT1|ECHS1|EGFR|ELMO1|EPCAM|EYA4|FAT2|FBLN2|FILIP1|GADD45A|GDI2|GGH|GLO1|GRIN2A|GSTM1|GSTM3|GSTP1|GUCY1A2|HBEGF|HES1|HIF1A|HNRN…
Neurologic Manifestations	MESH:D009461	Nervous system disease|Signs and symptoms	1,19e-22	ACAT1|ACBD6|ADCY1|ALAD|ALOX5|ALPL|ANO5|AP1S2|APEX1|APOE|ARCN1|ARHGEF6|ARID1A|ASXL1|ATCAY|ATG5|ATXN2|BAZ1B|BBS7|BCL11A|BCL2|BCS1L|CACNA1D|CACNA1H|CAPN10|CASK|CAT|CC2D1A|CCBE1|CCDC50|CHRNA7|CIB2|CIRBP|CITED2|CIZ1|CLCNKA|CNKSR1|COL11A1|COL11A2|COL2A1|COQ2|COQ5|COQ8A|CRBN|CREBBP|CRHR1|CTCF|CTNND2|CUL4B|CXCR4|DCAF17|DCAF7|DISC1|DLAT|DLG3|DNMT3A|EHMT1|EIF2AK3|ENTPD1|ERCC3|EYA4|EZH2|FAAH|FADD|FBXO32|FKB…
Adenocarcinoma	MESH:D000230	Cancer	1,98e-22	ABL1|ACE|ACLY|AKAP13|ALAD|APAF1|APEX1|APOE|APRT|ARHGAP35|ARID1A|ARID4B|ASPM|ATF4|BAG1|BCL11A|BCL2|BRD1|BTG3|CAPG|CARD11|CDH1|CEBPB|CKB|COPS5|CRABP1|CRADD|CREBBP|CRTC1|CTSB|CYLD|CYP19A1|CYP7B1|DAPK1|DIRC2|EFHD1|EGFR|EIF2B4|EIF2B5|ELMO1|ERBIN|FDFT1|FLT4|FMN2|GINS2|GLUL|GPC3|GRB7|GSTM1|GSTP1|HES1|HEY2|HIF1A|HNF1B|HRAS|HSD3B2|HSPA8|HSPA9|IDH2|IGBP1|IGF1R|IGF2|IQGAP1|IRF2|IRS1|KANSL1|KAT6A|KCNMA1|KDM6…
Endocrine System Diseases	MESH:D004700	Endocrine system disease	1,67e-21	ABCB6|ABO|ACE|ACP5|ADARB1|ADCY5|ADIPOQ|AIP|AKT2|ALDH2|ALPL|ANXA3|AP3S2|AQP3|ASPM|ATF1|ATF3|ATP2A2|ATP2A3|B3GNT2|BCL11A|BCL2|BCL9|BMPR1B|BRCA2|CACNA1D|CANT1|CAPN10|CARMIL3|CAT|CBL|CBX2|CCDC6|CCND2|CCNE2|CD68|CDC73|CDH1|CEP55|CFLAR|CHMP4C|CLCNKA|COL11A1|COL11A2|COL2A1|CPT1A|CUL4B|CYP19A1|DAZL|DCAF17|DCBLD2|DIAPH2|DIO2|ECE1|EGFR|EIF2AK3|EIF2B1|EIF2B4|EIF2B5|ELMO1|ENPP2|EPCAM|ERRFI1|ETAA1|FLNB|FLT4|F…
Neurodevelopmental Disorders	MESH:D065886	Mental disorder	2,10e-21	ACBD6|ACE|ADGRL3|ANKRD11|ARID1A|AS3MT|ASXL1|BBS7|BCL2|BTD|C3ORF58|CACNA1H|CAPN10|CAT|CBL|CC2D1A|CCBE1|CHD8|CHRNA7|CIRBP|CNKSR1|COQ5|CRBN|CYP19A1|DCAF17|DIO2|DISC1|DLGAP2|DNMT3A|EHMT1|ENTPD1|ERCC3|EXT1|FTO|GABBR1|GAD1|GATM|GHR|GJA1|GLO1|GPC3|GPR155|GRIN2A|GRIN2B|GRM1|GSTM1|GSTP1|GTF2H5|HDLBP|HEXA|HRAS|HUWE1|IGBP1|IGF2|IL1RAPL1|INPP5E|ITGA4|KANSL1|KCNA2|KCNMA1|KIF1BP|KIRREL3|LINS1|LMX1B|LRRN3|LZTR1…
Intellectual Disability	MESH:D008607	Mental disorder|Nervous system disease|Signs and symptoms	4,96e-21	ACBD6|AP1S2|ARHGEF6|ARID1A|ASXL1|BAZ1B|BBS7|CAPN10|CASK|CC2D1A|CCBE1|CNKSR1|COQ5|CRBN|CREBBP|CTCF|CTNND2|CUL4B|DCAF17|DCAF7|DISC1|DLAT|DLG3|DNMT3A|EHMT1|ENTPD1|ERCC3|EZH2|FLNA|GATM|GPC3|GRIN2B|GTF2H5|GTF2IRD1|HEXA|HUWE1|IDS|IGBP1|IL1RAPL1|INPP5E|IQSEC2|KANSL1|KCNA2|KIF1BP|KIRREL3|LAMP2|LINS1|MAGT1|MAN1B1|MBD5|MECP2|MED12|MFSD2A|NAGLU|NRAS|NSD1|NSDHL|PARP1|PDCD10|PDHB|PDHX|PEX1|PEX10|PEX6|PHF6|PHF…
Cardiovascular Diseases	MESH:D002318	Cardiovascular disease	1,20e-20	ABCG8|ABO|ACE|ACLY|ACOT2|ACTN2|ADCY5|ADIPOQ|ADORA3|AGK|AKAP9|AKT1S1|ALAD|ALDH2|ALDH6A1|ALOX5|APEX1|APLP2|APOE|ARNTL|ATF3|ATOX1|ATP2A2|B2M|BAD|BAZ1B|BCL2|BECN1|BNIP3|CANX|CAPZB|CAT|CBL|CBX7|CCND2|CDH2|CDH5|CEBPB|CIRBP|CITED2|CKB|CKM|CLCNKA|COL5A2|CREB1|CS|CSRNP1|CST3|CTC1|CTTNBP2|CXCR3|CYP27A1|DAB2IP|DCAF17|DDAH2|DIABLO|DLAT|DNAH5|DNM1L|DSC2|DSG2|DUSP5|DYNLL1|ECE1|EFNA5|EGFR|EHMT1|EIF2A|EIF2AK3|EN…
Neurobehavioral Manifestations	MESH:D019954	Nervous system disease|Signs and symptoms	1,49e-20	ACBD6|AP1S2|ARHGEF6|ARID1A|ASXL1|ATG5|BAZ1B|BBS7|BCL11A|BCL2|CAPN10|CASK|CC2D1A|CCBE1|CHRNA7|CNKSR1|COQ5|CRBN|CREBBP|CTCF|CTNND2|CUL4B|DCAF17|DCAF7|DISC1|DLAT|DLG3|DNMT3A|EHMT1|ENTPD1|ERCC3|EZH2|FKBP5|FLNA|GATM|GPC3|GRIN2A|GRIN2B|GTF2H5|GTF2IRD1|HEXA|HUWE1|IDS|IGBP1|IGF2|IL1RAPL1|INPP5E|IQSEC2|KANSL1|KCNA2|KIF1BP|KIRREL3|LAMP2|LINS1|MAGT1|MAN1B1|MBD5|MECP2|MED12|MFSD2A|MICU1|MIF|NAGLU|NPC1|NRAS|N…
Genital Diseases, Female	MESH:D005831	Urogenital disease (female)	2,97e-17	ABCB6|ABO|ADARB1|ADIPOR1|ADIPOR2|ANKRD1|ANXA3|AQP3|ARID1A|ARNT|ARNTL|ASPM|ATF1|ATF3|BCL11A|BCL2|BCL9|BMP7|BMPR1B|BRCA2|BRD8|CARMIL3|CCND2|CCNE2|CDH1|CEBPB|CEP55|CHMP4C|COL11A1|CPM|CSRP1|CYB5A|CYP19A1|DCBLD2|DDX5|DIAPH2|DIO2|EGFR|EIF2B1|EIF2B4|EIF2B5|ELAVL1|EPCAM|ERRFI1|EZH2|FKBP5|FLT4|GADD45A|HACD1|HBEGF|HDAC1|HELLS|HERC5|HES1|HSD3B2|IGF1R|IL11RA|IL6ST|ITGB1|KLF9|LMNA|LRRK2|MAPK1|MAPK8IP3|MAPRE3|…
Heart Diseases	MESH:D006331	Cardiovascular disease	3,36e-17	ABCG8|ABO|ACE|ACLY|ACOT2|ACTN2|ADCY5|ADIPOQ|ADORA3|AGK|AKAP9|ALDH2|ALDH6A1|APEX1|APLP2|APOE|ARNTL|ATF3|ATP2A2|B2M|BAZ1B|BCL2|BECN1|CANX|CAPZB|CAT|CBL|CCND2|CDH2|CIRBP|CITED2|CKB|CKM|CREB1|CS|CSRNP1|CTTNBP2|DAB2IP|DCAF17|DDAH2|DIABLO|DLAT|DNAH5|DNM1L|DSC2|DSG2|ECE1|EGFR|EHMT1|EIF2A|EIF2AK3|ENSA|EPHA2|EPHX2|EYA4|F3|FBLN5|FLNA|FSTL1|GATM|GHR|GJA1|GK|GNA12|GNAI2|GPC3|GSTP1|GTF2IRD1|HADHA|HBEGF|HDAC1|…
Liver Cirrhosis	MESH:D008103	Digestive system disease	1,04e-16	ABCC5|ABCG2|ABCG8|ACAT1|ACBD4|ACOT9|ACP5|ACTN1|ADIPOQ|ADORA3|AKTIP|ALAD|ALDH2|ANXA2|ANXA3|AP1S2|APAF1|AQP7|ARNT|ASAH1|ATF3|ATRN|B9D1|BCL2|BICD2|BLOC1S2|BMP7|C7|CAPG|CAT|CD68|CDH5|CDK1|CDKN2AIPNL|CES2|CNPY4|COL5A2|COQ10A|CROT|CTSS|CTTNBP2NL|CXADR|CYP27A1|DBNDD2|DCXR|DUS1L|DUSP16|ECT2|EIF4E3|ELOVL5|ENPP2|EPCAM|F3|FAM102B|FAM49A|FAM89A|FBXO9|FLNA|FSTL1|GALC|GGH|GHR|GJA1|GK|GLT8D1|GNAI2|GNPDA1|GPT|GS…
Liver Cirrhosis, Experimental	MESH:D008106	Digestive system disease	3,36e-16	ABCC5|ABCG8|ACAT1|ACBD4|ACOT9|ACP5|ACTN1|ADIPOQ|ADORA3|AKTIP|ALDH2|ANXA2|ANXA3|AP1S2|APAF1|AQP7|ASAH1|ATF3|ATRN|B9D1|BICD2|BLOC1S2|BMP7|C7|CAPG|CD68|CDH5|CDK1|CDKN2AIPNL|CES2|CNPY4|COL5A2|COQ10A|CROT|CTSS|CTTNBP2NL|CXADR|DBNDD2|DCXR|DUS1L|DUSP16|ECT2|EIF4E3|ELOVL5|ENPP2|EPCAM|FAM102B|FAM49A|FAM89A|FBXO9|FLNA|FSTL1|GALC|GGH|GHR|GJA1|GK|GLT8D1|GNAI2|GNPDA1|GPT|GSTM1|GULP1|HAGH|HELLS|HEXIM1|HIP1|HOP…
Craniofacial Abnormalities	MESH:D019465	Congenital abnormality|Musculoskeletal disease	4,75e-16	ANO5|APAF1|ARID1A|ASPM|ASXL1|BMPR1A|BMPR1B|CANT1|CASK|CBL|CCBE1|CEP63|CHD8|COL11A1|COL11A2|COL2A1|CREBBP|DCAF7|DLX6|DNM1L|DNMT3A|ECE1|EGFR|EHMT1|EPHA2|ESCO2|EZH2|FADD|FAM58A|FLNA|FLNB|GAS1|GATA2|GJA1|GLI2|GPC4|GSC|GTF2IRD1|HRAS|HUWE1|IGBP1|IGF2|IRF6|ITCH|ITGB1BP1|KANSL1|KIF1BP|LIG4|LMNA|MCPH1|MECP2|MED12|MFSD2A|MNT|MRPS16|MYC|NHEJ1|NOTCH1|NRAS|NSD1|NSDHL|OCLN|PAX3|PDCD10|PDGFRA|POLR1D|PPM1B|PREPL…
Hemic and Lymphatic Diseases	MESH:D006425		6,98e-16	ABCC12|ABCG2|ABL1|ALAD|ALOX5|ANK1|ANXA11|AP3B1|APOE|ARHGAP29|ARID1A|ARNT|ARNTL|ASXL1|ATG5|ATP6AP1|B2M|BCL2|BCL6|BMP6|BNIP3|BRCA2|CAPN14|CARD11|CAT|CBL|CBX7|CCBE1|CCDC86|CDK1|CFLAR|CLTC|CNOT3|COL5A2|CPEB1|CREBBP|CRY2|CSNK2A1|CTCF|CYB5A|CYLD|DAPK1|DGKE|DNMT3A|DTNBP1|EIF2AK1|EIF4E|EPB41|EZH2|F3|FANCC|FANCD2|FIP1L1|FLT4|G6PC3|GAR1|GATA2|GFI1|GNA13|GPI|GSS|GSTP1|HES1|HPS1|HPS3|HPS4|HPS5|HPS6|HRAS|IDH2…
Connective Tissue Diseases	MESH:D003240	Connective tissue disease	1,47e-15	ABCC5|ABCG2|ADIPOQ|AFF3|ALOX5|ANO5|ANXA3|AVL9|B3GNT2|B3GNT9|BEND2|BMP6|BTG3|C9ORF72|CAMSAP1|CAPG|CAT|CBL|CCR6|COL11A1|COL11A2|COL2A1|COL4A3|COL4A4|COL5A2|CRABP1|CTTN|CXCR4|DAPK1|DDIT4|DUSP4|EFEMP2|ELF2|EPHA2|FBLN5|FKBP5|FTH1|GADD45A|GALNS|GART|GATA2|GDF5|GGH|GJB2|GLB1|GNS|HBEGF|HCLS1|HRAS|HYAL1|IDS|IDUA|IGF1R|IL6ST|IRAK1BP1|ITGB5|KAT6B|LEMD3|LGALS1|LMNA|LPP|MAPK1|MARCKS|MED12|MIF|MMP9|MTRR|MYDGF|…
Head and Neck Neoplasms	MESH:D006258	Cancer	1,60e-14	ABCG2|ABL1|AKAP13|AKT2|ALDH2|ANXA2|AQP3|ARID1A|ASPM|B2M|BCL11A|BCL2|CCDC6|CDC73|CDH1|CFL1|CRABP1|CREBBP|CRTC1|CSTB|CYP19A1|DAPK1|EFHD1|EGFR|ELMO1|ENPP2|FAT2|GDI2|GINS2|GLO1|HIF1A|HRAS|HSPA8|KDM6A|KDR|LOXL2|MAPK1|MARCKS|MARK2|MGMT|MLH3|MRPL13|NDRG1|NFE2L2|NOTCH1|NOTCH2|NSDHL|PAX3|PFN1|PGAM1|PLCE1|PRDM2|PRKAR1A|PSME1|PTGES2|PTK2|RAD51|RAP1GAP|RB1|RBFOX2|SLC30A7|SLC39A6|SLC5A5|SOD2|SOX4|STAT3|STAT6|…
Leukemia	MESH:D007938	Cancer	1,71e-14	ABCG2|ABL1|ALOX5|ANXA2|ANXA6|ARHGEF12|ARNT|ARNTL|ASMTL|ASXL1|BAD|BCL2|BMP6|CAPG|CAPN2|CARD11|CBL|CFLAR|CHIC2|CHMP5|CNOT3|CPEB1|CRY2|CSNK2A1|CST3|CTCF|DAPK1|DCAF7|DDIT4|DNMT3A|EZH2|F3|FOXO1|GATA2|GFI1|GLI2|GSTM1|GSTP1|IDH2|IFI30|IRF2BP2|ITGA4|KANSL1|LEF1|LPP|MGA|MGMT|MTOR|MTRR|MYC|MYH11|NOTCH1|NQO1|NRAS|NSD1|NUP98|P2RX7|PER3|PHF6|PICALM|PLCG1|POLB|POT1|PPP1R13L|PRKAR1A|PRKCZ|PRKD2|PSIP1|PTPN2|RAC2…
Prostatic Neoplasms	MESH:D011471	Cancer|Urogenital disease (male)	2,82e-14	ABO|ACE|ADI1|ALAD|ANXA3|APEX1|APPL2|ARL6IP1|ASZ1|ATF3|B2M|BAD|BCL2|BMP7|BMPR1B|BNIP3|BRCA2|CAPNS1|CCHCR1|CCND2|CDH1|CIZ1|CREBBP|CREG1|CSRP1|CST1|CTSB|CYP19A1|CYP7B1|DAB2IP|DCAF6|DCXR|DIABLO|EFEMP2|EGFR|EI24|ENPP5|EPCAM|EPHB2|ERP44|EZH2|FBLN5|FOXP4|GADD45A|GHR|GJA1|GNG5|GRB7|GSTK1|GSTM1|GSTM3|GSTP1|HERPUD1|HIF1A|HIP1|HNF1B|HNRNPH1|HSD3B2|HSP90B1|IRS1|IVNS1ABP|JUP|MED12|MIF|MMP9|MSH3|MXI1|MYC|MYCL|…
Genital Neoplasms, Male	MESH:D005834	Cancer|Urogenital disease (male)	3,03e-14	ABO|ACE|ADI1|ALAD|ANXA3|APEX1|APPL2|ARL6IP1|ASZ1|ATF3|B2M|BAD|BCL2|BMP7|BMPR1B|BNIP3|BRCA2|CAPNS1|CCHCR1|CCND2|CDH1|CIZ1|CREBBP|CREG1|CSRP1|CST1|CTSB|CYP19A1|CYP7B1|DAB2IP|DAZL|DCAF6|DCXR|DIABLO|EFEMP2|EGFR|EI24|ENPP5|EPCAM|EPHB2|ERP44|EZH2|FBLN5|FOXP4|GADD45A|GHR|GJA1|GNG5|GRB7|GSTK1|GSTM1|GSTM3|GSTP1|HERPUD1|HIF1A|HIP1|HNF1B|HNRNPH1|HRAS|HSD3B2|HSP90B1|IRS1|IVNS1ABP|JUP|MED12|MIF|MMP9|MSH3|MXI1…
Immune System Diseases	MESH:D007154	Immune system disease	4,13e-14	ABCC5|ABCG2|ABL1|ACE|ACP5|ADIPOQ|AFF3|ALDH2|ALOX5|ANXA3|APOE|ARAP3|ARHGAP29|ARHGAP4|ARID1A|ARNT|ATG5|ATP6AP1|AURKB|AVL9|B2M|B3GNT2|B3GNT9|BAG3|BCL2|BCL6|BEND2|BMP6|BNIP3|BTG3|C7|C9ORF72|CAMSAP1|CAPN14|CARD11|CAT|CBLB|CBX7|CCBE1|CCDC86|CCR6|CCT3|CCT7|CD81|CDK1|CFLAR|CISH|CLTC|CNOT3|COPS5|CORO1C|CPEB1|CREBBP|CSNK2A1|CST1|CTCF|CTTN|CUL1|CUL4A|CXCR3|CXCR4|DAPK1|DDIT4|DERL1|DNAH5|DNMT3A|DUSP4|EIF2AK3|…
Prostatic Diseases	MESH:D011469	Urogenital disease (male)	4,52e-14	ABO|ACE|ADI1|ALAD|ANXA3|APEX1|APPL2|ARL6IP1|ASZ1|ATF3|B2M|BAD|BCL2|BMP7|BMPR1B|BNIP3|BRCA2|CAPNS1|CCHCR1|CCND2|CDH1|CIZ1|CREBBP|CREG1|CSRP1|CST1|CTSB|CYP19A1|CYP7B1|DAB2IP|DCAF6|DCXR|DIABLO|EFEMP2|EGFR|EI24|ENPP5|EPCAM|EPHB2|ERP44|EZH2|FBLN5|FOXP4|GADD45A|GHR|GJA1|GNG5|GRB7|GSTK1|GSTM1|GSTM3|GSTP1|HERPUD1|HIF1A|HIP1|HNF1B|HNRNPH1|HSD3B2|HSP90B1|IRS1|IVNS1ABP|JUP|MED12|MIF|MMP9|MSH3|MXI1|MYC|MYCL|…
Musculoskeletal Abnormalities	MESH:D009139	Congenital abnormality|Musculoskeletal disease	7,81e-14	ANO5|APAF1|ARID1A|ASPM|ASXL1|B3GLCT|BMPR1A|BMPR1B|CANT1|CASK|CBL|CCBE1|CCND2|CEP63|CHD8|COL11A1|COL11A2|COL2A1|CREBBP|DCAF7|DLX6|DNM1L|DNMT3A|ECE1|EGFR|EHMT1|EPHA2|ESCO2|EZH2|FADD|FAM58A|FLNA|FLNB|GAS1|GATA2|GDF5|GDF6|GJA1|GJB2|GLI2|GPC4|GSC|GTF2IRD1|HRAS|HUWE1|IFT80|IFT88|IGBP1|IGF2|IRF6|ITCH|ITGB1BP1|KANSL1|KIF1BP|LIG4|LMNA|LMX1B|MCPH1|MECP2|MED12|MFSD2A|MMP9|MNT|MRPS16|MYC|NHEJ1|NOTCH1|NOTCH2|…
Urologic Diseases	MESH:D014570	Urogenital disease (female)|Urogenital disease (male)	2,87e-13	ABCD3|ACAT1|ACE|ADIPOQ|ADIPOR1|AKAP13|ALAD|ANPEP|APAF1|APOE|APRT|AQP3|ARID1A|AS3MT|ATP5D|AURKB|B2M|BCS1L|BRCA2|BTG3|CAPG|CARD11|CAT|CD68|CDH1|CLCNKA|COL4A3|COL4A4|CORO1C|CPT1A|CRABP1|CRADD|CREBBP|CST3|CTSB|CXCR3|DAPK1|DGKE|DIRC2|EGFR|ELMO1|EPHX2|F3|FLT4|FMN2|FSTL1|GATM|GGH|GLIS2|GPC3|GRB7|GSTM1|GSTP1|HBEGF|HNF1B|HRAS|HSPA9|IFT80|IFT88|IGF2|IGSF21|INPP5E|INVS|KCNMA1|KDM6A|KDR|KIF15|KNG1|KYAT1|LGAL…
Chemically-Induced Disorders	MESH:D064419		4,59e-13	ABCC12|ABCG2|ACE|ADAM8|ADARB2|ADCY1|ADIPOQ|AFF3|AKAP9|ALAD|ALDH2|ALOX5|ANXA2|APOE|APPL2|ARL6IP5|ARNT|AS3MT|ATG5|BCL2|BNIP3|BTD|C10ORF11|CAMK2B|CAMK4|CAT|CCHCR1|CDCP1|CES2|CHCHD3|CHD1L|CHRNA7|CIRBP|COPS5|CREB1|CRHR1|CST3|CUL1|CUL4A|DERL1|DNAJB9|DSC2|EDEM1|EGLN2|EHHADH|EIF2AK1|ELMO1|EPHX2|ERCC3|FAAH|FDFT1|FKBP15|FRMD4A|GABBR1|GAD1|GADD45A|GGH|GPT|GRIA4|GRIN2A|GSTM1|GSTM3|GSTP1|HACL1|HADHA|HDAC5|HSP…
Abnormalities, Multiple	MESH:D000015	Congenital abnormality	7,37e-13	ABCD3|ARID1A|ARNTL|BBS12|BBS2|BBS5|BBS7|BLM|CAT|CIB2|CREBBP|CTCF|CTNND2|DCAF7|EPHA2|ERCC3|EZH2|FLNB|FTO|GAS1|GJB2|GLI2|GTF2H5|HIBCH|HRAS|IFT80|IGF1R|IGF2|IKBKG|INPP5E|IRF6|KANSL1|LMX1B|MECP2|MED12|MMP9|MPLKIP|NOTCH2|NRAS|NSD1|NSDHL|OCRL|PAX3|PEPD|PEX1|PEX10|PEX19|PEX2|PEX3|PEX6|PKP1|PLOD1|PORCN|PRKAR1A|PRPS1|RAD21|RAF1|RAI1|RCAN1|SALL1|SEMA3E|SIX3|SMARCB1|SMARCE1|SNAP29|SOD2|STAG2|TBCE|TERT|TGFBR…
Urologic Neoplasms	MESH:D014571	Cancer|Urogenital disease (female)|Urogenital disease (male)	8,19e-13	AKAP13|ALAD|ANPEP|APAF1|APRT|AQP3|ARID1A|AS3MT|ATP5D|BRCA2|BTG3|CAPG|CARD11|CDH1|CRABP1|CRADD|CREBBP|CTSB|DAPK1|DIRC2|EGFR|FLT4|FMN2|GGH|GPC3|GRB7|GSTM1|GSTP1|HNF1B|HRAS|HSPA9|IGF2|IGSF21|KCNMA1|KDM6A|KYAT1|LMAN2L|LOXL4|LRRK2|MAPK1|MTOR|MYC|NAV3|NCOR1|NDRG1|NF2|NQO1|OGG1|PAK1|PDHB|POLB|POU6F2|PRDM2|RAF1|RASSF1|RASSF5|RB1|RELA|SLC12A7|SLC2A1|SLC5A5|SMARCB1|SOD2|SRC|STAG2|TERT|TFE3|TGM2|TP53|TSC1|U…
Genital Diseases, Male	MESH:D005832	Urogenital disease (male)	1,01e-12	ABO|ACE|ADI1|ALAD|ALDH2|ANXA3|APEX1|APPL2|ARL6IP1|ASZ1|ATF3|B2M|BAD|BCL2|BMP7|BMPR1B|BNIP3|BRCA2|BRWD1|CAPNS1|CBL|CCHCR1|CCND2|CDH1|CIZ1|CREBBP|CREG1|CSRP1|CST1|CTSB|CYP19A1|CYP7B1|DAB2IP|DAZL|DCAF6|DCXR|DIABLO|EFEMP2|EGFR|EI24|ENPP5|EPCAM|EPHB2|ERP44|EZH2|FBLN5|FOXP4|GADD45A|GHR|GJA1|GNG5|GRB7|GSTK1|GSTM1|GSTM3|GSTP1|HERPUD1|HIF1A|HIP1|HNF1B|HNRNPH1|HRAS|HSD3B2|HSP90B1|INPP5E|IRS1|IVNS1ABP|JUP|M…
Breast Neoplasms	MESH:D001943	Cancer|Skin disease	1,04e-12	ABCG2|ABL1|AKT2|APRT|ATF4|BAG1|BARD1|BCL2|BRCA2|C1QBP|CAT|CDH1|CDH5|CENPF|CFL1|CMC2|CPT1A|CUL5|CXCR4|CYP19A1|DNMT3A|EGFR|EIF2S2|EPHB4|EZH2|F3|FBL|FGD5|FKBPL|FLNA|FTO|GNAI2|GPI|GRB7|GSTP1|GUCY1A2|HES1|HEY2|HIF1A|HNRNPK|HNRNPL|HRAS|IGBP1|IGF1R|KDR|KRT18|LLGL1|LOXL2|MAP2K7|MAP3K1|MED12|MFGE8|MIF|MMP9|MRPL13|MRPS28|MSH6|MTDH|NCOR1|NDRG1|NOTCH1|NOTCH2|NQO1|NRCAM|NRG1|NRIP1|OCLN|PAK1|PALB2|PARP1|PDPK1|…
Breast Diseases	MESH:D001941	Skin disease	1,13e-12	ABCG2|ABL1|AKT2|APRT|ATF4|BAG1|BARD1|BCL2|BRCA2|C1QBP|CAT|CDH1|CDH5|CENPF|CFL1|CMC2|CPT1A|CUL5|CXCR4|CYP19A1|DNMT3A|EGFR|EIF2S2|EPHB4|EZH2|F3|FBL|FGD5|FKBPL|FLNA|FTO|GNAI2|GPI|GRB7|GSTP1|GUCY1A2|HES1|HEY2|HIF1A|HNRNPK|HNRNPL|HRAS|IGBP1|IGF1R|KDR|KRT18|LLGL1|LOXL2|MAP2K7|MAP3K1|MED12|MFGE8|MIF|MMP9|MRPL13|MRPS28|MSH6|MTDH|NCOR1|NDRG1|NOTCH1|NOTCH2|NQO1|NRCAM|NRG1|NRIP1|OCLN|PAK1|PALB2|PARP1|PDPK1|…
Carbohydrate Metabolism, Inborn Errors	MESH:D002239	Genetic disease (inborn)|Metabolic disease	1,22e-12	ACE|ALG1|ALG2|ALG9|BCS1L|BTD|COG1|COG4|COG7|COG8|COX15|DCXR|DLAT|DPAGT1|FUCA1|GALE|GALK1|GALNS|GALT|GK|GLB1|GNPTAB|GNS|HYAL1|IDS|IDUA|LAMP2|LDHA|LRPPRC|MCOLN1|MGAT2|MPDU1|NAGLU|NDUFAF2|PCK1|PDHB|PDHX|PFKM|PHKA1|PRKAG3|SLC2A1|SLC35A1|SLC35C1|TACO1
Thoracic Neoplasms	MESH:D013899	Cancer	1,47e-12	ACE|ADCY1|APOE|ARHGAP35|ATF3|ATOX1|AVEN|BECN1|BRCA2|CAPG|CAT|CHRNA7|CKB|CORO1C|COX17|CREBBP|CYLD|DAB2IP|DAPK1|DDX51|DNMT3A|DUSP3|EGFR|EIF2B4|EIF2B5|GJA1|GRB7|GSTM1|GSTP1|HES1|HRAS|IGBP1|IKBKG|ITGB1|KHSRP|KLF5|LGALS1|LMNA|LYRM9|MAP2K7|MAP3K8|MAPK1|MMP9|MSH3|MSH6|MXRA5|MYC|MYCL|NDRG1|NF2|NFE2L2|NFYA|NOTCH2|NQO1|OGG1|PGAM1|PLBD1|PRKAR1A|PSAT1|PTPN1|PXN|RAF1|RAMP2|RASA1|RASSF1|RB1|RBM7|RECK|ROBO1|RRA…
Neoplasms, Squamous Cell	MESH:D018307	Cancer	2,35e-12	ABCG2|ALDH2|ANXA2|AQP3|B2M|BRCA2|CDH1|CFL1|CRABP1|CREBBP|CSNK2A1|CSTB|CTTN|EGFR|FAT2|GDI2|GLO1|GSTM1|HDAC1|HIF1A|HRAS|HSPA8|ITGA5|ITGB1|KDM6A|KLF5|LOXL2|MAPK1|MGMT|MMP9|MRPL13|MYC|NDRG1|NFE2L2|NOTCH1|NOTCH2|NQO1|NRF1|NSDHL|PFN1|PGAM1|PLCE1|PSME1|PTK2|RASA1|RB1|RSPO1|SLC39A6|SOD2|STAT3|TFAM|TNFRSF10B|TP53|TP63|TPM1|TSC1|TXNDC17|UMPS|VEGFA
Vascular Diseases	MESH:D014652	Cardiovascular disease	2,43e-12	ABCG8|ABO|ACE|ACOT2|ADCY5|ADIPOQ|ADORA3|AKT1S1|ALAD|ALDH2|ALDH6A1|ALOX5|APLP2|APOE|ARNTL|ATF3|ATOX1|ATP2A2|BAD|BCL2|BECN1|BNIP3|CANX|CAPZB|CAT|CBL|CBX7|CCND2|CDH2|CDH5|CEBPB|CIRBP|CKB|CKM|CLCNKA|COL5A2|CREB1|CST3|CTC1|CTTNBP2|CXCR3|CYP27A1|DAB2IP|DDAH2|DIABLO|DLAT|DNM1L|DUSP5|DYNLL1|ECE1|EFNA5|EIF2A|EIF2AK3|ENSA|F3|FBLN5|GATM|GHR|GJA1|GK|GLA|GNA12|GPT|GRIN2B|GSTM1|GSTP1|HADHA|HBEGF|HIF1A|HK2|HMOX…
Respiratory Tract Neoplasms	MESH:D012142	Cancer|Respiratory tract disease	3,10e-12	ACE|ADCY1|APOE|ARHGAP35|ATF3|ATOX1|AVEN|BECN1|BRCA2|CAPG|CAT|CHRNA7|CKB|CORO1C|COX17|CREBBP|CYLD|DAB2IP|DAPK1|DDX51|DNMT3A|DUSP3|EGFR|EIF2B4|EIF2B5|GJA1|GRB7|GSTM1|GSTP1|HES1|HRAS|IGBP1|IKBKG|ITGB1|KHSRP|KLF5|LGALS1|LMNA|LYRM9|MAP2K7|MAP3K8|MAPK1|MMP9|MSH3|MSH6|MXRA5|MYC|MYCL|NDRG1|NF2|NFE2L2|NFYA|NOTCH2|NQO1|OGG1|PAX3|PGAM1|PLBD1|PSAT1|PXN|RAF1|RAMP2|RASA1|RASSF1|RB1|RBM7|RECK|ROBO1|RRAD|RYR2|SA…
Lung Neoplasms	MESH:D008175	Cancer|Respiratory tract disease	3,87e-12	ACE|ADCY1|APOE|ARHGAP35|ATF3|ATOX1|AVEN|BECN1|BRCA2|CAPG|CAT|CHRNA7|CKB|CORO1C|COX17|CREBBP|CYLD|DAB2IP|DAPK1|DDX51|DNMT3A|DUSP3|EGFR|EIF2B4|EIF2B5|GJA1|GRB7|GSTM1|GSTP1|HES1|HRAS|IGBP1|IKBKG|ITGB1|KHSRP|KLF5|LGALS1|LMNA|LYRM9|MAP2K7|MAP3K8|MAPK1|MMP9|MSH3|MSH6|MXRA5|MYC|MYCL|NDRG1|NF2|NFE2L2|NFYA|NOTCH2|NQO1|OGG1|PGAM1|PLBD1|PSAT1|PXN|RAF1|RAMP2|RASA1|RASSF1|RB1|RBM7|RECK|ROBO1|RRAD|RYR2|SATB2|S…
Leukemia, Myeloid	MESH:D007951	Cancer	7,41e-12	ABL1|ALOX5|ANXA2|ANXA6|ARHGEF12|ARNTL|ASMTL|ASXL1|BCL2|CAPG|CAPN2|CBL|CHIC2|CHMP5|CRY2|CST3|CTCF|DAPK1|DCAF7|DNMT3A|EZH2|F3|FOXO1|GATA2|GFI1|GLI2|GSTP1|IDH2|IFI30|IRF2BP2|KANSL1|LPP|MYC|MYH11|NQO1|NRAS|NSD1|NUP98|PER3|PICALM|PRKAR1A|PSIP1|RAC2|RAD21|RAP1GAP|SEPT9|SH2B3|SH3GL1|SMO|STAG2|STAT3|SYNGR1|TCEA2|TERT|TP53|UMPS|VEGFA|ZRSR2
Carcinoma, Squamous Cell	MESH:D002294	Cancer	8,28e-12	ABCG2|ALDH2|ANXA2|AQP3|B2M|CDH1|CFL1|CRABP1|CREBBP|CSNK2A1|CSTB|CTTN|EGFR|FAT2|GDI2|GLO1|GSTM1|HDAC1|HIF1A|HRAS|HSPA8|ITGA5|ITGB1|KDM6A|KLF5|LOXL2|MAPK1|MGMT|MMP9|MRPL13|MYC|NDRG1|NFE2L2|NOTCH1|NOTCH2|NRF1|NSDHL|PFN1|PGAM1|PLCE1|PSME1|PTK2|RASA1|RB1|RSPO1|SLC39A6|SOD2|STAT3|TFAM|TNFRSF10B|TP53|TP63|TPM1|TSC1|TXNDC17|UMPS|VEGFA
Kidney Diseases	MESH:D007674	Urogenital disease (female)|Urogenital disease (male)	9,08e-12	ABCD3|ACAT1|ACE|ADIPOQ|ADIPOR1|AKAP13|ALAD|APAF1|APOE|APRT|AURKB|B2M|BCS1L|BRCA2|BTG3|CAPG|CARD11|CAT|CD68|CLCNKA|COL4A3|COL4A4|CORO1C|CPT1A|CRABP1|CRADD|CST3|CTSB|CXCR3|DAPK1|DGKE|DIRC2|EGFR|ELMO1|EPHX2|F3|FLT4|FMN2|FSTL1|GATM|GLIS2|GPC3|GRB7|GSTM1|GSTP1|HBEGF|HNF1B|HSPA9|IFT80|IFT88|IGF2|INPP5E|INVS|KCNMA1|KDR|KIF15|KNG1|KYAT1|LGALS1|LMAN2L|LRRK2|MAPK1|MMP9|MPV17|MTOR|MXI1|MYC|NAV3|NDRG1|NEK8|N…
Heredodegenerative Disorders, Nervous System	MESH:D020271	Genetic disease (inborn)|Nervous system disease	1,75e-11	AARS|AP1S2|AP5Z1|APOE|ARHGEF6|ASPA|ATXN2|CASK|CLN5|CNBP|COQ8A|CSTB|CUL4B|CYP7B1|DIABLO|DLAT|DLG3|DNM2|EXOSC3|FAAH|FGD4|FIS1|FLNA|FXN|GARS|GFI1|HSPA8|HUWE1|IDS|IKBKAP|IL1RAPL1|IP6K2|IQSEC2|KIAA0196|LMNA|LOXL2|LZTR1|MAGT1|MAPK1|MECP2|MED12|MFN1|MFN2|MFSD8|MPV17|MSH2|MTMR2|NDRG1|NEFL|NF2|NIPA1|NPHP1|NQO1|NSDHL|OGG1|OPA3|PANK2|PARP1|PDHB|PDHX|PEX1|PEX10|PHF6|PHF8|PLEKHG5|PLP1|PRPS1|PTPN1|RAB7A|RBM17|…
Bone Diseases	MESH:D001847	Musculoskeletal disease	2,02e-11	ACP5|ADCY5|ADGRG6|ALPL|ANK1|ANKRD11|ANO5|ANTXR2|ANXA2|ASXL1|BCL2|BMP7|BMPR1B|CANT1|CAT|CD68|CDC73|CHST3|COL11A1|COL11A2|COL2A1|CREBBP|CTC1|CYP19A1|CYP27A1|EIF2AK3|ESCO2|EXT1|EZH2|FAM58A|FLNA|FLNB|FTO|GDF5|GDF6|GHR|GJA1|GLB1|GLI2|GNPTAB|GPC3|IDH2|IFT80|IGF2|IKBKG|IRF6|ITGB1BP1|KCNMA1|KDR|LEMD3|LFNG|LMNA|LPIN2|MCOLN1|MED12|MGAT2|MMP9|NANS|NOD2|NOTCH1|NOTCH2|NSD1|OPTN|P3H1|PAPSS2|PARK7|PARP1|PAX8|PD…
Neurodegenerative Diseases	MESH:D019636	Nervous system disease	2,35e-11	AARS|ACE|AGPAT3|AP5Z1|APOE|ASPA|ATXN2|BCL2|BECN1|BIN1|CAMK1G|CD68|CHMP2B|CHRNA7|CLN5|CNBP|COQ8A|CREBBP|CST3|CSTB|CYP7B1|DCTN1|DDIT4|DIABLO|DNM2|EIF2AK3|EIF2S1|EXOSC3|FAAH|FGD4|FIS1|FTH1|FXN|GAK|GARS|GFI1|GIGYF2|GSTM1|GSTP1|HSPA8|HSPA9|HTRA2|IGF1R|IGF2|IKBKAP|IP6K2|KIAA0196|LDLR|LMNA|LOXL2|LRRK2|LZTR1|MAPK1|MFN1|MFN2|MFSD8|MGST1|MPV17|MSH2|MTMR2|NDRG1|NEFL|NF2|NGFR|NIPA1|NPHP1|NQO1|NTRK2|OGG1|OPA3…
Skin Diseases, Genetic	MESH:D012873	Genetic disease (inborn)|Skin disease	3,80e-11	AAGAB|ALAD|ALDH3A2|ANTXR2|AP1S1|AP3B1|ATP2A2|ATP2C1|BTC|CACNA1F|CARD11|CAT|COL5A2|CPOX|CXCR3|DDB2|DKC1|DTNBP1|EFEMP2|ERCC3|FBLN5|FERMT1|GAR1|GJB2|GLB1|GTF2H5|HPS1|HPS3|HPS4|HPS5|HPS6|HRAS|IFT80|IKBKG|JUP|LAMC2|LEMD3|MLPH|MPLKIP|MSH2|MVK|MYO5A|NHP2|NSDHL|PEPD|PKP1|PLOD1|POLH|PORCN|PPARA|PPOX|PYCR1|RIN2|RSPO1|SART3|SLC39A13|SNAP29|STAT6|STS|TERT|TP63|TTC21B|TYRP1|UROD|UVSSA|XPC|XYLT2|ZNF365
Neoplasms, Neuroepithelial	MESH:D018302	Cancer	3,93e-11	ARID1A|BARD1|BRCA2|BRD2|CAT|CLCN3|CSTB|CTNND2|CTSB|EGFR|EHMT1|EPHB2|EWSR1|FTH1|GSTP1|HES1|HEY2|HIF1A|HRAS|IDH2|KAT6A|KIAA1549|LATS1|LZTR1|MGMT|MMP9|MPL|MSH2|MYBL1|MYC|MYCL|NCOR1|NDRG1|NOTCH1|NOTCH2|NRAS|NTRK2|PDGFRA|PIK3CG|POLK|PPM1D|PROM1|PTCH2|PTK2|RAB3A|RAF1|RASSF1|RASSF5|RB1|RECK|S100A4|SEMA3B|SLC5A5|SMO|SMYD4|STAT3|STMN1|SUZ12|TERT|TGM2|TP53|VEGFA|WDR11
Brain Diseases, Metabolic	MESH:D001928	Metabolic disease|Nervous system disease	5,90e-11	AASS|ABCD3|ACE|APOE|ASAH1|ASL|ASPA|BCS1L|C12ORF65|COX15|CPT2|CST3|DBT|DLAT|DNM1L|FUCA1|GALC|GALE|GALK1|GALT|GCDH|GLA|GLB1|GLUL|GNE|GNPTAB|HEXA|IDH2|ITM2B|LOXL2|LRPPRC|MCCC1|MCOLN1|MPV17|MTRR|MVK|NDRG1|NDUFAF2|NPC1|NPC2|OCRL|PCBD1|PDHB|PDHX|PEX1|PEX10|PEX19|PEX2|PEX3|PEX6|PLP1|PUS1|RRM2B|SOD2|STAT3|TACO1|TK2|TKT|YARS2
Adnexal Diseases	MESH:D000291	Urogenital disease (female)	6,37e-11	ABCB6|ABO|ADARB1|ANXA3|AQP3|ASPM|ATF1|ATF3|BCL11A|BCL2|BCL9|BMPR1B|BRCA2|CARMIL3|CCND2|CCNE2|CDH1|CEP55|CHMP4C|COL11A1|CYP19A1|DCBLD2|DIAPH2|EGFR|EIF2B1|EIF2B4|EIF2B5|EPCAM|ERRFI1|FLT4|GADD45A|HACD1|HELLS|HSD3B2|IL11RA|IL6ST|LMNA|MAPK1|MAPK8IP3|MAPRE3|MSH2|MSH6|MTOR|MYBL1|MYC|NFE2L2|NRG1|PDLIM4|PLEKHG5|PNPLA2|PRKD2|PWWP2B|RACGAP1|RAD51C|RAD51D|RBL2|REXO1|RHPN1|RP2|RRM2|RSPO1|SELENBP1|SLC2A1|SLC5A…
Ovarian Diseases	MESH:D010049	Endocrine system disease|Urogenital disease (female)	6,37e-11	ABCB6|ABO|ADARB1|ANXA3|AQP3|ASPM|ATF1|ATF3|BCL11A|BCL2|BCL9|BMPR1B|BRCA2|CARMIL3|CCND2|CCNE2|CDH1|CEP55|CHMP4C|COL11A1|CYP19A1|DCBLD2|DIAPH2|EGFR|EIF2B1|EIF2B4|EIF2B5|EPCAM|ERRFI1|FLT4|GADD45A|HACD1|HELLS|HSD3B2|IL11RA|IL6ST|LMNA|MAPK1|MAPK8IP3|MAPRE3|MSH2|MSH6|MTOR|MYBL1|MYC|NFE2L2|NRG1|PDLIM4|PLEKHG5|PNPLA2|PRKD2|PWWP2B|RACGAP1|RAD51C|RAD51D|RBL2|REXO1|RHPN1|RP2|RRM2|RSPO1|SELENBP1|SLC2A1|SLC5A…
Lung Diseases	MESH:D008171	Respiratory tract disease	7,17e-11	ACE|ADCY1|ADIPOQ|ALAD|ALDH2|ALOX5|APOE|ARHGAP35|ATF3|ATOX1|AVEN|BCL2|BECN1|BMP7|BRCA2|CAPG|CAT|CCR6|CEBPB|CHRNA7|CKB|COL2A1|CORO1C|COX17|CPM|CREBBP|CXCR3|CYB5A|CYLD|DAB2IP|DAPK1|DDX51|DNAH5|DNMT3A|DUSP3|EGFR|EIF2AK1|EIF2B4|EIF2B5|ELMOD2|FBLN5|GJA1|GRB7|GSTM1|GSTP1|HDAC1|HDAC5|HES1|HIF1A|HRAS|IFRD1|IGBP1|IGF1R|IKBKG|IL6ST|ITGB1|KHSRP|KLF5|LGALS1|LMNA|LYRM9|MAP2K7|MAP3K8|MAPK1|MECP2|MMP8|MMP9|MSH3|…
Pathological Conditions, Anatomical	MESH:D020763	Pathology (anatomical condition)	1,26e-10	ABCG8|ACE|ALOX5|ANO5|APOE|ATG5|ATP2A2|CASK|CAT|CCND2|CHRNA7|CITED2|CKB|CKM|COL11A1|CTTN|CUL4B|DCAF17|EIF2AK1|FBXO32|FERMT1|FLNA|FOXN1|GJA1|GSTP1|HBEGF|HIF1A|IGBP1|IGF1R|IGF2|ILK|IRF6|KCNA2|KCNMA1|MAPK1|MBTPS2|MED12|MFN2|MMP9|MRPS16|MTOR|MYC|NOTCH1|OCLN|PARP1|PEPD|PIK3CG|PIP5K1C|PKD1|PLD2|PLOD3|PPARA|PPARD|PRKCA|PRKCSH|PSEN1|RBM28|RIN2|RRAD|SHC1|SIN3A|SLC12A6|SLC1A1|SOD2|SRC|STAT3|TGFA|TGFBR2|THRA…
Disease Progression	MESH:D018450	Pathology (process)	1,46e-10	ABCD4|ABCF2|ABT1|ACAD8|APEX1|BCL2|CAT|CCT7|CDH1|CDH2|CLCN3|CNPY2|CPSF1|CTSB|DDB1|DPAGT1|EGFR|EPHA2|GSTP1|HNRNPL|HRAS|IDH3B|MRPL13|MRPS18B|MYC|NAXD|NOP56|PA2G4|PRKAB1|PTPA|PUS1|RAP1GAP|RPL13|RPL18|SERBP1|SNX5|SOD2|SREBF2|TERT|TMEM63A|UBXN1|URM1|ZEB1|ZEB2
Endocrine Gland Neoplasms	MESH:D004701	Cancer|Endocrine system disease	1,90e-10	ABO|AIP|ANXA3|AQP3|ATF3|BCL9|BRCA2|CCDC6|CCND2|CDC73|CDH1|CFLAR|CHMP4C|DAZL|EGFR|ENPP2|EPCAM|ETAA1|GADD45A|HES1|HEY2|HIF1A|HRAS|IGF1R|IGF2|IL11RA|IL6ST|KDR|KLF5|MAPK1|MED12|MEN1|MMP9|MSH2|MSH6|MTOR|MYC|NDRG1|NFE2L2|NOTCH1|NRP1|PALB2|PRDM2|PRKAR1A|PTGES2|RAD51C|RAD51D|RAP1GAP|RB1|RBL2|RFWD3|RSPO1|SELENBP1|SLC2A1|SLC5A5|SOD2|STAT3|SULF1|SYCP1|TCF7L1|TERT|TNFRSF10B|TP53|TP63|TRIM33|URI1|VEGFA|ZEB1
Disease Attributes	MESH:D020969	Pathology (process)	2,22e-10	ABCD4|ABCF2|ABT1|ACAD8|ACE|ALAD|ALDH2|APEX1|BCL2|CAT|CCBE1|CCT7|CDH1|CDH2|CISH|CLCN3|CNPY2|CPSF1|CST3|CSTB|CTSB|CYP19A1|DDB1|DNMT3A|DPAGT1|EGFR|EPHA2|FLNB|FTO|GSTM1|GSTP1|HNRNPL|HRAS|IDH3B|IRGM|MGMT|MRPL13|MRPS18B|MYC|NAXD|NOP56|OGG1|PA2G4|PRKAB1|PTPA|PUS1|RAD51|RAP1GAP|RPL13|RPL18|SERBP1|SNX5|SOD2|SREBF2|TBCE|TERT|TGFA|TMEM63A|UBXN1|URM1|XRCC3|ZEB1|ZEB2
Neoplasms, Nerve Tissue	MESH:D009380	Cancer	3,57e-10	ALAD|APEX1|ARID1A|ARL2|ARNT|BARD1|BRCA2|BRD2|CAT|CLCN3|COL2A1|CST3|CSTB|CTNND2|CTSB|DCBLD1|DNAJC15|EED|EGFR|EHMT1|EPB41|EPHB2|EWSR1|FAM160B1|FTH1|FTO|GLO1|GOPC|GRIN2A|GSTP1|HES1|HEY2|HIF1A|HRAS|IDH2|IL1RAPL1|KAT6A|KIAA1549|LATS1|LZTR1|MEN1|MGMT|MMP8|MMP9|MPL|MSH2|MTPAP|MYBL1|MYC|MYCL|NCOR1|NDRG1|NF2|NFKBIE|NOTCH1|NOTCH2|NRAS|NTRK2|PDGFRA|PIK3CG|PKMYT1|POLK|POT1|PPM1D|PROM1|PTCH2|PTER|PTK2|PTPRK|P…
Glioma	MESH:D005910	Cancer	8,17e-10	BRCA2|BRD2|CAT|CLCN3|CSTB|CTNND2|CTSB|EGFR|EHMT1|EPHB2|FTH1|GSTP1|HES1|HEY2|HIF1A|IDH2|KAT6A|KIAA1549|LATS1|LZTR1|MGMT|MMP9|MPL|MSH2|MYBL1|MYC|MYCL|NCOR1|NDRG1|NOTCH1|NOTCH2|NTRK2|PDGFRA|PIK3CG|POLK|PPM1D|PROM1|PTCH2|PTK2|RAB3A|RAF1|RASSF1|RECK|S100A4|SLC5A5|SMYD4|STAT3|STMN1|SUZ12|TERT|TGM2|TP53|VEGFA|WDR11
Respiratory Tract Diseases	MESH:D012140	Respiratory tract disease	8,34e-10	ACE|ADAM33|ADCY1|ADIPOQ|ALAD|ALDH2|ALOX5|APOE|ARHGAP35|ATF3|ATOX1|AVEN|BCL2|BECN1|BMP7|BRCA2|CAPG|CAT|CCR6|CEBPB|CHRNA7|CKB|COL2A1|CORO1C|COX17|CPM|CREBBP|CST1|CXCR3|CYB5A|CYLD|DAB2IP|DAPK1|DCTN1|DDX51|DNAH5|DNMT3A|DUSP3|EGFR|EIF2AK1|EIF2B4|EIF2B5|ELMOD2|FBLN5|GJA1|GRB7|GSTM1|GSTP1|HDAC1|HDAC5|HERC5|HES1|HIF1A|HRAS|IFI35|IFRD1|IFT80|IGBP1|IGF1R|IKBKG|IL6ST|INPP5E|ITGB1|KHSRP|KLF5|KNG1|LGALS1|LMNA…
Body Weight	MESH:D001835	Signs and symptoms	1,14e-9	ACADM|ACE|ACLY|ACP5|ADCY5|ADIPOQ|AKAP1|ALDH6A1|ANXA2|APOE|AQP7|ARHGEF12|AS3MT|ATG5|COL2A1|CS|CTSS|CYB5A|DCXR|ECHS1|ENPP2|FAAH|FBLN2|FBXO21|FSTL1|FTO|GFPT1|GLUL|HDHD2|HK2|IGF2|INPP5E|INSIG2|IQGAP1|IRS1|KCNMA1|KLF9|LDLR|LPGAT1|MAPRE1|ME1|MMP9|MTCH2|MYO10|MYO1B|NDC1|NEGR1|NEIL1|NPC1|NQO1|NSDHL|NTRK2|PARP1|PCK1|PHF6|PPARA|PPARD|PRPS1|RAI1|RAMP2|RFNG|RYK|SLU7|SOD2|STS|TBC1D1|TMEM18|TSEN2|UCP2|ZFP36|ZW…
Brain Diseases, Metabolic, Inborn	MESH:D020739	Genetic disease (inborn)|Metabolic disease|Nervous system disease	1,26e-9	AASS|ABCD3|ACE|APOE|ASAH1|ASL|ASPA|BCS1L|COX15|CST3|DBT|DLAT|FUCA1|GALC|GALE|GALK1|GALT|GLA|GLB1|GLUL|GNE|GNPTAB|HEXA|IDH2|ITM2B|LOXL2|LRPPRC|MCCC1|MCOLN1|MTRR|MVK|NDRG1|NDUFAF2|NPC1|NPC2|OCRL|PCBD1|PDHB|PDHX|PEX1|PEX10|PEX19|PEX2|PEX3|PEX6|PLP1|PUS1|SOD2|STAT3|TACO1|YARS2
Neoplasms, Germ Cell and Embryonal	MESH:D009373	Cancer	1,37e-9	APEX1|ARID1A|ARL2|ARNT|BARD1|BRCA2|BRD2|CAT|CLCN3|COL2A1|CSTB|CTNND2|CTSB|DAZL|DCBLD1|DNAJC15|EED|EGFR|EHMT1|ENTPD6|EPB41|EPHB2|EWSR1|FAM160B1|FTH1|FTO|GLO1|GOPC|GRIN2A|GSTP1|HES1|HEY2|HIF1A|HRAS|IDH2|IL1RAPL1|KAT6A|KIAA1549|LATS1|LZTR1|MEN1|MGMT|MMP8|MMP9|MPL|MSH2|MTPAP|MYBL1|MYC|MYCL|NCOR1|NDRG1|NF2|NFKBIE|NOTCH1|NOTCH2|NRAS|NTRK2|PDGFRA|PIK3CG|PKMYT1|POLK|POT1|POU5F1|PPM1D|PROM1|PTCH2|PTER|PTK…
Neuroectodermal Tumors	MESH:D017599	Cancer	1,66e-9	APEX1|ARID1A|ARL2|ARNT|BARD1|BRCA2|BRD2|CAT|CLCN3|COL2A1|CSTB|CTNND2|CTSB|DCBLD1|DNAJC15|EED|EGFR|EHMT1|EPB41|EPHB2|EWSR1|FAM160B1|FTH1|FTO|GLO1|GOPC|GRIN2A|GSTP1|HES1|HEY2|HIF1A|HRAS|IDH2|IL1RAPL1|KAT6A|KIAA1549|LATS1|LZTR1|MEN1|MGMT|MMP8|MMP9|MPL|MSH2|MTPAP|MYBL1|MYC|MYCL|NCOR1|NDRG1|NF2|NFKBIE|NOTCH1|NOTCH2|NRAS|NTRK2|PDGFRA|PIK3CG|PKMYT1|POLK|POT1|PPM1D|PROM1|PTCH2|PTER|PTK2|PTPRK|PXN|RAB3A|R…
Gonadal Disorders	MESH:D006058	Endocrine system disease	3,29e-9	ABCB6|ABO|ADARB1|ANXA3|AQP3|ASPM|ATF1|ATF3|BCL11A|BCL2|BCL9|BMPR1B|BRCA2|CARMIL3|CAT|CBL|CBX2|CCND2|CCNE2|CDH1|CEP55|CHMP4C|COL11A1|CUL4B|CYP19A1|DAZL|DCAF17|DCBLD2|DIAPH2|EGFR|EIF2B1|EIF2B4|EIF2B5|EPCAM|ERRFI1|FLT4|GADD45A|HACD1|HELLS|HSD3B2|IL11RA|IL6ST|INHBB|LMNA|MAPK1|MAPK8IP3|MAPRE3|MSH2|MSH6|MTOR|MYBL1|MYC|NFE2L2|NR3C1|NRG1|PDLIM4|PHF6|PLEKHG5|PNPLA2|PRKAR1A|PRKD2|PWWP2B|RACGAP1|RAD51C|RAD5…
Stomatognathic Diseases	MESH:D009057	Mouth disease	3,99e-9	AKT2|ALPL|ANO5|ANTXR2|ANXA2|AQP3|ARID1A|ASPM|AXIN2|B3GLCT|BCL11A|CASK|CAT|CBL|CDC73|CDH1|CHAF1B|COL11A2|COL2A1|COPS5|CST3|CUL1|CUL4A|DAPK1|DDIT4|DERL1|DNAJA1|EFHD1|EGFR|ELMO1|FADD|FERMT1|FLNB|GINS2|GJA1|GLI2|GSS|HRAS|HSPA14|HSPA8|IGBP1|IRAK1BP1|IRF6|MAPK1|MARCKS|MARK2|MGMT|MIF|MMP9|MNT|MRPL13|MYC|NDRG1|NHS|PARP1|PDCD10|PDGFRA|PGAM1|PHIP|PSMC5|PTCH2|PTK2|RB1|RBFOX2|RYK|SATB2|SLC39A13|SMARCB1|SMARC…
Bronchial Neoplasms	MESH:D001984	Cancer|Respiratory tract disease	6,22e-9	ADCY1|ATF3|AVEN|CAT|CKB|CORO1C|CREBBP|CYLD|DAPK1|DUSP3|EGFR|GSTP1|HES1|ITGB1|KHSRP|LGALS1|LYRM9|MMP9|MXRA5|MYC|MYCL|NDRG1|NFE2L2|NQO1|PGAM1|PLBD1|PSAT1|PXN|RAF1|RASSF1|RB1|RBM7|RECK|RRAD|SATB2|SDC4|SHMT2|SOD2|STAT3|SYP|TERT|TGFA|TP53|VEGFA
Carcinoma, Bronchogenic	MESH:D002283	Cancer|Respiratory tract disease	6,22e-9	ADCY1|ATF3|AVEN|CAT|CKB|CORO1C|CREBBP|CYLD|DAPK1|DUSP3|EGFR|GSTP1|HES1|ITGB1|KHSRP|LGALS1|LYRM9|MMP9|MXRA5|MYC|MYCL|NDRG1|NFE2L2|NQO1|PGAM1|PLBD1|PSAT1|PXN|RAF1|RASSF1|RB1|RBM7|RECK|RRAD|SATB2|SDC4|SHMT2|SOD2|STAT3|SYP|TERT|TGFA|TP53|VEGFA
Kidney Neoplasms	MESH:D007680	Cancer|Urogenital disease (female)|Urogenital disease (male)	6,42e-9	AKAP13|ALAD|APAF1|APRT|BRCA2|BTG3|CAPG|CARD11|CRABP1|CRADD|CTSB|DAPK1|DIRC2|FLT4|FMN2|GPC3|GRB7|GSTM1|GSTP1|HNF1B|HSPA9|IGF2|KCNMA1|KYAT1|LMAN2L|LRRK2|MAPK1|MTOR|NAV3|NDRG1|NF2|OGG1|PAK1|PDHB|POU6F2|RAF1|RASSF5|RELA|SLC2A1|SLC5A5|SMARCB1|SOD2|TFE3|TGM2|TP53|TSC1|VEGFA|ZNF804A
Leukemia, Myeloid, Acute	MESH:D015470	Cancer	7,28e-9	ANXA2|ANXA6|ARHGEF12|ASMTL|ASXL1|BCL2|CAPG|CAPN2|CHIC2|CHMP5|CST3|CTCF|DAPK1|DCAF7|DNMT3A|EZH2|F3|FOXO1|GATA2|GFI1|GLI2|IDH2|IFI30|IRF2BP2|KANSL1|LPP|MYC|MYH11|NRAS|NSD1|NUP98|PICALM|PRKAR1A|PSIP1|RAD21|RAP1GAP|SEPT9|SH3GL1|SMO|STAG2|STAT3|SYNGR1|TCEA2|TP53|UMPS
Immunoproliferative Disorders	MESH:D007160	Immune system disease	9,44e-9	ABCG2|ABL1|ARHGAP29|ARID1A|ARNT|ATP6AP1|B2M|BCL2|BCL6|BMP6|BNIP3|CARD11|CAT|CBX7|CCDC86|CDK1|CFLAR|CLTC|CNOT3|CPEB1|CREBBP|CSNK2A1|CTCF|DNMT3A|EIF4E|EZH2|GNA13|GSTP1|HES1|IDH2|ITGA4|KDSR|LEF1|LIG4|MAPK1|MGA|MTOR|MTRR|MVK|MYC|MYD88|NOM1|NOTCH1|NQO1|NRAS|OGG1|P2RX7|PARP1|PDPK1|PHF6|PIK3CG|PLCG1|POLB|POT1|PRKCQ|PRKD2|PTPN1|PTPN2|RAC2|RB1|RBL2|SHMT1|SOD2|STAT3|TERT|TP53|TSC1|TWF1|WHSC1|ZEB1
Stomach Diseases	MESH:D013272	Digestive system disease	9,76e-9	ABO|ABT1|ACAD8|ACE|ALOX5|APEX1|ARID1A|ARL6IP5|AURKB|BMP7|BNIP3|CAT|CCT7|CDH1|CDH2|CKB|CLCN3|CNPY2|CPSF1|CST1|CST7|CTC1|DCBLD2|DDB1|DPAGT1|ECHS1|EGFR|FILIP1|GADD45A|GSTP1|HBEGF|HNRNPL|HRAS|HSPA8|IDH3B|ITGA5|MAPK1|MMP9|MRPL13|MRPS18B|MYC|NAXD|NOP56|NRG1|PA2G4|PGAM1|PLA2G4A|PLCE1|PRKAA1|PRKAB1|PTPA|PUS1|RORA|RPL13|RPL18|SELENBP1|SERBP1|SNX5|SOD2|SREBF2|STAT3|TGFA|TMEM63A|TP53|UBXN1|UMPS|URM1|VEGFA|V…
Intestinal Diseases	MESH:D007410	Digestive system disease	1,12e-8	ABCA5|ABCB10|ABCB6|ABCC5|ABCD3|ABCD4|ABCG2|ABCG8|ABO|ACADM|ADIPOQ|ALDH2|ALOX5|ARNT|ATG16L1|AXIN2|BCL2|BECN1|BMPR1A|CAT|CCND2|CCR6|CDH1|CDH5|CKM|DNMT3A|ECE1|EGFR|EPCAM|EYA4|FBLN2|FLNA|GGH|GNA12|GRIN2A|GSTM1|GSTM3|GUCY1A2|HBEGF|HES1|HSPA9|IGF2|IL6ST|IRGM|KDR|KIF1BP|LEF1|MAP2K6|MCM2|MIF|MLH3|MMP9|MSH2|MSH6|MTRR|MYC|MYO9B|NOD2|NOTCH1|NQO1|NR1H4|NRAS|NRCAM|NRG1|ORMDL3|PARK7|PAX8|PLA2G4A|POLB|POLD3|POS…
Nervous System Malformations	MESH:D009421	Congenital abnormality|Nervous system disease	1,15e-8	AARS|AP1S2|AP5Z1|ASPM|CASK|CCND2|CEP63|CFL1|CHD8|CHRNA7|CYP7B1|DNM1L|DNM2|FGD4|FLNA|GARS|GAS1|GLI2|HUWE1|IGBP1|IKBKAP|ISPD|KIAA0196|KIF1BP|LMNA|MCPH1|MED12|MFN2|MFSD2A|MNT|MRPS16|MTMR2|MTOR|MTRR|NDRG1|NEFL|NHEJ1|NIPA1|NSDHL|OCLN|OPA3|PAX3|PCMT1|PCYT1A|PDGFRA|PLP1|POMT2|PSAT1|RAB7A|RAD50|RIN2|SIN3A|SIX3|SLC12A6|SLC1A1|SLC25A19|SLC25A46|SLC2A1|SOD2|TECPR2|TERT|TRAIP|TSC1|TSEN2|TSEN34|TSEN54|TXN2|VA…
Lymphatic Diseases	MESH:D008206	Lymphatic disease	1,16e-8	ABCG2|ABL1|ANXA11|APOE|ARHGAP29|ARID1A|ARNT|ATP6AP1|B2M|BCL2|BCL6|BMP6|CARD11|CAT|CCBE1|CCDC86|CDK1|CFLAR|CLTC|CNOT3|CPEB1|CREBBP|CSNK2A1|CTCF|CYLD|DNMT3A|EIF4E|EZH2|FLT4|GATA2|GNA13|GSTP1|HES1|HRAS|IDH2|IKBKG|ITGA4|KDSR|LEF1|MAPK1|MGA|MTOR|MTRR|MYC|MYD88|NOD2|NOM1|NOTCH1|NPC1|NPC2|NQO1|NRAS|OGG1|P2RX7|PDPK1|PHF6|PIK3CG|PLCG1|POLB|POT1|PRKCQ|PRKD2|PTPN1|PTPN2|RAC2|RB1|RBL2|SHMT1|SOD2|STAT3|TERT|T…
Carcinoma, Non-Small-Cell Lung	MESH:D002289	Cancer|Respiratory tract disease	1,26e-8	ATF3|AVEN|CAT|CORO1C|CYLD|DAPK1|DUSP3|EGFR|GSTP1|HES1|ITGB1|LGALS1|MMP9|MXRA5|MYC|NDRG1|NFE2L2|NQO1|PGAM1|PLBD1|PSAT1|PXN|RAF1|RASSF1|RB1|RBM7|RECK|RRAD|SDC4|SHMT2|SOD2|STAT3|SYP|TERT|TGFA|TP53|VEGFA
Myocardial Ischemia	MESH:D017202	Cardiovascular disease	1,58e-8	ABCG8|ABO|ACE|ACOT2|ADIPOQ|ADORA3|ALDH6A1|APLP2|APOE|ARNTL|ATP2A2|BCL2|BECN1|CANX|CAPZB|CAT|CCND2|CDH2|CDH5|CIRBP|CKB|CKM|CREB1|CTTNBP2|DAB2IP|DDAH2|DIABLO|DLAT|DNM1L|EIF2A|EIF2AK3|ENSA|F3|GATM|GHR|GJA1|GK|GNA12|GSTP1|HADHA|HIF1A|HK2|HSPA8|HSPA9|ID1|IL6ST|IRS1|JUP|KDR|KNG1|LDHA|LDLR|MAP3K8|MAPRE1|MIA3|MMP9|NPTN|NR4A1|NRIP1|PAPPA|PFKM|PLA2G7|PPARA|PPAT|PPM1B|PSMB5|RAB7A|RHOC|RLN3|RTN1|RYR2|SH2B3|S…
Hematologic Diseases	MESH:D006402	Blood disease	2,28e-8	ABCC12|ABL1|ALAD|ALOX5|ANK1|AP3B1|ARNTL|ASXL1|ATG5|B2M|BCL2|BNIP3|BRCA2|CAPN14|CBL|CBX7|CCBE1|CFLAR|COL5A2|CRY2|CYB5A|DAPK1|DGKE|DNMT3A|DTNBP1|EIF2AK1|EPB41|EZH2|F3|FANCC|FANCD2|FIP1L1|G6PC3|GAR1|GATA2|GFI1|GPI|GSS|GSTP1|HPS1|HPS3|HPS4|HPS5|HPS6|IGF2|KNG1|LIG4|LMAN1|LPIN2|MCFD2|MPL|MTRR|MVK|MYC|MYD88|NBEAL2|NQO1|NRAS|PALB2|PARP1|PDGFRA|PER3|PIGT|PLA2G4A|PLOD1|RAC2|RAD51C|RAG1|RPL11|RPL35A|RPS14|S…
Amino Acid Metabolism, Inborn Errors	MESH:D000592	Genetic disease (inborn)|Metabolic disease	2,42e-8	AASS|ACAD8|ACAT1|ACSF3|ALDH6A1|AP3B1|ASL|BTD|CACNA1F|DBT|DMGDH|DTNBP1|GATM|GCDH|GLUL|GSS|HIBCH|HPS1|HPS3|HPS4|HPS5|HPS6|LMBRD1|MCCC1|MCEE|MLPH|MMAA|MMAB|MMADHC|MTRR|MYO5A|PCBD1|PCCA|PCCB|PEPD|SARDH|SEPT2|SOD2|SUOX|TYRP1|XPC
Lymphoproliferative Disorders	MESH:D008232	Immune system disease|Lymphatic disease	3,21e-8	ABCG2|ABL1|ANXA11|ARHGAP29|ARID1A|ARNT|ATP6AP1|B2M|BCL2|BCL6|BMP6|BNIP3|CARD11|CAT|CBX7|CCDC86|CDK1|CFLAR|CLTC|CNOT3|CPEB1|CREBBP|CSNK2A1|CTCF|DNMT3A|EIF4E|EZH2|GNA13|GSTP1|HES1|IDH2|ITGA4|KDSR|LEF1|LIG4|MAPK1|MGA|MTOR|MTRR|MYC|MYD88|NOD2|NOM1|NOTCH1|NQO1|NRAS|OGG1|P2RX7|PARP1|PDPK1|PHF6|PIK3CG|PLCG1|POLB|POT1|PRKCQ|PRKD2|PTPN1|PTPN2|RAC2|RB1|RBL2|SHMT1|SOD2|STAT3|TERT|TP53|TSC1|TWF1|WHSC1|ZEB1
Intestinal Neoplasms	MESH:D007414	Cancer|Digestive system disease	3,68e-8	ABCA5|ABCB10|ABCB6|ABCC5|ABCD3|ABCD4|ABCG2|ALDH2|ALOX5|ARNT|AXIN2|BCL2|BECN1|BMPR1A|CCND2|CDH1|CDH5|CKM|EGFR|EPCAM|EYA4|FBLN2|GGH|GRIN2A|GSTM1|GSTM3|GUCY1A2|HES1|IGF2|IL6ST|KDR|LEF1|MAP2K6|MCM2|MLH3|MMP9|MSH2|MSH6|MTRR|MYC|NOTCH1|NQO1|NR1H4|NRAS|NRCAM|PAX8|POLB|POLD3|POSTN|PPP1R14A|PRKCA|PRKCD|PROM1|RECK|RELA|RFC1|RNF34|RRM2|S100A4|SDHD|SELENBP1|SFRP1|SH3TC1|SLC16A1|SLC2A1|SOD2|SRC|STAT3|TCF19|TC…
Liver Neoplasms	MESH:D008113	Cancer|Digestive system disease	7,41e-8	ABL1|ACE|ACLY|ANXA2|APEX1|ARID1A|ATF3|BCL2|CCDC134|CDH1|CEBPB|COPS5|CRABP1|CYLD|DACT2|EGFR|FDFT1|GLUL|GPC3|GSTM1|GSTP1|HEBP2|HRAS|HSD3B2|HSPA9|IFT88|IGBP1|IGF1R|IGF2|IQGAP1|IRF2|IRS1|KDR|KRT18|LINGO2|MACROD2|MBTPS2|ME1|MECP2|MED1|MFGE8|MMP9|MTOR|MVK|MYC|NCOR1|NDRG1|NFE2L2|NR1H4|NUDCD3|PARK7|PCK1|PGD|PKM|PKP1|PLS1|PPARA|PPAT|PTER|PTK2|RAF1|RB1|RRM2|SIX3|SLC2A1|SLC31A1|SLC40A1|SLC5A5|SOD2|SOX4|SREB…
Lymphoma	MESH:D008223	Cancer|Immune system disease|Lymphatic disease	9,83e-8	ABCG2|ARHGAP29|ARID1A|ATP6AP1|B2M|BCL2|BCL6|CARD11|CAT|CCDC86|CDK1|CFLAR|CLTC|CREBBP|CTCF|DNMT3A|EIF4E|EZH2|GNA13|GSTP1|IDH2|KDSR|MAPK1|MGA|MTOR|MYC|MYD88|NOM1|NOTCH1|NRAS|OGG1|PDPK1|PIK3CG|PLCG1|PRKCQ|PTPN1|RAC2|RB1|SHMT1|SOD2|STAT3|TP53|TWF1|ZEB1
Genital Neoplasms, Female	MESH:D005833	Cancer|Urogenital disease (female)	1,28e-7	ABO|ANXA3|AQP3|ARID1A|ATF3|BCL9|BRCA2|CCND2|CDH1|CHMP4C|EGFR|EPCAM|EZH2|GADD45A|HES1|IGF1R|IL11RA|IL6ST|MAPK1|MLH3|MSH2|MSH6|MTOR|MYC|NFE2L2|NOTCH1|NOTCH2|NRIP1|PROM1|RAD51C|RAD51D|RBL2|RSPO1|SELENBP1|SEMA3B|SEMA3F|SLC2A1|SLC5A5|SOD2|SPOP|STAT3|SULF1|SUZ12|TERT|TP53|TP63|URI1|VEGFA|ZEB1
Arthritis	MESH:D001168	Musculoskeletal disease	1,52e-7	ABCC5|ABCG2|ACSL5|ADIPOQ|AFF3|ALOX5|ANTXR2|ANXA3|AVL9|B3GNT2|B3GNT9|BEND2|BMP6|BTG3|C9ORF72|CAMSAP1|CAT|CCR6|CD68|COL11A2|COL2A1|CTTN|CXCR4|DAPK1|DDIT4|DUSP4|EGFR|ELF2|ESD|FKBP5|FRZB|GADD45A|GART|GDF5|GGH|GSTK1|HADHA|HBEGF|HCLS1|HIBCH|IDH2|IGF1R|IL6ST|IMMT|IRAK1BP1|ITGB5|KAT6B|LPP|MAPK1|MARCKS|MIF|NFKBIE|NOD2|NR4A3|NRG1|P3H3|PHIP|POU3F3|PRKCQ|PSTPIP1|PTK2|PTPN2|PTPN22|PXK|RCAN1|RERE|S100A4|SH3BGR…
Neoplastic Processes	MESH:D009385	Cancer|Pathology (process)	1,84e-7	ABL1|ACE|ALOX5|ANXA2|AQP3|ASXL1|BCL2|CAT|CDH1|CDH2|CFL1|CHRNA7|CSTB|CTNND2|CTSB|CTSS|CXCR4|DAPK1|DNMT3A|EGFR|ENPP2|FADD|FTH1|GNAI2|GPCPD1|HDLBP|HIF1A|HRAS|IDH2|IGBP1|IGF1R|IRS1|ITGA5|ITGB1|LOXL2|MAPK1|MMP9|MTDH|MYC|MYD88|NDRG1|NOTCH1|NRG1|OCLN|PARG|PDE5A|PIK3C2B|PKM|PTK2|PXN|RB1|RECK|RELA|S100A4|S1PR2|SATB2|SLC16A1|SLC2A1|SLC39A10|SLC39A4|SLC39A6|SLC40A1|SOD2|SRC|STAT3|SUMO1|TGFBR2|TKT|TLK1|TP53|…
Joint Diseases	MESH:D007592	Musculoskeletal disease	2,36e-7	ABCC5|ABCG2|ACSL5|ADIPOQ|AFF3|ALOX5|ANTXR2|ANXA3|AVL9|B3GNT2|B3GNT9|BEND2|BMP6|BTG3|C9ORF72|CAMSAP1|CANT1|CAT|CCR6|CD68|COL11A2|COL2A1|CTTN|CXCR4|DAPK1|DDIT4|DUSP4|EGFR|ELF2|ESD|FKBP5|FRZB|GADD45A|GART|GDF5|GGH|GSTK1|HADHA|HBEGF|HCLS1|HIBCH|IDH2|IGF1R|IL6ST|IMMT|IRAK1BP1|ITGB5|KAT6B|LMNA|LMX1B|LPP|MAPK1|MARCKS|MIF|MVK|NFKBIE|NOD2|NR4A3|NRG1|P3H3|PHIP|PIP5K1C|PLOD3|POU3F3|PRKCQ|PSTPIP1|PTK2|PTPN2|…
Lipid Metabolism, Inborn Errors	MESH:D008052	Genetic disease (inborn)|Metabolic disease	3,06e-7	ABCG8|ACADM|ACE|ALDH3A2|AP1S1|APOE|ASAH1|CLN5|CPT1A|CPT2|CYP27A1|CYP7B1|DECR1|EPHX2|FIS1|GALC|GHR|GLA|GLB1|HADHA|HEXA|LDLR|MAPK1|MFN1|MFSD8|NPC1|NPC2|PARP1|PIGM|PNPLA2|PON2|PRKAG3|SOD2|SYP|TFAM|TPP1|USF1
Bone Diseases, Developmental	MESH:D001848	Musculoskeletal disease	3,10e-7	ACP5|ANK1|ANO5|ASXL1|BCL2|BMPR1B|CANT1|CAT|CHST3|COL11A1|COL11A2|COL2A1|CREBBP|EIF2AK3|ESCO2|EXT1|EZH2|FAM58A|FLNA|FLNB|FTO|GDF5|GDF6|GHR|GJA1|GLB1|GLI2|GPC3|IDH2|IFT80|IGF2|IKBKG|IRF6|ITGB1BP1|KDR|LEMD3|LFNG|LMNA|MED12|MMP9|NANS|NOTCH2|NSD1|P3H1|PAPSS2|PAX8|PLEKHM1|POLR1D|PORCN|RAB23|RETSAT|SH3PXD2B|SIN3A|SLC34A1|SLC39A13|SLC5A5|SOD2|TBCE|TG|TGFBR2|TMCO1|TRAIP|TTC21B|VEGFA
Esophageal Diseases	MESH:D004935	Digestive system disease	3,48e-7	ABL1|AKAP13|ALDH2|AQP3|ARID1A|B2M|BCL2|CAPN14|CFL1|CRABP1|CREBBP|CRTC1|CSTB|CYP19A1|EGFR|ELMO1|FAT2|GDI2|GLO1|HIF1A|KDM6A|KDR|LOXL2|MGMT|MLH3|NFE2L2|NOTCH1|NOTCH2|PFN1|PLCE1|PSME1|RB1|RELA|SLC30A7|SLC39A6|SLC9A1|SOD2|TGFBR2|TGM2|TP53|TPM1|TSEN2|TSEN34|TSEN54|TUFM|TXNDC17|XRCC3
Colonic Diseases	MESH:D003108	Digestive system disease	3,60e-7	ABCA5|ABCB10|ABCB6|ABCC5|ABCD3|ABCD4|ABCG2|ALDH2|ALOX5|ARNT|AXIN2|BCL2|BECN1|BMPR1A|CCND2|CCR6|CDH1|CDH5|CKM|ECE1|EGFR|EPCAM|EYA4|FBLN2|GGH|GNA12|GRIN2A|GSTM1|GSTM3|GUCY1A2|HES1|IGF2|IL6ST|IRGM|KDR|KIF1BP|LEF1|MAP2K6|MCM2|MIF|MLH3|MMP9|MSH2|MSH6|MTRR|MYC|NOD2|NOTCH1|NQO1|NRAS|NRCAM|NRG1|ORMDL3|PAX8|POLB|POLD3|POSTN|PPP1R14A|PROM1|PTPN2|RECK|RELA|RFC1|RIPK2|RNF34|RRM2|S100A4|SELENBP1|SFRP1|SH3TC1|…
Substance-Related Disorders	MESH:D019966	Mental disorder|Substance-related disorder	3,75e-7	ACE|ADARB2|ADCY1|ADIPOQ|AFF3|ALDH2|APPL2|ARL6IP5|BCL2|C10ORF11|CAMK2B|CAMK4|CAT|CCHCR1|CDCP1|CES2|CHCHD3|CHD1L|CHRNA7|CIRBP|CREB1|CRHR1|EGLN2|EHHADH|FAAH|FDFT1|FKBP15|FRMD4A|GABBR1|GAD1|GRIA4|GRIN2A|GSTM1|GSTP1|HDAC5|HSPA12A|ILK|LIMCH1|LINGO2|LRRC7|MACROD2|MAPK1|MECP2|MKNK1|MMP9|MYO5C|NAV3|NR3C1|NRCAM|NRG1|NTRK2|PARVA|PER3|POLR1D|POU5F1|PPARA|PRDM2|RAD51B|RALY|RAPGEF5|RELA|RGS17|RHBDD3|RPTOR|SH3R…
Rheumatic Diseases	MESH:D012216	Connective tissue disease|Musculoskeletal disease	3,89e-7	ABCC5|ABCG2|ADIPOQ|AFF3|ALOX5|ANXA3|AVL9|B3GNT2|B3GNT9|BEND2|BMP6|BTG3|C9ORF72|CAMSAP1|CAT|CCR6|COL2A1|CTTN|CXCR4|DAPK1|DDIT4|DUSP4|ELF2|ESD|FKBP5|FRZB|GADD45A|GART|GDF5|GGH|GSTK1|HADHA|HBEGF|HCLS1|HIBCH|IDH2|IGF1R|IL6ST|IMMT|IRAK1BP1|ITGB5|KAT6B|LPP|MAPK1|MARCKS|MIF|NFKBIE|NR4A3|NRG1|P3H3|PHIP|POU3F3|PRKCQ|PTK2|PTPN2|PTPN22|PXK|RCAN1|RERE|S100A4|SH3BGRL2|SLC2A1|SOD2|SPRED2|ST6GALNAC5|STAT3|STIM1…
Skin Abnormalities	MESH:D012868	Congenital abnormality|Skin disease	3,95e-7	ALDH3A2|APAF1|COL5A2|DDB2|DKC1|ERCC3|FERMT1|GAR1|GJB2|GTF2H5|HCCS|HRAS|IFT80|IKBKG|IRF6|LAMC2|LMNA|MBTPS2|MPLKIP|NHP2|NIPAL4|NSDHL|PEPD|PKP1|PLOD1|POLH|PORCN|PRKAR1A|RASA1|SLC39A13|SLC39A4|SNAP29|SOD2|STS|TERT|TP63|TTC21B|USB1|UVSSA|XPC|XYLT2
Neoplasms, Connective Tissue	MESH:D009372	Cancer|Connective tissue disease	4,23e-7	ANTXR2|BCL2|CDC73|CIZ1|COL2A1|CREB1|EGFR|EIF2S1|EWSR1|EXT1|EZH2|FLNA|GRM1|GSTP1|H3F3B|IDH2|MED12|MYC|NR4A3|NRAS|PDGFRA|PRKAR1A|RB1|RFC1|SDHB|SDHD|STAT6|TFG|TP53|VEGFA|ZW10
Carcinoma, Renal Cell	MESH:D002292	Cancer|Urogenital disease (female)|Urogenital disease (male)	4,63e-7	AKAP13|ALAD|APAF1|APRT|BTG3|CAPG|CARD11|CRABP1|CRADD|CTSB|DAPK1|DIRC2|FLT4|FMN2|GRB7|GSTM1|GSTP1|HNF1B|HSPA9|KCNMA1|LMAN2L|LRRK2|MTOR|NAV3|NDRG1|NF2|OGG1|PAK1|PDHB|RELA|SLC2A1|SOD2|TFE3|TGM2|TP53|TSC1|VEGFA|ZNF804A
Stomach Neoplasms	MESH:D013274	Cancer|Digestive system disease	4,95e-7	ABT1|ACAD8|ACE|ALOX5|APEX1|ARID1A|ARL6IP5|AURKB|BMP7|BNIP3|CCT7|CDH1|CDH2|CKB|CLCN3|CNPY2|CPSF1|CST1|CST7|DCBLD2|DDB1|DPAGT1|ECHS1|EGFR|FILIP1|GADD45A|GSTP1|HBEGF|HNRNPL|HRAS|HSPA8|IDH3B|ITGA5|MAPK1|MRPL13|MRPS18B|MYC|NAXD|NOP56|PA2G4|PGAM1|PLCE1|PRKAA1|PRKAB1|PTPA|PUS1|RORA|RPL13|RPL18|SELENBP1|SERBP1|SNX5|SOD2|SREBF2|STAT3|TGFA|TMEM63A|TP53|UBXN1|UMPS|URM1|XAF1|XRCC3|ZBTB20
Lymphoma, Non-Hodgkin	MESH:D008228	Cancer|Immune system disease|Lymphatic disease	5,24e-7	ABCG2|ARHGAP29|ARID1A|ATP6AP1|B2M|BCL2|BCL6|CARD11|CAT|CCDC86|CDK1|CFLAR|CLTC|CREBBP|CTCF|DNMT3A|EIF4E|EZH2|GNA13|IDH2|KDSR|MAPK1|MGA|MTOR|MYC|MYD88|NOM1|NRAS|PDPK1|PIK3CG|PLCG1|PRKCQ|PTPN1|RB1|SHMT1|SOD2|STAT3|TP53|ZEB1
Child Development Disorders, Pervasive	MESH:D002659	Mental disorder	5,30e-7	ACE|ANKRD11|BCL2|BTD|C3ORF58|CACNA1H|CAT|CHD8|CHRNA7|CIRBP|CYP19A1|DIO2|DISC1|DLGAP2|DNMT3A|EXT1|GABBR1|GAD1|GHR|GJA1|GLO1|GPR155|GRIN2A|GRIN2B|GSTM1|GSTP1|HDLBP|HRAS|IGF2|IL1RAPL1|ITGA4|KCNMA1|LRRN3|LZTR1|MACROD2|MBD3|MECP2|MIF|MKL2|MYO1D|NBEA|NLGN1|NRCAM|NSD1|NTRK2|PIK3CG|PLA2G4A|POU6F2|RAI1|REEP3|ROBO1|ROBO4|RORA|RYR2|SIN3A|SLC40A1|SLC6A4|SOX5|ST8SIA2|SYNGAP1|TCN2|TSC1|UBE3A|UPB1|XPC
Colorectal Neoplasms	MESH:D015179	Cancer|Digestive system disease	5,95e-7	ABCA5|ABCB10|ABCB6|ABCC5|ABCD3|ABCD4|ABCG2|ALDH2|ALOX5|ARNT|AXIN2|BCL2|BECN1|BMPR1A|CCND2|CDH1|CDH5|CKM|EGFR|EPCAM|EYA4|FBLN2|GGH|GRIN2A|GSTM1|GSTM3|GUCY1A2|HES1|IGF2|IL6ST|KDR|LEF1|MAP2K6|MCM2|MLH3|MMP9|MSH2|MSH6|MTRR|MYC|NOTCH1|NQO1|NRAS|NRCAM|PAX8|POLB|POLD3|POSTN|PPP1R14A|PROM1|RECK|RELA|RFC1|RNF34|RRM2|S100A4|SELENBP1|SFRP1|SH3TC1|SLC16A1|SLC2A1|SOD2|SRC|STAT3|TCF19|TCN2|TGFBR2|TP53|TP63|UMP…
Lysosomal Storage Diseases	MESH:D016464	Genetic disease (inborn)|Metabolic disease	8,66e-7	ACE|APOE|ASAH1|CTSA|FUCA1|GALC|GALNS|GLA|GLB1|GNE|GNPTAB|GNS|HEXA|HYAL1|IDS|IDUA|MCOLN1|NAGLU|NPC1|NPC2|SOD2
Neoplasms, Connective and Soft Tissue	MESH:D018204	Cancer	8,89e-7	ANTXR2|BCL2|CDC73|CIZ1|COL2A1|CREB1|EGFR|EIF2S1|EWSR1|EXT1|EZH2|FLNA|FOXO1|GRM1|GSTP1|H3F3B|HES1|HRAS|IDH2|IGF2|KDR|MED12|MYC|NDRG1|NR4A3|NRAS|PAX3|PDGFRA|PLCG1|PRKAR1A|RB1|RFC1|SDHB|SDHD|SFRP1|STAT6|TEK|TFG|TP53|TSC1|VEGFA|YEATS4|ZW10
Neuromuscular Diseases	MESH:D009468	Nervous system disease	9,52e-7	AARS|ANO5|AP5Z1|ATF3|BAG3|BIN1|C12ORF65|CAMK1G|CAT|CD68|CHMP2B|CHRNB1|CHRNE|CNBP|COQ2|COQ8A|CPT2|CREBBP|CST3|CTSB|CXCR4|CYP7B1|DAPK1|DCTN1|DNAJB6|DNM1L|DNM2|EED|ERCC3|FGD4|GARS|GNE|GSTP1|HADHA|HSPA4|IGF1R|IKBKAP|ISCU|ISPD|KIAA0196|LDLR|LMNA|MFN2|MICU1|MMP9|MPV17|MSH2|MTMR2|MYO5A|NDRG1|NEFL|NIPA1|NRAS|OPA3|OPTN|PFKM|PLA2G4A|PLEKHG5|PLP1|PNPLA2|POLG2|POMT2|POSTN|PPARA|PPARD|PRIMA1|PRPS1|PUS1|RAB7A|…
Lipid Metabolism Disorders	MESH:D052439	Metabolic disease	9,62e-7	ABCG8|ACADM|ACE|AKT2|ALDH3A2|AP1S1|APOE|ASAH1|CLN5|CPT1A|CPT2|CYP27A1|CYP7B1|DECR1|EPHX2|FIS1|GALC|GHR|GLA|GLB1|HADHA|HEXA|IRS1|LDLR|LDLRAP1|LMNA|LMX1B|MAPK1|MFN1|MFSD8|MMP9|NEIL1|NPC1|NPC2|NR4A3|PARP1|PIGM|PNPLA2|PON2|PPARA|PRKAG3|SOD2|SYP|TFAM|TMEM57|TPP1|USF1
Esophageal Neoplasms	MESH:D004938	Cancer|Digestive system disease	1,57e-6	ABL1|AKAP13|ALDH2|AQP3|ARID1A|B2M|BCL2|CFL1|CRABP1|CREBBP|CRTC1|CSTB|CYP19A1|EGFR|ELMO1|FAT2|GDI2|GLO1|HIF1A|KDM6A|KDR|LOXL2|MGMT|MLH3|NFE2L2|NOTCH1|NOTCH2|PFN1|PLCE1|PSME1|RB1|SLC30A7|SLC39A6|SOD2|TGFBR2|TGM2|TP53|TPM1|TUFM|TXNDC17|XRCC3
Mouth Diseases	MESH:D009059	Mouth disease	1,90e-6	ALPL|ANTXR2|ANXA2|AQP3|ASPM|B3GLCT|BCL11A|CASK|CAT|CBL|CDH1|CHAF1B|COL2A1|COPS5|CST3|CUL1|CUL4A|DAPK1|DDIT4|DERL1|DNAJA1|EFHD1|ELMO1|FERMT1|FLNB|GINS2|GSS|HRAS|HSPA14|HSPA8|IRAK1BP1|IRF6|MAPK1|MARCKS|MARK2|MGMT|MIF|MMP9|MNT|MRPL13|MYC|NDRG1|PARP1|PDGFRA|PGAM1|PHIP|PSMC5|PTCH2|PTK2|RB1|RBFOX2|RYK|SATB2|SOD2|SOX4|SPRY2|SUMO1|TCN2|TGFA|TP53|TP63|TSC1|UMPS|ZEB1
Ovarian Neoplasms	MESH:D010051	Cancer|Endocrine system disease|Urogenital disease (female)	2,05e-6	ABO|ANXA3|AQP3|ATF3|BCL9|BRCA2|CCND2|CDH1|CHMP4C|EGFR|EPCAM|GADD45A|IL11RA|IL6ST|MAPK1|MSH2|MSH6|MTOR|MYC|RAD51C|RAD51D|RBL2|RSPO1|SELENBP1|SLC2A1|SLC5A5|SOD2|STAT3|SULF1|TERT|TP53|TP63|URI1|ZEB1
Malformations of Cortical Development	MESH:D054220	Congenital abnormality|Nervous system disease	2,26e-6	ASPM|CASK|CCND2|CEP63|CHD8|DNM1L|FLNA|HUWE1|ISPD|KIF1BP|MCPH1|MFSD2A|MNT|MTOR|NHEJ1|NSDHL|OCLN|POMT2|PSAT1|RAD50|RIN2|SIN3A|SLC1A1|SLC25A19|SLC2A1|TERT|TRAIP|TSC1|TSEN2|TSEN34|TSEN54|YWHAE|ZEB2
Neoplasms, Vascular Tissue	MESH:D009383	Cancer	2,29e-6	ALAD|BCL2|CST3|CSTB|FLT4|GLA|HES1|HIF1A|HRAS|IDH2|KDR|MYC|NDRG1|NF2|PLCG1|RASA1|SMARCE1|SMO|TEK|TP53|VEGFA
DNA Repair-Deficiency Disorders	MESH:D049914	Metabolic disease	7,45e-6	BLM|BRCA2|DDB2|EPCAM|ERCC3|FANCC|FANCD2|FOXN1|LMNA|MLH3|MSH2|MSH6|NHEJ1|PALB2|POLH|RAD50|RAD51C|RAG1|RFXAP|SLX4|STIM1|TGFBR2|TP53|UVSSA|WRN|XPC
Neoplasms, Experimental	MESH:D009374	Cancer	1,50e-5	ABCG2|ABL1|ADCY5|ARNT|BCL2|CAPZB|CASK|CDH1|EGFR|EPCAM|FURIN|GATM|GDA|GLUL|GNAI2|GSS|GSTP1|H3F3B|HRAS|ID1|IL6ST|KDR|MAP2K7|MFGE8|MIF|MMP9|MRC2|MYC|NQO1|NRAS|PGAM1|PKM|PPARA|PPAT|PSME1|PTK2|PUF60|PXN|RASA1|RB1|RCN1|RELA|RPS14|SLC31A1|SOD2|SOX4|STAT3|STMN1|TEK|TGFA|TKT|TNFRSF10B|TP53|UBE2I|UCP2|URI1|VAMP8|VEGFA|XRCC3
Nervous System Neoplasms	MESH:D009423	Cancer|Nervous system disease	1,79e-5	ALAD|CST3|CSTB|DAPK1|DTX2|EED|EPHB2|HES1|MGMT|MSH2|MSH6|NF2|NRAS|PPM1D|RELA|SMARCB1|SMARCE1|SMO|SOD2|SUZ12|TGM2|TP53|VEGFA
Leukemia, Megakaryoblastic, of Down Syndrome	MESH:C566025	Cancer|Congenital abnormality|Genetic disease (inborn)|Nervous system disease	1,93e-5	CTCF|DCAF7|EZH2|KANSL1|NRAS|RAD21|STAG2|TP53
Chromosome Aberrations	MESH:D002869	Pathology (process)	1,95e-5	APEX1|CAT|CKAP5|EHMT1|FZR1|GSTM1|GSTP1|HDLBP|HIF1A|KANSL1|MGMT|MYC|OGG1|POLK|POT1|PPM1B|PPP2R2A|PPP2R5E|PREPL|RAD51|RAI1|RASSF1|RPS14|TP53|XPC|XRCC4
Malformations of Cortical Development, Group I	MESH:D065703	Congenital abnormality|Nervous system disease	1,96e-5	ASPM|CASK|CEP63|CHD8|DNM1L|HUWE1|KIF1BP|MCPH1|MFSD2A|NHEJ1|NSDHL|OCLN|PSAT1|RAD50|RIN2|SIN3A|SLC25A19|SLC2A1|TERT|TRAIP|TSC1|TSEN2|TSEN34|TSEN54|ZEB2
Mitochondrial Diseases	MESH:D028361	Metabolic disease	2,02e-5	ATPAF2|BCS1L|C12ORF65|COX15|CPT2|DARS2|DLAT|DNM1L|FXN|HADHA|LRPPRC|MPV17|NDUFAF2|NUBPL|PDHB|PDHX|POLG2|PPM1B|PREPL|PUS1|RRM2B|SARDH|SDHAF1|SDHB|SDHD|SOD2|TACO1|TK2|TSFM|TUFM|UQCRQ|YARS2
Skin Neoplasms	MESH:D012878	Cancer|Skin disease	2,71e-5	AQP3|CSNK2A1|CYLD|GJA1|GJB2|GLI2|HIF1A|HRAS|IGF1R|LEF1|LZTR1|MMP9|MSH2|NF2|NFE2L2|POT1|PPARD|RELA|RSPO1|SMARCB1|SMO|SOD2|TP53|TP63|XRCC3
Autistic Disorder	MESH:D001321	Mental disorder	3,26e-5	ACE|BCL2|BTD|C3ORF58|CACNA1H|CAT|CHD8|CHRNA7|CYP19A1|DISC1|DLGAP2|EXT1|GABBR1|GAD1|GHR|GJA1|GLO1|GPR155|GRIN2A|GSTM1|GSTP1|HDLBP|HRAS|IGF2|IL1RAPL1|ITGA4|KCNMA1|LZTR1|MACROD2|MBD3|MECP2|MIF|MYO1D|NBEA|NLGN1|NRCAM|NSD1|NTRK2|PIK3CG|PLA2G4A|POU6F2|REEP3|ROBO1|ROBO4|RORA|SLC40A1|SLC6A4|ST8SIA2|SYNGAP1|TCN2|TSC1|UBE3A|UPB1|XPC
Carcinoma, Adenoid Cystic	MESH:D003528	Cancer	3,35e-5	ARID1A|ARID4B|ASPM|BCL11A|BRD1|CDH1|CREBBP|DAPK1|EFHD1|ERBIN|GINS2|HRAS|KANSL1|KAT6A|KDM6A|MAGI1|MARCKS|MARK2|MGA|MORF4L1|MYBL1|MYCBP|NOTCH1|NSD1|RBFOX2|SMARCE1|SOX4|SRCAP|TLK1|TP53
Pancreatic Neoplasms	MESH:D010190	Cancer|Digestive system disease|Endocrine system disease	3,35e-5	ABO|BRCA2|CDH1|CFLAR|EPCAM|ETAA1|GADD45A|HES1|HEY2|HIF1A|KDR|KLF5|MEN1|MMP9|MYC|NDRG1|NFE2L2|NOTCH1|NRP1|PALB2|RAP1GAP|RB1|SOD2|STAT3|SYCP1|TERT|TNFRSF10B|TP53|TP63|VEGFA
Neoplasm Invasiveness	MESH:D009361	Cancer|Pathology (process)	3,40e-5	ALOX5|ANXA2|CAT|CDH1|CFL1|CHRNA7|CSTB|CTSB|CTSS|CXCR4|EGFR|FTH1|HIF1A|HRAS|ITGA5|ITGB1|LOXL2|MAPK1|MMP9|MYD88|NRG1|PKM|PTK2|RECK|RELA|S100A4|S1PR2|SLC39A10|SOD2|SRC|SUMO1|TKT|TXN|XRCC3|ZEB1|ZEB2|ZFP36
Diabetes Mellitus	MESH:D003920	Endocrine system disease|Metabolic disease	3,77e-5	ACE|ADCY5|ADIPOQ|AKT2|ALDH2|AP3S2|ATF3|ATP2A2|ATP2A3|BCL2|CAPN10|CAT|CCND2|CD68|CPT1A|CYP19A1|DCAF17|ECE1|EGFR|EIF2AK3|ELMO1|FTO|GSTM1|HIF1A|HNF1B|ID1|IGF2BP2|INPPL1|IRS1|KDR|KIF1A|MFGE8|MMP9|NFE2L2|NOTCH2|NQO1|OGG1|PCK1|PEPD|PFKM|PPARA|PRKCA|PRKCD|PRKCQ|PTPN1|PTPN22|RELA|RYR2|S1PR2|SH2B3|SLC19A2|SLC2A1|SLC9A1|SLC9A3|SOD2|STAT3|STS|TGFBR2|THBS1|TP53|UCP2|VEGFA|YWHAH|ZFAND3
Glucose Metabolism Disorders	MESH:D044882	Metabolic disease	3,79e-5	ACE|ADCY5|ADIPOQ|AKT2|AP3S2|ATF3|ATP2A2|ATP2A3|BCL2|CAPN10|CAT|CCND2|CD68|CPT1A|CPT2|CYP19A1|DCAF17|ECE1|EGFR|EIF2AK3|FTO|GSTM1|HNF1B|ID1|IGF2|IGF2BP2|INPPL1|IRS1|KIF1A|MFGE8|MMP9|NEIL1|NFE2L2|NOTCH2|NQO1|NR4A1|NR4A3|OGG1|PCK1|PEPD|PFKM|PPARA|PRKAA1|PRKCA|PRKCD|PRKCQ|PTPN1|PTPN22|RELA|S1PR2|SH2B3|SLC16A1|SLC19A2|SLC2A1|SLC9A1|SLC9A3|SOD2|SREBF2|STAT3|STS|TP53|UCP2|VEGFA|YWHAH|ZFAND3
Esophageal Squamous Cell Carcinoma	MESH:C562729	Cancer|Digestive system disease	4,82e-5	ALDH2|B2M|CFL1|CRABP1|CREBBP|CSTB|EGFR|FAT2|GDI2|GLO1|HIF1A|KDM6A|LOXL2|MGMT|NFE2L2|NOTCH1|NOTCH2|PFN1|PLCE1|PSME1|RB1|SLC39A6|SOD2|TP53|TPM1|TXNDC17
Autoimmune Diseases	MESH:D001327	Immune system disease	6,06e-5	ABCC5|ABCG2|ACE|ACP5|ADIPOQ|AFF3|ALOX5|ANXA3|APOE|AURKB|AVL9|B2M|B3GNT2|B3GNT9|BEND2|BMP6|BTG3|C9ORF72|CAMSAP1|CAT|CBLB|CCR6|CORO1C|CTTN|CXCR3|CXCR4|DAPK1|DDIT4|DUSP4|EIF2AK3|ELF2|FBL|FKBP5|GADD45A|GART|GDF5|GGH|HBEGF|HCLS1|HSPA9|IGF1R|IL6ST|IRAK1BP1|ITCH|ITGB5|KAT6B|KIF15|LPP|MAPK1|MARCKS|MBP|MIF|MMP9|NFE2L2|NFKBIE|NR4A3|NRAS|NRG1|OCLN|P2RX7|PHIP|PHRF1|PPARA|PRKCQ|PTK2|PTPN2|PTPN22|PXK|RAG1|RCAN…
Cardiomegaly	MESH:D006332	Cardiovascular disease|Pathology (anatomical condition)	6,26e-5	ACE|ACTN2|ATP2A2|CCND2|CKB|CKM|CSRNP1|DSG2|EGFR|EYA4|HBEGF|HIF1A|ITGB1|LMNA|MFN2|MTOR|MYC|PIK3CG|PLD2|PPARA|PPARD|PRKCA|PSEN1|RAF1|RENBP|RRAD|SHC1|SLC22A5|SOD2|SRC|STAT3|TGFA|TMPO|TPM1|UCP2|VCL|WDR12
Carcinoma, Hepatocellular	MESH:D006528	Cancer|Digestive system disease	6,31e-5	ACE|ACLY|APEX1|ARID1A|CEBPB|COPS5|CYLD|EGFR|FDFT1|GLUL|GPC3|GSTM1|GSTP1|HRAS|HSD3B2|HSPA9|IGBP1|IGF1R|IGF2|IQGAP1|IRF2|IRS1|MBTPS2|ME1|MECP2|MED1|MMP9|MTOR|MVK|MYC|NFE2L2|NR1H4|PARK7|PCK1|PGD|PKM|PKP1|PTK2|RB1|RRM2|SLC2A1|SLC5A5|SOD2|SREBF2|TERT|TGFA|TP53|TSC1|UMPS|USP2
Overweight	MESH:D050177	Signs and symptoms	7,97e-5	ACADM|ACLY|ACP5|ADIPOQ|AKAP1|ALDH6A1|APOE|AQP7|CS|CTSS|CYB5A|DCXR|ECHS1|FAAH|FTO|GFPT1|GLUL|HK2|IGF2|INPP5E|IRS1|KCNMA1|LDLR|ME1|MMP9|MTCH2|NEGR1|NEIL1|NPC1|NQO1|NTRK2|PARP1|PCK1|PHF6|PPARA|PPARD|RAI1|SOD2|STS|TBC1D1|TMEM18|UCP2
Astrocytoma	MESH:D001254	Cancer	8,55e-5	BRD2|CSTB|CTNND2|CTSB|EGFR|HES1|HEY2|HIF1A|KIAA1549|LATS1|LZTR1|MGMT|MMP9|MYC|NCOR1|NDRG1|NOTCH1|NOTCH2|NTRK2|POLK|PROM1|PTK2|RECK|SUZ12|TGM2|VEGFA
Genetic Diseases, X-Linked	MESH:D040181	Genetic disease (inborn)	1,13e-4	AP1S2|ARHGEF6|CACNA1F|CASK|CUL4B|DIAPH2|DKC1|DLAT|DLG3|FLNA|GAR1|GLA|GPC3|HCCS|HUWE1|IDS|IKBKG|IL1RAPL1|IQSEC2|LAMP2|LMNA|MAGT1|MECP2|MED12|MNT|NHP2|NHS|NSDHL|OCRL|PDE6B|PDHB|PDHX|PEX1|PEX10|PHF6|PHF8|PHKA1|PLP1|PORCN|POSTN|PRPS1|PTPN1|RAG1|RETSAT|RP2|SOD2|STS|SYP|TERT|UPF3B|YWHAE|ZDHHC9|ZNF711
Mental Retardation, X-Linked	MESH:D038901	Genetic disease (inborn)|Nervous system disease	1,23e-4	AP1S2|ARHGEF6|CASK|CUL4B|DLAT|DLG3|FLNA|HUWE1|IDS|IL1RAPL1|IQSEC2|LAMP2|MAGT1|MECP2|MED12|MNT|NSDHL|PDHB|PDHX|PEX1|PEX10|PHF6|PHF8|PTPN1|RP2|SOD2|SYP|UPF3B|YWHAE|ZDHHC9|ZNF711
Obesity	MESH:D009765	Nutrition disorder|Signs and symptoms	1,34e-4	ACADM|ACLY|ACP5|ADIPOQ|AKAP1|ALDH6A1|APOE|AQP7|CS|CTSS|CYB5A|DCXR|ECHS1|FAAH|FTO|GFPT1|GLUL|HK2|IGF2|INPP5E|IRS1|KCNMA1|LDLR|ME1|MMP9|MTCH2|NEGR1|NEIL1|NPC1|NQO1|NTRK2|PARP1|PCK1|PHF6|PPARA|PPARD|RAI1|SOD2|STS|TBC1D1|TMEM18|UCP2
Overnutrition	MESH:D044343	Nutrition disorder	1,34e-4	ACADM|ACLY|ACP5|ADIPOQ|AKAP1|ALDH6A1|APOE|AQP7|CS|CTSS|CYB5A|DCXR|ECHS1|FAAH|FTO|GFPT1|GLUL|HK2|IGF2|INPP5E|IRS1|KCNMA1|LDLR|ME1|MMP9|MTCH2|NEGR1|NEIL1|NPC1|NQO1|NTRK2|PARP1|PCK1|PHF6|PPARA|PPARD|RAI1|SOD2|STS|TBC1D1|TMEM18|UCP2
Nutrition Disorders	MESH:D009748	Nutrition disorder	1,53e-4	ABCD4|ACADM|ACLY|ACP5|ADIPOQ|AKAP1|ALDH6A1|APOE|AQP7|BCO1|CAT|CS|CTSS|CYB5A|DCXR|ECHS1|FAAH|FTO|GFPT1|GLUL|HK2|IGF2|INPP5E|IRS1|KCNMA1|LDLR|ME1|MMP9|MTCH2|MTRR|NEGR1|NEIL1|NPC1|NQO1|NTRK2|PARP1|PCK1|PHF6|PPARA|PPARD|RAI1|SLC19A2|SOD2|STS|TBC1D1|TCN2|TKT|TMEM18|TRPM6|UCP2
Leukemia, Megakaryoblastic, Acute	MESH:D007947	Cancer	1,59e-4	CTCF|DCAF7|EZH2|KANSL1|NRAS|RAD21|STAG2|TP53
Adenoma	MESH:D000236	Cancer	1,93e-4	ABCG2|AIP|ALOX5|ATP2A3|BCL2|BMPR1A|CACNA1D|CAT|CDC73|CDH1|DDX51|DIO2|EGFR|GJA1|GPC3|GSTM1|HRAS|MEN1|MTOR|MTRR|NF2|PPP1R14A|PUF60|RASSF1|RYR2|SOD2|SUZ12|TCN2|TP53|TRAF7|XRCC3
Neoplastic Syndromes, Hereditary	MESH:D009386	Cancer|Genetic disease (inborn)	1,94e-4	BMPR1A|BRCA2|CYLD|EGFR|EPCAM|EXT1|FLT4|GLI2|GPC3|IGF2|KDR|LZTR1|MEN1|MLH3|MSH2|MSH6|NF2|POU6F2|SDHB|SDHD|SMARCB1|SMARCE1|SOD2|TGFBR2|TP53|TSC1
Eye Diseases	MESH:D005128	Eye disease	1,94e-4	ACE|AGK|AP3B1|APAF1|APOE|ATXN2|B3GNT2|BCL2|BMPR1A|BMPR1B|CACNA1F|CAT|CHMP4B|CHN1|CIB2|COL11A1|COL2A1|CRYBB3|CST3|CTC1|DAPK1|DNM1L|DTNBP1|EIF2AK3|EPDR1|FBLN5|FBXO7|FKBP10|FNDC3B|FOXO1|GALK1|GDF6|GJA1|GJB2|GLB1|GRIA4|HCCS|HPS1|HPS3|HPS4|HPS5|HPS6|HSPA9|HTRA1|IDH3B|IFT80|IGBP1|INPP5E|IRAK1BP1|IRF6|ISPD|ITM2B|KCNJ13|LMX1B|MBP|MBTPS2|MMP9|NHS|NOD2|NPC1|NPHP1|NR3C1|OCLN|OPA3|OPTN|PDE6B|PHIP|PHOX2A|PLEK…
Central Nervous System Neoplasms	MESH:D016543	Cancer|Nervous system disease	2,47e-4	ALAD|CST3|CSTB|DAPK1|DTX2|EPHB2|HES1|MGMT|MSH2|MSH6|NF2|PPM1D|RELA|SMARCB1|SMARCE1|SMO|SOD2|TGM2|TP53|VEGFA
Glioblastoma	MESH:D005909	Cancer	2,55e-4	BRD2|CSTB|CTNND2|CTSB|EGFR|HES1|HIF1A|LZTR1|MGMT|MMP9|MYC|NCOR1|NDRG1|NOTCH1|NOTCH2|POLK|PROM1|PTK2|RECK|SUZ12|TGM2|VEGFA
Mammary Neoplasms, Animal	MESH:D015674	Animal disease|Cancer	2,96e-4	ABCG2|ADCY5|ANXA2|CAPZB|CASK|CDH1|EGFR|EPCAM|FURIN|GATM|GDA|GNAI2|GSS|H3F3B|HRAS|ID1|IL6ST|KNG1|MAP2K7|MIF|MMP9|MRC2|PGAM1|PKM|PPARA|PSME1|PTK2|RASA1|RASSF1|RB1|RCN1|RPS14|SOD2|STAT3|STMN1|TKT|UBE2I|UCP2|VAMP8|XRCC3
Lysosomal Storage Diseases, Nervous System	MESH:D020140	Genetic disease (inborn)|Metabolic disease|Nervous system disease	3,13e-4	ACE|APOE|ASAH1|FUCA1|GALC|GLA|GLB1|GNE|GNPTAB|HEXA|MCOLN1|NPC1|NPC2|SOD2
Urinary Bladder Neoplasms	MESH:D001749	Cancer|Urogenital disease (female)|Urogenital disease (male)	4,44e-4	ANPEP|AQP3|ARID1A|AS3MT|ATP5D|CDH1|CREBBP|EGFR|GGH|GSTM1|GSTP1|HRAS|IGSF21|KDM6A|LOXL4|MYC|NCOR1|NQO1|POLB|PRDM2|RASSF1|RB1|SLC12A7|SOD2|SRC|STAG2|TERT|TP53|USP7|YJEFN3
Lipidoses	MESH:D008064	Genetic disease (inborn)|Metabolic disease	4,86e-4	ACE|ALDH3A2|AP1S1|APOE|ASAH1|CLN5|FIS1|GALC|GLA|GLB1|HEXA|MAPK1|MFN1|MFSD8|NPC1|NPC2|PARP1|SOD2|SYP|TFAM|TPP1
Microcephaly	MESH:D008831	Congenital abnormality|Musculoskeletal disease|Nervous system disease	4,86e-4	ASPM|CASK|CEP63|DNM1L|KIF1BP|MCPH1|MFSD2A|NHEJ1|NSDHL|OCLN|PSAT1|RAD50|SIN3A|SLC25A19|SLC2A1|TERT|TRAIP|TSEN2|TSEN34|TSEN54|ZEB2
Movement Disorders	MESH:D009069	Nervous system disease	4,87e-4	APOE|BECN1|CAT|DCTN1|DDIT4|DIABLO|EIF2AK3|EXOSC3|FAAH|FBXO7|GAD1|GAK|GIGYF2|GSTM1|GSTP1|HSPA9|HTRA2|HUWE1|IGF1R|IGF2|IP6K2|KCNMA1|LOXL2|LRRK2|MECP2|MICU1|NQO1|NRG1|NTRK2|OGG1|OPA3|PANK2|PARK7|PARP1|PRKCD|RCAN1|SLC2A1|SOD2|STAT3|TMEM230|TOR1A|TSEN2|TSEN34|TSEN54|UBE3A|UPB1|VRK1
Bone Marrow Diseases	MESH:D001855	Blood disease	5,63e-4	ABCC12|ABL1|ALOX5|ARNTL|ASXL1|BRCA2|CBL|CFLAR|CRY2|DAPK1|DNMT3A|EZH2|FANCC|FANCD2|GATA2|GSTP1|MPL|MYC|NRAS|PALB2|PER3|PIGT|RAC2|RAD51C|RPL11|RPL35A|SH2B3|SLX4|SOD2|TERT|UMPS|ZRSR2
Mammary Neoplasms, Experimental	MESH:D008325	Cancer	5,84e-4	ABCG2|ADCY5|CAPZB|CASK|CDH1|EGFR|EPCAM|FURIN|GATM|GDA|GNAI2|GSS|H3F3B|HRAS|ID1|IL6ST|MAP2K7|MIF|MMP9|MRC2|PGAM1|PKM|PPARA|PSME1|PTK2|RASA1|RB1|RCN1|RPS14|SOD2|STAT3|STMN1|TKT|UBE2I|UCP2|VAMP8|XRCC3
Weight Gain	MESH:D015430	Signs and symptoms	5,90e-4	ACADM|ACE|ADIPOQ|ANXA2|ARHGEF12|FBLN2|FBXO21|FSTL1|FTO|HDHD2|INSIG2|IQGAP1|LPGAT1|MAPRE1|ME1|MYO10|MYO1B|NDC1|PPARD|PRPS1|RAMP2|RFNG|RYK|SLU7|STS|TSEN2|ZWILCH
Sarcoma	MESH:D012509	Cancer	8,36e-4	BCL2|CIZ1|COL2A1|CREB1|EGFR|EIF2S1|EWSR1|EXT1|EZH2|FLNA|FOXO1|GSTP1|HRAS|IGF2|KDR|MED12|MYC|NR4A3|NRAS|PAX3|PDGFRA|PLCG1|RB1|RFC1|TEK|TFG|TP53|VEGFA|YEATS4|ZW10
Basal Ganglia Diseases	MESH:D001480	Nervous system disease	0,00117	AP1S2|APOE|BECN1|DCAF17|DCTN1|DDIT4|DIABLO|EIF2AK3|EXOSC3|FAAH|FBXO7|GAK|GIGYF2|GSTM1|GSTP1|HSPA9|HTRA2|IGF1R|IGF2|IP6K2|LOXL2|LRRK2|MICU1|NQO1|NTRK2|OGG1|PANK2|PARK7|PARP1|PRKCD|RCAN1|SLC20A2|SOD2|STAT3|TMEM230|TOR1A|TSEN54|VRK1|XPR1
Cell Transformation, Neoplastic	MESH:D002471	Cancer|Pathology (process)	0,00125	BCL2|CAT|CDH1|CTNND2|CXCR4|HRAS|IGBP1|IGF1R|IRS1|LOXL2|MMP9|MYC|MYD88|NOTCH1|NRG1|OCLN|PARG|PTK2|RELA|SATB2|SLC16A1|SLC2A1|SLC40A1|SOD2|STAT3|TP53|TP63|WHSC1|ZEB1|ZEB2
Pigmentation Disorders	MESH:D010859	Skin disease	0,00139	AP3B1|CACNA1F|CCR6|DDB2|DTNBP1|EPHA2|ERCC3|FLNA|HPS1|HPS3|HPS4|HPS5|HPS6|IKBKG|IKZF4|MLPH|MPV17|MSH2|MYO5A|POLH|RAF1|SH2B3|TP63|TYRP1|UVSSA|XPC
Hermanski-Pudlak Syndrome	MESH:D022861	Blood disease|Eye disease|Genetic disease (inborn)|Metabolic disease|Skin disease	0,00144	AP3B1|DTNBP1|HPS1|HPS3|HPS4|HPS5|HPS6
Platelet Storage Pool Deficiency	MESH:D010981	Blood disease	0,00144	AP3B1|DTNBP1|HPS1|HPS3|HPS4|HPS5|HPS6
Arthritis, Rheumatoid	MESH:D001172	Connective tissue disease|Immune system disease|Musculoskeletal disease	0,00147	ABCC5|ABCG2|ADIPOQ|AFF3|ALOX5|ANXA3|B3GNT2|B3GNT9|BMP6|CAT|CCR6|CXCR4|DDIT4|FKBP5|GART|GDF5|GGH|HCLS1|IL6ST|IRAK1BP1|MARCKS|MIF|NFKBIE|NR4A3|PHIP|PRKCQ|PTK2|PTPN2|PTPN22|PXK|RCAN1|SOD2|SPRED2|ST6GALNAC5|STS|TMPO|TRAF6|TXNDC5|TYK2|VEGFA
Lymphoma, B-Cell	MESH:D016393	Cancer|Immune system disease|Lymphatic disease	0,00177	ABCG2|ARID1A|B2M|BCL2|CARD11|CAT|CCDC86|CDK1|CLTC|EZH2|GNA13|MYC|MYD88|NOM1|NRAS|PDPK1|PIK3CG|PTPN1|SOD2
Diabetes Mellitus, Type 2	MESH:D003924	Endocrine system disease|Metabolic disease	0,00212	ADCY5|ADIPOQ|AKT2|AP3S2|ATF3|ATP2A2|ATP2A3|BCL2|CAPN10|CAT|CCND2|CPT1A|ECE1|EGFR|FTO|GSTM1|HNF1B|ID1|IGF2BP2|INPPL1|IRS1|NOTCH2|OGG1|PEPD|PPARA|PTPN1|RELA|SLC2A1|SOD2|UCP2|VEGFA|ZFAND3
Neuroectodermal Tumors, Primitive	MESH:D018242	Cancer	0,00217	ARID1A|BARD1|BRCA2|BRD2|EHMT1|EWSR1|HES1|HRAS|KAT6A|MPL|MYC|MYCL|NOTCH2|NRAS|NTRK2|PDGFRA|PIK3CG|PTCH2|RASSF1|RASSF5|S100A4|SEMA3B|SMO|SMYD4|STAT3|TERT
Carcinogenesis	MESH:D063646	Cancer|Pathology (process)	0,00220	ABL1|BCL2|CAT|CDH1|CTNND2|CXCR4|HRAS|IGBP1|IGF1R|IRS1|LOXL2|MMP9|MYC|MYD88|NOTCH1|NRG1|OCLN|PARG|PTK2|RELA|SATB2|SLC16A1|SLC2A1|SLC40A1|SOD2|STAT3|TP53|TP63|WHSC1|ZEB1|ZEB2
Poisoning	MESH:D011041		0,00222	ACE|ADAM8|ADIPOQ|AKAP9|ALAD|ANXA2|APOE|ARNT|AS3MT|ATG5|BNIP3|BTD|CAMK2B|CAT|CIRBP|CST3|DNAJB9|DSC2|EDEM1|EIF2AK1|ERCC3|GAD1|GADD45A|GGH|GPT|GSTM1|GSTM3|GSTP1|HACL1|HADHA|KDM3B|KRT18|MAP1LC3B|MED1|MMP9|MTOR|NFE2L2|NQO1|NR1H3|NR1H4|PAN2|PCYT1A|PEPD|PNP|PPARA|PPTC7|PRKCD|RUFY3|SELENBP1|SERPING1|SGF29|SLC10A7|SLC31A1|SOD2|SRP68|TKT|TMED7|TNIK|TP53|TRA2A|UBA5|USO1|XRCC3|ZDHHC23
Lymphoma, Large B-Cell, Diffuse	MESH:D016403	Cancer|Immune system disease|Lymphatic disease	0,00226	ABCG2|B2M|BCL2|CARD11|CAT|CCDC86|CDK1|CLTC|EZH2|MYD88|NOM1|PDPK1|PIK3CG|SOD2
Diabetes Mellitus, Experimental	MESH:D003921	Endocrine system disease|Metabolic disease	0,00228	ACE|ATF3|ATP2A2|ATP2A3|BCL2|CAT|CD68|CPT1A|ID1|IRS1|MFGE8|MMP9|NQO1|PCK1|PFKM|PPARA|PRKCA|PRKCD|RELA|S1PR2|SLC9A1|SLC9A3|SOD2|STS|TP53|UCP2|VEGFA|YWHAH
Drug-Related Side Effects and Adverse Reactions	MESH:D064420		0,00230	ABCC12|ABCG2|ACE|ADAM8|ADIPOQ|ALOX5|ANXA2|APOE|ARNT|ATG5|BTD|CAT|CES2|COPS5|CUL1|CUL4A|DERL1|DNAJB9|DSC2|EDEM1|EIF2AK1|ELMO1|EPHX2|GAD1|GADD45A|GGH|GPT|GSTM1|GSTM3|GSTP1|HACL1|HADHA|KNG1|KRT18|MAP1LC3B|MED1|MIF|MTRR|NFE2L2|NR1H3|NR1H4|PAN2|PARP1|PCYT1A|PNP|POSTN|PPARA|PPTC7|PSMC5|RB1|SELENBP1|SERPING1|SGF29|SHMT1|SLC10A7|SOD2|TCN2|TMED7|UBA5|ZDHHC23
Acidosis, Lactic	MESH:D000140	Metabolic disease	0,00239	BCS1L|DLAT|DNM1L|ISCU|MRPS16|PDHX|RRM2B|TSFM|TUFM
Body Weight Changes	MESH:D001836	Signs and symptoms	0,00273	ACADM|ACE|ADIPOQ|ANXA2|ARHGEF12|ATG5|COL2A1|FBLN2|FBXO21|FSTL1|FTO|HDHD2|INSIG2|IQGAP1|LPGAT1|MAPRE1|ME1|MYO10|MYO1B|NDC1|PPARD|PRPS1|RAMP2|RFNG|RYK|SLU7|STS|TSEN2|ZFP36|ZWILCH
Colonic Neoplasms	MESH:D003110	Cancer|Digestive system disease	0,00288	ALOX5|AXIN2|BCL2|BECN1|CCND2|CKM|EGFR|HES1|IGF2|LEF1|MAP2K6|MCM2|MMP9|MYC|NOTCH1|POLB|PROM1|RECK|RELA|RFC1|RNF34|S100A4|SLC16A1|SLC2A1|SOD2|SRC|STAT3|TCF19|TGFBR2|TP53|UMPS|VEGFA|XAF1
Polycystic Ovary Syndrome	MESH:D011085	Cancer|Endocrine system disease|Urogenital disease (female)	0,00321	ABCB6|ADARB1|ASPM|ATF1|BCL11A|BCL2|CARMIL3|CCNE2|CEP55|CYP19A1|DCBLD2|ERRFI1|FLT4|HACD1|HELLS|HSD3B2|LMNA|MAPK8IP3|MAPRE3|MYBL1|NRG1|PDLIM4|PLEKHG5|PNPLA2|PRKD2|PWWP2B|RACGAP1|REXO1|RHPN1|RP2|RRM2|TAB1|THAP3|TNRC6B
Hypertrophy	MESH:D006984	Pathology (anatomical condition)	0,00329	ACE|APOE|ATG5|ATP2A2|CCND2|CKB|CKM|EIF2AK1|HBEGF|HIF1A|MAPK1|MFN2|MTOR|MYC|NOTCH1|OCLN|PEPD|PIK3CG|PLD2|PPARA|PPARD|PRKCA|PSEN1|RRAD|SHC1|SOD2|SRC|STAT3|TGFA|UCP2
Urinary Bladder Diseases	MESH:D001745	Urogenital disease (female)|Urogenital disease (male)	0,00641	ANPEP|AQP3|ARID1A|AS3MT|ATP5D|CDH1|CREBBP|EGFR|GGH|GSTM1|GSTP1|HRAS|IGSF21|KDM6A|LOXL4|MYC|NCOR1|NQO1|POLB|PRDM2|RASSF1|RB1|RELA|SLC12A7|SOD2|SRC|STAG2|TERT|TP53|USP7|YJEFN3
Rectal Diseases	MESH:D012002	Digestive system disease	0,00656	ABCA5|ABCB10|ABCB6|ABCC5|ABCD3|ABCD4|ABCG2|ALDH2|ARNT|AXIN2|BCL2|CDH1|CDH5|EGFR|EYA4|FBLN2|GGH|GRIN2A|GSTM1|GSTM3|GUCY1A2|IGF2|IL6ST|KDR|MLH3|MSH2|MSH6|MTRR|NQO1|NRAS|NRCAM|PAX8|POLD3|POSTN|PPP1R14A|PROM1|RRM2|SELENBP1|SFRP1|SH3TC1|SOD2|TCN2|TP53|TP63|UMPS|XAF1|ZMIZ1|ZNF292
Cardiomyopathies	MESH:D009202	Cardiovascular disease	0,00737	ACTN2|ADCY5|ADIPOQ|AGK|ATF3|ATP2A2|CAT|CS|CSRNP1|DIABLO|DSC2|DSG2|EGFR|EYA4|GJA1|HADHA|HEY2|HIF1A|HSPE1|ITGB1|JUP|KNG1|LAMP2|LDHA|LMNA|MAPK1|MYC|PARP1|PKP2|PPARA|PPARD|PSEN1|RAF1|RASSF1|RENBP|RYR2|SGCB|SLC22A5|SLC9A1|SOD2|STAT3|TMPO|TP53|TPM1|VCL|VEGFA|WDR12|YWHAH
Congenital Disorders of Glycosylation	MESH:D018981	Genetic disease (inborn)|Metabolic disease	0,00748	ALG1|ALG2|ALG9|COG1|COG4|COG7|COG8|DPAGT1|MGAT2|MPDU1|SLC35A1|SLC35C1
Acidosis	MESH:D000138	Metabolic disease	0,00796	BCS1L|DLAT|DNM1L|ISCU|MRPS16|PDHX|RRM2B|SLC4A1|SLC4A4|TSFM|TUFM
Albinism	MESH:D000417	Eye disease|Genetic disease (inborn)|Metabolic disease|Skin disease	0,00796	AP3B1|CACNA1F|DTNBP1|HPS1|HPS3|HPS4|HPS5|HPS6|MLPH|MYO5A|TYRP1
Schizophrenia Spectrum and Other Psychotic Disorders	MESH:D019967	Mental disorder	0,00832	ACE|APOE|CAMK2B|CCDC137|CFAP65|CLINT1|DGCR2|DISC1|DTNBP1|ESAM|GAD1|GRIN2B|GSK3A|GSTP1|HSD3B2|KDM2B|KDR|KPNA1|LRP1|MTOR|NPRL2|NR3C1|NRG1|NRIP1|PAK2|PLXNA2|RGS12|RGS4|SDF4|SELENBP1|SLC6A4|SOD2|SPATA5|SYP|THBS1|TP53|TPH1|TRAK1|TYK2|WDR11|ZNF804A
Adenocarcinoma of lung	MESH:C538231	Cancer|Respiratory tract disease	0,00834	ARHGAP35|CAPG|CREBBP|EGFR|EIF2B4|EIF2B5|HRAS|KLF5|LMNA|MSH3|MSH6|MYC|OGG1|RASA1|SOD2|TP63|TTF1|XPC
Mesothelioma	MESH:D008654	Cancer	0,00882	CAT|CDH1|DDX51|DIO2|EGFR|GPC3|GSTM1|MTOR|NF2|PPP1R14A|PUF60|RASSF1|RYR2|SOD2|TP53|TRAF7|XRCC3
Neoplasms, Mesothelial	MESH:D018301	Cancer	0,00882	CAT|CDH1|DDX51|DIO2|EGFR|GPC3|GSTM1|MTOR|NF2|PPP1R14A|PUF60|RASSF1|RYR2|SOD2|TP53|TRAF7|XRCC3
larva
Digestive System Diseases	MESH:D004066	Digestive system disease	1,76e-44	ABCB1|ABCG2|ABCG5|ABCG8|ADH4|AGT|ALDH2|AMBP|ANXA2|APCS|APOA1|APOB|APOE|ARG2|ASAH2|C5|C8G|C9|CAPN14|CEBPB|CEL|CES2|CFD|CKB|CPA1|CTRC|CYP1A1|CYP27A1|CYP7A1|DGAT2|EBI3|ELF3|F2|F5|FABP2|FBP1|FGA|FGG|FOLR2|FTCD|G6PC|GC|GCG|GNMT|GNPDA1|GPX4|GSTA1|GSTO1|HAL|HAO1|HPX|HSPA1B|IGFBP1|INS|KMO|KNG1|KRT8|LCT|LGALS1|LGALS3BP|LRG1|MASP2|MST1|MTTP|NR0B2|NR1H4|NUPR1|PC|PCK1|PDX1|PKLR|PLAC8|PLG|PLSCR1|PPIF|PRSS1|PS…
Liver Diseases	MESH:D008107	Digestive system disease	2,08e-33	ABCB1|ABCG2|ABCG5|ABCG8|ADH4|AGT|ALDH2|AMBP|ANXA2|APCS|APOA1|APOB|APOE|ASAH2|C8G|C9|CEBPB|CES2|CFD|CYP1A1|CYP27A1|DGAT2|F2|F5|FABP2|FBP1|FGA|FOLR2|FTCD|G6PC|GC|GNMT|GNPDA1|GPX4|GSTA1|HAL|HAO1|HPX|IGFBP1|INS|KMO|KNG1|KRT8|LGALS1|LGALS3BP|MTTP|NR0B2|NR1H4|PC|PCK1|PKLR|PLAC8|PLG|PLSCR1|PSMB10|PTGS2|PYGL|RRM2|SERPINC1|SERPING1|SERPINH1|SLC13A4|SLC2A2|SORD|TF|TM4SF4|TM6SF2|TTR|VTN
Nutritional and Metabolic Diseases	MESH:D009750		1,71e-26	ABCG5|ABCG8|AGT|AHSG|ALAS1|APOA1|APOB|APOE|BCO1|CEL|CETP|CPB2|CTH|CYP1A1|CYP27A1|CYP7A1|F2|FABP1|FBP1|FGA|FTCD|G6PC|GAMT|GC|GCG|GCSH|GNMT|GPX4|HAL|HPX|INS|LCT|LSS|MBL2|MTTP|NR0B2|NUPR1|OXCT1|PC|PCK1|PDX1|PKLR|PTGS2|PYGL|SLC25A15|SLC2A2|SLC5A1|SLC6A19|SLC7A7|SRD5A2|TACO1|TCN2|TDO2|TF|TFRC|TTPA|TTR|UPB1|UROC1
Metabolic Diseases	MESH:D008659	Metabolic disease	7,23e-23	ABCG5|ABCG8|AGT|AHSG|ALAS1|APOA1|APOB|APOE|CEL|CETP|CTH|CYP1A1|CYP27A1|CYP7A1|FABP1|FBP1|FGA|FTCD|G6PC|GAMT|GC|GCG|GCSH|GNMT|GPX4|HAL|HPX|INS|LCT|LSS|MBL2|MTTP|NR0B2|NUPR1|OXCT1|PC|PCK1|PDX1|PKLR|PTGS2|PYGL|SLC25A15|SLC2A2|SLC5A1|SLC6A19|SLC7A7|SRD5A2|TACO1|TF|TFRC|TTR|UPB1|UROC1
Genetic Diseases, Inborn	MESH:D030342	Genetic disease (inborn)	3,49e-21	ABCG5|ABCG8|APOA1|APOB|APOE|CETP|CHST3|CTH|CYP27A1|CYP4V2|DIABLO|F10|F2|F5|F7|FABP1|FBP1|FGA|FGB|FTCD|G6PC|GAMT|GCSH|GNMT|HAL|HSPA1B|INS|KNG1|KRT8|LCT|LRG1|LSS|MTTP|NR0B2|NSDHL|NUPR1|PAPSS2|PC|PCK1|PKLR|PLG|PTGS2|PYGL|SERPINC1|SERPING1|SLC25A15|SLC2A2|SLC5A1|SLC6A19|SLC7A7|SMARCAL1|SMC1A|SRD5A2|TACO1|TCAP|TF|TFRC|TTPA|TTR|UPB1|UROC1
Liver Cirrhosis	MESH:D008103	Digestive system disease	4,87e-21	ABCB1|ABCG2|ABCG5|ABCG8|ADH4|AGT|ALDH2|ANXA2|C8G|CES2|CFD|CYP27A1|F2|F5|FABP2|FOLR2|FTCD|G6PC|GC|GNPDA1|HAL|HAO1|IGFBP1|INS|KMO|KNG1|KRT8|LGALS1|LGALS3BP|NR0B2|PC|PCK1|PKLR|PLAC8|PLG|PLSCR1|PSMB10|PTGS2|SERPING1|SERPINH1|SLC13A4|TM6SF2|VTN
Congenital, Hereditary, and Neonatal Diseases and Abnormalities	MESH:D009358		1,53e-20	ABCB1|ABCG5|ABCG8|AGT|APOA1|APOB|APOE|CETP|CHST3|CTH|CYP1A1|CYP27A1|CYP4V2|DIABLO|F10|F2|F5|F7|FABP1|FBP1|FGA|FGB|FKBP5|FOLR2|FTCD|G6PC|GAMT|GCSH|GNMT|GPX4|HAL|HSPA1B|INS|KNG1|KRT8|LCT|LRG1|LSS|MTTP|NR0B2|NSDHL|NUPR1|PAPSS2|PC|PCK1|PKLR|PLG|PRG4|PTGS2|PYGL|SERPINC1|SERPING1|SLC25A15|SLC2A2|SLC5A1|SLC6A19|SLC7A7|SMARCAL1|SMC1A|SRD5A2|TACO1|TCAP|TCN2|TF|TFRC|TTPA|TTR|UPB1|UROC1
Metabolism, Inborn Errors	MESH:D008661	Genetic disease (inborn)|Metabolic disease	5,88e-20	ABCG5|ABCG8|APOA1|APOB|APOE|CETP|CTH|CYP27A1|FABP1|FBP1|FGA|FTCD|G6PC|GAMT|GCSH|GNMT|HAL|LCT|LSS|MTTP|NR0B2|NUPR1|PC|PCK1|PKLR|PYGL|SLC25A15|SLC2A2|SLC5A1|SLC6A19|SLC7A7|SRD5A2|TACO1|TF|TTR|UPB1|UROC1
Vascular Diseases	MESH:D014652	Cardiovascular disease	7,39e-18	ABCB1|ABCG5|ABCG8|ADTRP|AGT|ALDH2|AOC1|APCS|APOA1|APOB|APOE|CBX7|CEBPB|CETP|CKB|CLEC10A|CYP1A1|CYP27A1|DIABLO|F10|F2|F5|F7|FGA|GCG|GSTA1|HPX|HSPA1B|INS|KNG1|PLG|PTGS2|SERPINC1|SERPING1|SERPINH1|SMARCAL1|SORD|TFRC|TM6SF2|TTPA
Drug-Related Side Effects and Adverse Reactions	MESH:D064420		8,59e-17	ABCB1|ABCC12|ABCG2|AMBP|ANXA2|APOA1|APOE|CES2|CYP1A1|DGAT2|FGA|GC|HNMT|HPX|IGFBP1|KNG1|NAT1|NR1H4|PLG|PTGS2|SERPING1|SLC13A4|SORD|TCN2|TF|TTR
Cardiovascular Diseases	MESH:D002318	Cardiovascular disease	1,84e-16	ABCB1|ABCG5|ABCG8|ADTRP|AGT|ALDH2|AOC1|APCS|APOA1|APOB|APOE|CBX7|CEBPB|CETP|CFD|CKB|CLEC10A|CYP1A1|CYP27A1|DIABLO|F10|F2|F5|F7|FGA|GCG|GPX4|GSTA1|HPX|HSPA1B|INS|KNG1|PCK1|PLG|PRG4|PTGS2|SERPINC1|SERPING1|SERPINH1|SMARCAL1|SORD|TCAP|TFRC|TM6SF2|TTPA
Neoplasms by Site	MESH:D009371	Cancer	2,32e-16	ABCB1|ABCG2|ABCG5|ALDH2|ANPEP|ANXA2|APCS|APOA1|APOE|ARG2|C9|CEACAM1|CEBPB|CKB|CLUL1|CYP1A1|DIABLO|EBI3|ELF3|EPS8L3|F2|F5|FBP1|FGA|FGG|GC|GCG|GDA|GNMT|GPX4|GSTA1|GSTO1|HAO1|HSPA1B|IGFBP1|INS|KNG1|KRT8|LGALS1|LRG1|NAT1|NR0B2|NR1H4|NSDHL|PCK1|PDX1|PDZK1|PTGS2|PYGL|RRM2|SLC2A2|SMC1A|SRD5A2|TCN2|TF|TFRC|TIMP4|TMEM37|TTR|UGT2B15
Male Urogenital Diseases	MESH:D052801	Urogenital disease (male)	3,01e-16	ABCB1|ABCG5|AGT|ALDH2|AMBP|ANPEP|APOA1|APOE|ARG2|C2|CFD|CYP1A1|DIABLO|ELOVL2|EPS8L3|F2|F7|FABP1|FGA|GNMT|GPX4|GSTA1|GSTO1|HAO1|IGFBP1|INS|KNG1|KRT8|LGALS1|NAT1|PDZK1|PTGS2|SERPINC1|SERPING1|SLC2A2|SLC6A19|SMARCAL1|SMC1A|SRD5A2|TCN2|TF|TFRC|TIMP4|TTPA|UGT2B15
Chemically-Induced Disorders	MESH:D064419		1,33e-15	ABCB1|ABCC12|ABCG2|AGT|ALDH2|AMBP|ANXA2|APOA1|APOE|C9|CES2|CYP1A1|DGAT2|FGA|GADD45B|GC|GCG|GPX4|HNMT|HPX|HSPA1B|IGFBP1|KNG1|NAT1|NR1H4|PER1|PLG|PTGS2|SERPING1|SLC13A4|SORD|TCN2|TF|TM6SF2|TTR
Neoplasms	MESH:D009369	Cancer	3,17e-15	ABCB1|ABCG2|ABCG5|ALDH2|AMBP|ANPEP|ANXA2|APCS|APOA1|APOD|APOE|ARG2|C9|CBX7|CEACAM1|CEBPB|CFD|CKB|CLUL1|CYP1A1|DIABLO|EBI3|ELF3|EPS8L3|F2|F5|FBP1|FGA|FGG|FTCD|GC|GCG|GDA|GNMT|GPX4|GSTA1|GSTO1|H1F0|HAO1|HSPA1B|IGFBP1|INS|KNG1|KRT8|LGALS1|LRG1|NAT1|NR0B2|NR1H4|NSDHL|PC|PCK1|PDX1|PDZK1|PER1|PLEKHS1|PTGS2|PYGL|RRM2|SLC2A2|SMC1A|SRD5A2|TCN2|TF|TFRC|TIMP4|TMEM37|TTR|UGT2B15
Liver Cirrhosis, Experimental	MESH:D008106	Digestive system disease	1,65e-14	ABCB1|ABCG5|ABCG8|ADH4|AGT|ALDH2|ANXA2|C8G|CES2|CFD|FABP2|FOLR2|FTCD|G6PC|GC|GNPDA1|HAL|HAO1|IGFBP1|INS|KMO|KNG1|KRT8|LGALS1|NR0B2|PC|PCK1|PKLR|PLAC8|PLG|PLSCR1|PSMB10|PTGS2|SERPINH1
Neoplasms, Glandular and Epithelial	MESH:D009375	Cancer	4,83e-13	ABCB1|ABCG2|ALDH2|AMBP|ANXA2|APCS|APOA1|APOD|APOE|ARG2|C9|CEACAM1|CEBPB|CKB|CYP1A1|F2|F5|FBP1|GDA|GNMT|GSTO1|HSPA1B|KRT8|LRG1|NR0B2|NR1H4|NSDHL|PCK1|PDZK1|PTGS2|PYGL|RRM2|SLC2A2|SMC1A|TCN2|TF|TFRC|TMEM37
Female Urogenital Diseases and Pregnancy Complications	MESH:D005261		1,05e-12	ABCB1|AGT|AMBP|ANPEP|APOA1|APOE|C2|CEACAM1|CEBPB|CFD|CYP1A1|F2|F7|FABP1|FETUB|FGA|FKBP5|GPX4|HABP2|IGFBP1|INS|KLF9|KNG1|KRT8|LGALS1|MBL2|METTL7A|NAT1|PTGS2|RRM2|SERPINC1|SERPING1|SERPINH1|SLC16A6|SLC2A2|SLC6A19|SMARCAL1|SMC1A|SRD5A2|TF|TFRC|TTPA
Nutrition Disorders	MESH:D009748	Nutrition disorder	5,72e-12	APOA1|APOB|APOE|BCO1|CETP|CPB2|CTH|F2|GCG|GNMT|INS|NR0B2|PCK1|PTGS2|TCN2|TDO2|TF|TFRC|TTPA
Carcinoma	MESH:D002277	Cancer	6,74e-12	ABCB1|ABCG2|ALDH2|AMBP|ANXA2|APCS|APOA1|APOE|ARG2|C9|CEACAM1|CEBPB|CKB|CYP1A1|F2|FBP1|GDA|GNMT|GSTO1|HSPA1B|KRT8|NR0B2|NR1H4|NSDHL|PCK1|PDZK1|PTGS2|PYGL|RRM2|SLC2A2|SMC1A|TF|TMEM37
Pathological Conditions, Signs and Symptoms	MESH:D013568		2,15e-11	ABCB1|ABCG8|AGT|ALDH2|AMBP|ANXA2|AOC1|APOA1|APOB|APOD|APOE|ARG2|CETP|CKB|CPA2|CPB2|CTRB1|CYP1A1|DIABLO|F2|F7|FGG|FKBP5|GAMT|GC|GCG|GPX4|HAL|INS|KLF9|KNG1|LGALS1|MASP2|MBL2|NAT1|NR0B2|NR1H4|NSDHL|PAPSS2|PCK1|PPIF|PRG4|PTGS2|SERPINC1|SERPINH1|SLC25A15|SORD|SRD5A2|TF|TFRC|TMPRSS3|TTPA|UROC1
Digestive System Neoplasms	MESH:D004067	Cancer|Digestive system disease	2,94e-11	ABCB1|ABCG2|ALDH2|ANXA2|APCS|APOA1|ARG2|C9|CEBPB|CKB|CYP1A1|EBI3|ELF3|F2|F5|FBP1|FGG|GCG|GNMT|GPX4|GSTO1|HSPA1B|IGFBP1|KRT8|LRG1|NR0B2|NR1H4|PCK1|PDX1|PTGS2|PYGL|RRM2|SLC2A2|TCN2|TFRC
Immune System Diseases	MESH:D007154	Immune system disease	3,39e-11	ABCB1|ABCG2|AGT|ALDH2|APOA1|APOE|ARG2|C2|C5|C8A|C8B|C9|CAPN14|CBX7|CCL19|CFD|CYP1A1|F2|FKBP5|FTCD|GC|HNMT|HPX|INS|KMO|KNG1|MASP2|MBL2|PC|PER1|PLB1|PSMB10|PTGS2|SERPING1|SMARCAL1|TFRC|TTR
Gastrointestinal Diseases	MESH:D005767	Digestive system disease	6,50e-11	ABCB1|ABCG2|ABCG5|ABCG8|AGT|ALDH2|APOA1|CAPN14|CKB|EBI3|F2|F5|FBP1|FGG|GCG|GPX4|GSTO1|IGFBP1|KRT8|LCT|LRG1|MASP2|MST1|NR1H4|PPIF|PTGS2|RRM2|SLC26A3|SLC5A1|SORD|TCN2|TFRC|VTN
Urologic Diseases	MESH:D014570	Urogenital disease (female)|Urogenital disease (male)	1,12e-10	ABCB1|AGT|AMBP|ANPEP|APOA1|APOE|C2|CFD|CYP1A1|F2|F7|FABP1|FGA|IGFBP1|INS|KNG1|KRT8|LGALS1|NAT1|PTGS2|SERPINC1|SERPING1|SLC2A2|SLC6A19|SMARCAL1|SMC1A|TF|TFRC|TTPA
Poisoning	MESH:D011041		1,21e-10	ABCB1|AMBP|ANXA2|APOA1|APOE|DGAT2|FGA|GADD45B|GC|GCG|GPX4|HPX|HSPA1B|NR1H4|PLG|PTGS2|SERPING1|SLC13A4|SORD|TF|TTR
Heart Diseases	MESH:D006331	Cardiovascular disease	1,24e-10	ABCB1|ABCG5|ABCG8|ADTRP|AGT|ALDH2|AOC1|APCS|APOA1|APOB|APOE|CFD|CKB|CLEC10A|CYP1A1|DIABLO|F2|F5|GCG|GPX4|GSTA1|INS|KNG1|PCK1|PRG4|PTGS2|SERPINC1|SORD|TCAP|TFRC|TM6SF2
Respiratory Tract Diseases	MESH:D012140	Respiratory tract disease	1,32e-10	ABCB1|ADGRE5|ALDH2|APOA1|APOE|ARG2|CCL19|CEACAM1|CEBPB|CKB|CYP1A1|ELF3|FGA|GC|GSTO1|HNMT|KNG1|LCT|LGALS1|MASP2|OVGP1|PLSCR1|PTGS2|SERPINC1|SERPING1|SERPINH1|SMARCAL1|TF|TFRC|TMPRSS3|TTR
Lung Diseases	MESH:D008171	Respiratory tract disease	1,97e-10	ABCB1|ADGRE5|ALDH2|APOA1|APOE|ARG2|CCL19|CEACAM1|CEBPB|CKB|CYP1A1|ELF3|FGA|GC|GSTO1|HNMT|LCT|LGALS1|MASP2|OVGP1|PTGS2|SERPINC1|SERPINH1|SMARCAL1|TF|TFRC|TMPRSS3|TTR
Neoplasms by Histologic Type	MESH:D009370	Cancer	2,15e-10	ABCB1|ABCG2|ALDH2|AMBP|ANXA2|APCS|APOA1|APOD|APOE|ARG2|C9|CBX7|CEACAM1|CEBPB|CKB|CYP1A1|F2|F5|FBP1|FTCD|GDA|GNMT|GSTO1|H1F0|HSPA1B|KRT8|LRG1|NR0B2|NR1H4|NSDHL|PC|PCK1|PDZK1|PER1|PTGS2|PYGL|RRM2|SLC2A2|SMC1A|TCN2|TF|TFRC|TMEM37
Drug-Induced Liver Injury	MESH:D056486	Digestive system disease	2,20e-10	ABCB1|AMBP|ANXA2|APOA1|APOE|DGAT2|FGA|GC|HPX|NR1H4|PLG|PTGS2|SERPING1|SLC13A4|SORD|TF|TTR
Female Urogenital Diseases	MESH:D052776	Urogenital disease (female)	6,89e-10	ABCB1|AGT|AMBP|ANPEP|APOA1|APOE|C2|CEBPB|CFD|CYP1A1|F2|F7|FABP1|FGA|FKBP5|IGFBP1|INS|KLF9|KNG1|KRT8|LGALS1|METTL7A|NAT1|PTGS2|RRM2|SERPINC1|SERPING1|SLC16A6|SLC2A2|SLC6A19|SMARCAL1|SMC1A|SRD5A2|TF|TFRC|TTPA
Intestinal Diseases	MESH:D007410	Digestive system disease	1,04e-9	ABCB1|ABCG2|ABCG5|ABCG8|ALDH2|F2|F5|FBP1|GCG|GPX4|IGFBP1|LCT|LRG1|MASP2|MST1|NR1H4|PPIF|PTGS2|RRM2|SLC26A3|SLC5A1|SORD|TCN2|TFRC|VTN
Adenocarcinoma	MESH:D000230	Cancer	1,79e-9	ABCB1|APCS|APOA1|APOE|ARG2|C9|CEACAM1|CEBPB|CKB|CYP1A1|F2|FBP1|GNMT|HSPA1B|KRT8|NR0B2|NR1H4|PCK1|PDZK1|PTGS2|PYGL|RRM2|SLC2A2|SMC1A|TF
Lipid Metabolism Disorders	MESH:D052439	Metabolic disease	4,15e-9	ABCG5|ABCG8|APOA1|APOB|APOE|CETP|CYP27A1|CYP7A1|FABP1|GCG|INS|LSS|MTTP|NR0B2|NUPR1
Carcinoma, Hepatocellular	MESH:D006528	Cancer|Digestive system disease	7,57e-9	ABCB1|APCS|APOA1|C9|CEBPB|CYP1A1|F2|FBP1|GNMT|NR0B2|NR1H4|PCK1|PTGS2|PYGL|RRM2|SLC2A2
Skin and Connective Tissue Diseases	MESH:D017437		1,17e-8	ABCB1|ABCG2|ALDH2|APOA1|APOB|APOE|C2|C8B|C9|CCL19|CLUL1|CYP1A1|F2|FGG|FKBP5|GADD45B|GC|GPX4|GSTO1|HNMT|HSPA1B|KMO|KNG1|KRT8|LGALS1|MASP2|NAT1|NSDHL|PDZK1|PER1|PLB1|PLG|PTGS2|SERPING1|SLC2A2|SRD5A2|TFRC|TTR
Myocardial Ischemia	MESH:D017202	Cardiovascular disease	1,23e-8	ABCG5|ABCG8|ADTRP|AGT|APCS|APOA1|APOB|APOE|CKB|CLEC10A|DIABLO|F2|F5|GSTA1|KNG1|PTGS2|SERPINC1|SORD|TFRC|TM6SF2
Bacterial Infections and Mycoses	MESH:D001423	Bacterial infection or mycosis	1,58e-8	ABCB1|C5|C8A|C8B|C9|CFD|F2|GC|LSS|MASP2|MBL2|TF|TFRC
Arteriosclerosis	MESH:D001161	Cardiovascular disease	3,34e-8	ABCG5|ABCG8|ADTRP|AGT|APCS|APOA1|APOE|CYP27A1|HSPA1B|PTGS2|SMARCAL1|TTPA
Hemic and Lymphatic Diseases	MESH:D006425		4,25e-8	ABCB1|ABCC12|ABCG2|AGT|APOE|CAPN14|CBX7|F10|F2|F5|F7|FGA|FGB|FTCD|HABP2|KNG1|PC|PER1|PKLR|PTGS2|SERPINC1|SERPINF2|TCN2|TF|TFRC
Nervous System Diseases	MESH:D009422	Nervous system disease	4,28e-8	ABCB1|ABCG2|AGT|APOA1|APOB|APOD|APOE|C2|C8A|C8B|C9|CEBPB|DIABLO|F2|F5|F7|FBP1|FGB|FKBP5|FOLR2|GADD45B|GAMT|GC|GCG|GCSH|GSTO1|HAL|HSPA1B|INS|KNG1|MBL2|NSDHL|PC|PTGS2|SERPINC1|SERPINH1|SLC25A15|SLC6A19|SMC1A|TACO1|TCAP|TCN2|TF|TMPRSS3|TTPA|TTR|UPB1|UROC1
Hematologic Diseases	MESH:D006402	Blood disease	4,46e-8	ABCB1|ABCC12|AGT|CAPN14|CBX7|F10|F2|F5|F7|FGA|FGB|HABP2|KNG1|PER1|PKLR|SERPINC1|SERPINF2|TCN2|TF|TFRC
Embolism and Thrombosis	MESH:D016769	Cardiovascular disease	5,81e-8	AGT|F10|F2|F5|F7|FGA|PLG|PTGS2|SERPINC1|SMARCAL1
Arterial Occlusive Diseases	MESH:D001157	Cardiovascular disease	6,13e-8	ABCG5|ABCG8|ADTRP|AGT|APCS|APOA1|APOE|CYP27A1|HSPA1B|PTGS2|SMARCAL1|TTPA
Lipid Metabolism, Inborn Errors	MESH:D008052	Genetic disease (inborn)|Metabolic disease	6,13e-8	ABCG5|ABCG8|APOA1|APOB|APOE|CETP|CYP27A1|FABP1|LSS|MTTP|NR0B2|NUPR1
Kidney Diseases	MESH:D007674	Urogenital disease (female)|Urogenital disease (male)	8,17e-8	ABCB1|AGT|AMBP|APOA1|APOE|C2|CFD|CYP1A1|F2|FABP1|FGA|IGFBP1|INS|KNG1|KRT8|LGALS1|PTGS2|SERPINC1|SERPING1|SLC2A2|SLC6A19|SMARCAL1|TF
Pathologic Processes	MESH:D010335	Pathology (process)	9,67e-8	ABCB1|AGT|ALDH2|AMBP|ANXA2|APOA1|APOE|ARG2|CPB2|CYP1A1|DIABLO|F2|F7|FGG|GC|GCG|GPX4|INS|KNG1|LGALS1|MASP2|NAT1|NR1H4|PAPSS2|PPIF|PRG4|PTGS2|SERPINC1|SERPINH1|SLC25A15|SORD|TF|TFRC
Pancreatitis	MESH:D010195	Digestive system disease	3,27e-7	CEL|CPA1|CTRC|INS|NUPR1|PRSS1|PTGS2
Body Weight	MESH:D001835	Signs and symptoms	3,83e-7	ANXA2|APOA1|APOE|CETP|CPB2|F2|GCG|INS|KLF9|MBL2|NR0B2|NSDHL|PCK1|PTGS2|TF|TFRC
Dyslipidemias	MESH:D050171	Metabolic disease	4,30e-7	ABCG5|ABCG8|APOA1|APOB|APOE|CETP|CYP7A1|GCG|INS|MTTP
Skin Diseases	MESH:D012871	Skin disease	4,43e-7	ABCB1|ABCG2|ALDH2|APOA1|APOB|APOE|C2|C9|CCL19|CLUL1|CYP1A1|F2|GADD45B|GPX4|GSTO1|HNMT|HSPA1B|KMO|KNG1|KRT8|MASP2|NAT1|NSDHL|PDZK1|PLG|PTGS2|SERPING1|SLC2A2|SRD5A2|TFRC|TTR
Thrombosis	MESH:D013927	Cardiovascular disease	4,52e-7	AGT|F10|F2|F5|F7|FGA|PLG|PTGS2|SERPINC1
Liver Neoplasms	MESH:D008113	Cancer|Digestive system disease	5,00e-7	ABCB1|ANXA2|APCS|APOA1|C9|CEBPB|CYP1A1|F2|FBP1|GNMT|KRT8|NR0B2|NR1H4|PCK1|PTGS2|PYGL|RRM2|SLC2A2
Bacterial Infections	MESH:D001424	Bacterial infection or mycosis	6,85e-7	ABCB1|C8A|C8B|C9|CFD|F2|LSS|MASP2|TF|TFRC
Gram-Negative Bacterial Infections	MESH:D016905	Bacterial infection or mycosis	3,46e-6	ABCB1|C8A|C8B|C9|CFD|LSS|TFRC
Signs and Symptoms	MESH:D012816	Signs and symptoms	3,83e-6	ABCB1|AGT|ALDH2|ANXA2|APOA1|APOB|APOD|APOE|CETP|CPA2|CPB2|CTRB1|CYP1A1|F2|FKBP5|GAMT|GCG|HAL|INS|KLF9|KNG1|MBL2|NR0B2|NSDHL|PCK1|PTGS2|TF|TFRC|TMPRSS3|TTPA|UROC1
Thrombophilia	MESH:D019851	Blood disease	3,91e-6	F2|F5|F7|FGA|HABP2|SERPINC1
Fatty Liver	MESH:D005234	Digestive system disease	4,74e-6	APOB|CEBPB|F2|GPX4|GSTA1|INS|MTTP|SLC2A2|TF|TM6SF2
Immunologic Deficiency Syndromes	MESH:D007153	Immune system disease	4,80e-6	APOA1|C2|C5|C8A|C8B|C9|CFD|MASP2|MBL2|PSMB10|SERPING1|SMARCAL1|TFRC
Overweight	MESH:D050177	Signs and symptoms	4,83e-6	APOA1|APOE|CETP|CPB2|F2|GCG|INS|NR0B2|PCK1|PTGS2|TF|TFRC
Coagulation Protein Disorders	MESH:D020147	Blood disease	5,43e-6	F10|F2|F5|F7|FGA|FGB
Obesity	MESH:D009765	Nutrition disorder|Signs and symptoms	5,85e-6	APOA1|APOE|CETP|CPB2|F2|GCG|INS|NR0B2|PCK1|PTGS2|TF|TFRC
Overnutrition	MESH:D044343	Nutrition disorder	5,85e-6	APOA1|APOE|CETP|CPB2|F2|GCG|INS|NR0B2|PCK1|PTGS2|TF|TFRC
Malnutrition	MESH:D044342	Nutrition disorder	6,40e-6	APOA1|APOB|BCO1|CTH|GNMT|TCN2|TDO2|TTPA
Blood Coagulation Disorders, Inherited	MESH:D025861	Blood disease|Genetic disease (inborn)	7,93e-6	F10|F2|F5|F7|FGA|FGB|SERPINC1
Blood Coagulation Disorders	MESH:D001778	Blood disease	9,74e-6	F10|F2|F5|F7|FGA|FGB|KNG1|SERPINC1
Genital Diseases, Male	MESH:D005832	Urogenital disease (male)	1,13e-5	ABCG5|ALDH2|ARG2|CYP1A1|DIABLO|ELOVL2|EPS8L3|GNMT|GPX4|GSTA1|GSTO1|HAO1|INS|NAT1|PDZK1|PTGS2|SRD5A2|TCN2|TIMP4|UGT2B15
Hypersensitivity	MESH:D006967	Immune system disease	1,21e-5	ALDH2|APOA1|ARG2|C8A|C8B|CAPN14|CCL19|CYP1A1|HNMT|KMO|KNG1|MASP2|PTGS2|SERPING1|TTR
Hyperlipidemias	MESH:D006949	Metabolic disease	1,27e-5	ABCG5|ABCG8|APOB|APOE|CETP|CYP7A1|GCG|INS
Endocrine System Diseases	MESH:D004700	Endocrine system disease	1,92e-5	ABCB1|AGT|ALDH2|APOA1|ARG2|CEL|CFD|CYP1A1|GC|GCG|GPX4|HPX|HSPA1B|INS|KLF9|MBL2|PCK1|PDX1|PKLR|PTGS2|RRM2|SLC2A2|SRD5A2|TFRC|TTR
Central Nervous System Diseases	MESH:D002493	Nervous system disease	3,59e-5	ABCB1|AGT|APOA1|APOE|C8A|C8B|C9|CEBPB|DIABLO|F2|F5|F7|FBP1|FGB|GAMT|GC|GCSH|INS|PC|PTGS2|SERPINC1|SERPINH1|SLC25A15|SLC6A19|TACO1|TCN2|TF|UPB1
Avitaminosis	MESH:D001361	Nutrition disorder	3,74e-5	APOA1|APOB|BCO1|CTH|GNMT|TCN2|TTPA
Wounds and Injuries	MESH:D014947	Wounds and injuries	4,09e-5	ALDH2|CEBPB|CYP1A1|ELF3|F7|GC|KNG1|NR1H4|PTGS2|SERPINC1|TTR
Pregnancy Complications	MESH:D011248	Pregnancy complication	4,54e-5	AGT|APOE|CEACAM1|CYP1A1|FETUB|GPX4|HABP2|IGFBP1|MBL2|PTGS2|SERPINH1|TFRC
Gastroenteritis	MESH:D005759	Digestive system disease	4,60e-5	ABCB1|ALDH2|CAPN14|GCG|MASP2|MST1|NR1H4|PTGS2|SLC26A3|SORD|VTN
Cerebrovascular Disorders	MESH:D002561	Cardiovascular disease|Nervous system disease	5,49e-5	AGT|APOA1|APOE|CEBPB|DIABLO|F2|F5|F7|PTGS2|SERPINC1|SERPINH1
Diabetes Mellitus	MESH:D003920	Endocrine system disease|Metabolic disease	6,65e-5	AGT|ALDH2|APOA1|CEL|CYP1A1|GCG|HPX|INS|MBL2|PCK1|PDX1|PKLR|PTGS2|SLC2A2
Pancreatic Diseases	MESH:D010182	Digestive system disease	7,21e-5	ARG2|CEL|CPA1|CTRC|HSPA1B|INS|NUPR1|PDX1|PRSS1|PTGS2
Hemorrhagic Disorders	MESH:D006474	Blood disease	8,27e-5	CBX7|F10|F2|F5|F7|FGA|FGB|SERPINC1|SERPINF2
Glucose Metabolism Disorders	MESH:D044882	Metabolic disease	8,70e-5	AGT|CEL|CYP1A1|GCG|GPX4|HPX|INS|MBL2|MTTP|PCK1|PDX1|PKLR|PTGS2|SLC2A2
Colonic Diseases	MESH:D003108	Digestive system disease	9,12e-5	ABCB1|ABCG2|ALDH2|F5|FBP1|GCG|GPX4|IGFBP1|LRG1|MASP2|MST1|PTGS2|RRM2|SLC26A3|TCN2|TFRC
Deficiency Diseases	MESH:D003677	Nutrition disorder	1,01e-4	APOA1|APOB|BCO1|CTH|GNMT|TCN2|TTPA
Prostatic Neoplasms	MESH:D011471	Cancer|Urogenital disease (male)	1,12e-4	ABCG5|ARG2|CYP1A1|DIABLO|EPS8L3|GNMT|GSTA1|GSTO1|HAO1|INS|NAT1|PDZK1|PTGS2|SRD5A2|TCN2|TIMP4|UGT2B15
Prostatic Diseases	MESH:D011469	Urogenital disease (male)	1,22e-4	ABCG5|ARG2|CYP1A1|DIABLO|EPS8L3|GNMT|GSTA1|GSTO1|HAO1|INS|NAT1|PDZK1|PTGS2|SRD5A2|TCN2|TIMP4|UGT2B15
Carbohydrate Metabolism, Inborn Errors	MESH:D002239	Genetic disease (inborn)|Metabolic disease	1,42e-4	FBP1|G6PC|LCT|PC|PCK1|PKLR|PYGL|SLC5A1|TACO1
Gastrointestinal Neoplasms	MESH:D005770	Cancer|Digestive system disease	1,48e-4	ABCB1|ABCG2|ALDH2|APOA1|CKB|EBI3|F5|FBP1|FGG|GCG|GPX4|GSTO1|IGFBP1|KRT8|LRG1|NR1H4|PTGS2|RRM2|TCN2|TFRC
Atherosclerosis	MESH:D050197	Cardiovascular disease	1,48e-4	ABCG5|AGT|APOE|CYP27A1|HSPA1B|PTGS2|TTPA
Venous Thromboembolism	MESH:D054556	Cardiovascular disease	1,55e-4	F2|F5|FGA|SERPINC1
Urogenital Neoplasms	MESH:D014565	Cancer|Urogenital disease (female)|Urogenital disease (male)	1,86e-4	ABCB1|ABCG5|ANPEP|ARG2|CYP1A1|DIABLO|EPS8L3|GNMT|GSTA1|GSTO1|HAO1|INS|KRT8|NAT1|PDZK1|PTGS2|SMC1A|SRD5A2|TCN2|TFRC|TIMP4|UGT2B15
Genital Neoplasms, Male	MESH:D005834	Cancer|Urogenital disease (male)	1,96e-4	ABCG5|ARG2|CYP1A1|DIABLO|EPS8L3|GNMT|GSTA1|GSTO1|HAO1|INS|NAT1|PDZK1|PTGS2|SRD5A2|TCN2|TIMP4|UGT2B15
Brain Diseases	MESH:D001927	Nervous system disease	2,58e-4	ABCB1|AGT|APOA1|APOE|CEBPB|DIABLO|F2|F5|F7|FBP1|FGB|GAMT|GC|GCSH|INS|PC|PTGS2|SERPINC1|SERPINH1|SLC25A15|SLC6A19|TACO1|TCN2|TF|UPB1
Neisseriaceae Infections	MESH:D016870	Bacterial infection or mycosis	2,77e-4	C8A|C8B|C9|CFD
Pancreatitis, Chronic	MESH:D050500	Digestive system disease	2,77e-4	CEL|CPA1|CTRC|PRSS1
Coronary Disease	MESH:D003327	Cardiovascular disease	2,91e-4	ABCG5|ABCG8|ADTRP|APCS|APOA1|APOB|APOE|PTGS2
Thromboembolism	MESH:D013923	Cardiovascular disease	2,92e-4	F2|F5|F7|FGA|SERPINC1
Ataxia with vitamin E deficiency	MESH:C535393	Nervous system disease|Nutrition disorder|Signs and symptoms	3,23e-4	APOA1|APOB|TTPA
Vitamin E Deficiency	MESH:D014811	Nutrition disorder	3,23e-4	APOA1|APOB|TTPA
Intestinal Neoplasms	MESH:D007414	Cancer|Digestive system disease	3,24e-4	ABCB1|ABCG2|ALDH2|F5|FBP1|GCG|GPX4|IGFBP1|LRG1|NR1H4|PTGS2|RRM2|TCN2|TFRC
Heart Failure	MESH:D006333	Cardiovascular disease	3,74e-4	AGT|APCS|CFD|GCG|GPX4|INS|PCK1|PTGS2
Venous Thrombosis	MESH:D020246	Cardiovascular disease	3,76e-4	F2|F5|F7|PLG|SERPINC1
Amino Acid Metabolism, Inborn Errors	MESH:D000592	Genetic disease (inborn)|Metabolic disease	4,27e-4	CTH|GAMT|GCSH|GNMT|HAL|SLC25A15|SLC6A19|SLC7A7|UROC1
Skin Diseases, Vascular	MESH:D017445	Skin disease	9,22e-4	APOA1|APOB|F2|HNMT|KNG1|SERPING1
Biliary Tract Diseases	MESH:D001660	Digestive system disease	0,00118	ABCG2|ABCG8|CYP27A1|CYP7A1|ELF3|FGA|IGFBP1|MST1|NR1H4
Colorectal Neoplasms	MESH:D015179	Cancer|Digestive system disease	0,00156	ABCB1|ABCG2|ALDH2|F5|FBP1|GCG|GPX4|IGFBP1|LRG1|PTGS2|RRM2|TCN2|TFRC
Hypertension	MESH:D006973	Cardiovascular disease	0,00170	AGT|AOC1|APOA1|APOE|CETP|CYP1A1|GCG|INS|PLG|PTGS2
Abortion, Spontaneous	MESH:D000022	Pregnancy complication	0,00172	APOE|CEACAM1|CYP1A1|FETUB|GPX4|HABP2|IGFBP1|TFRC
Hypercholesterolemia	MESH:D006937	Metabolic disease	0,00230	ABCG5|ABCG8|APOB|APOE|CYP7A1
Renal Insufficiency	MESH:D051437	Urogenital disease (female)|Urogenital disease (male)	0,00236	AGT|AMBP|APOE|FABP1|IGFBP1|INS|KNG1|PTGS2
Autoimmune Diseases	MESH:D001327	Immune system disease	0,00241	ABCB1|ABCG2|AGT|APOA1|APOE|C2|C8B|F2|FKBP5|GC|HPX|INS|PER1|PLB1|PTGS2|SERPING1
Musculoskeletal Diseases	MESH:D009140	Musculoskeletal disease	0,00252	ABCB1|ABCG2|ACSL5|ANXA2|C2|C8B|C9|CHST3|CYP27A1|F2|FGA|FGB|FKBP5|GC|HPX|HSPA1B|INS|NSDHL|OXCT1|PAPSS2|PER1|PLB1|PRG4|PTGS2|SMARCAL1|TCAP
Amyloidosis	MESH:D000686	Metabolic disease	0,00500	APOA1|APOE|FGA|TTR
Coronary Artery Disease	MESH:D003324	Cardiovascular disease	0,00582	ABCG5|ABCG8|ADTRP|APCS|APOA1|PTGS2
Brain and testis
Digestive System Diseases	MESH:D004066	Digestive system disease	2.19e-07	ALDOB|ANXA1|ANXA3|AQP3|CAPN14|CFD|ELF3|EPCAM|KLF5|KRT14|KRT8|LGALS3BP|MID1IP1|OCLN|PRF1|PYCARD|TFAP2C
Neoplasms by Site	MESH:D009371	Cancer	1.28e-05	AGR2|ALDOB|ANXA1|ANXA3|AQP3|ELF3|EPCAM|KLF5|KRT14|KRT16|KRT8|OCLN|PKP3|PYCARD|TFAP2C
Neoplasms	MESH:D009369	Cancer	2.04e-05	AGR2|ALDOB|ANXA1|ANXA3|AQP3|CFD|ELF3|EPCAM|KLF5|KRT14|KRT16|KRT8|OCLN|PKP3|PRF1|PYCARD|TFAP2C
Male Urogenital Diseases	MESH:D052801	Urogenital disease (male)	8.28e-05	AGR2|ANXA1|ANXA3|AQP3|CFD|EPCAM|KRT16|KRT8|OCLN|PKP3|PYCARD
Digestive System Neoplasms	MESH:D004067	Cancer|Digestive system disease	0.000142	ALDOB|ANXA1|AQP3|ELF3|EPCAM|KLF5|KRT14|KRT8|PYCARD|TFAP2C
Keratoderma, Palmoplantar	MESH:D007645	Genetic disease (inborn)|Skin disease	0.000224	DSP|KRT14|KRT16
Liver Diseases	MESH:D008107	Digestive system disease	0.000436	ALDOB|ANXA1|ANXA3|CFD|EPCAM|KRT8|LGALS3BP|MID1IP1|OCLN|PRF1|PYCARD
Skin and Connective Tissue Diseases	MESH:D017437		0.000497	AGR2|ANXA3|AQP3|DLX3|DSP|ITGA6|KRT14|KRT16|KRT8|MS4A4A|OCLN
Gastrointestinal Neoplasms	MESH:D005770	Cancer|Digestive system disease	0.000596	ALDOB|ANXA1|AQP3|EPCAM|KRT14|KRT8|PYCARD|TFAP2C
Gastrointestinal Diseases	MESH:D005767	Digestive system disease	0.000623	ALDOB|ANXA1|AQP3|CAPN14|EPCAM|KRT14|KRT8|PYCARD|TFAP2C
Female Urogenital Diseases	MESH:D052776	Urogenital disease (female)	0.000625	ANXA1|ANXA3|AQP3|CFD|EPCAM|KRT16|KRT8|OCLN|POF1B|PYCARD
Carcinoma, Squamous Cell	MESH:D002294	Cancer	0.00103	ANXA1|AQP3|KLF5|KRT14|PYCARD
Neoplasms, Squamous Cell	MESH:D018307	Cancer	0.0012	ANXA1|AQP3|KLF5|KRT14|PYCARD
Female Urogenital Diseases and Pregnancy Complications	MESH:D005261		0.0015	ANXA1|ANXA3|AQP3|CFD|EPCAM|KRT16|KRT8|OCLN|POF1B|PYCARD
Urogenital Neoplasms	MESH:D014565	Cancer|Urogenital disease (female)|Urogenital disease (male)	0.00244	AGR2|ANXA1|ANXA3|AQP3|EPCAM|KRT16|KRT8|PKP3
Liver Cirrhosis	MESH:D008103	Digestive system disease	0.00252	ANXA1|ANXA3|CFD|EPCAM|KRT8|LGALS3BP|MID1IP1|PYCARD
Skin Diseases	MESH:D012871	Skin disease	0.00362	AGR2|AQP3|DLX3|DSP|ITGA6|KRT14|KRT16|KRT8|OCLN
Ectodermal Dysplasia	MESH:D004476	Congenital abnormality|Genetic disease (inborn)|Skin disease	0.00637	ITGA6|KRT14|KRT16
Skin Abnormalities	MESH:D012868	Congenital abnormality|Skin disease	0.00852	DSP|ITGA6|KRT14|KRT16
Congenital, Hereditary, and Neonatal Diseases and Abnormalities	MESH:D009358		0.00893	ALDOB|ANXA1|DLX3|DSP|EPCAM|ITGA6|KRT14|KRT16|KRT8|OCLN|PDE6H|PYCARD
Urologic Diseases	MESH:D014570	Urogenital disease (female)|Urogenital disease (male)	0.00928	ANXA1|AQP3|CFD|KRT16|KRT8|OCLN|PYCARD
