# Supplementary material for: Zebrafish exposure to environmentally relevant concentration of depleted uranium impairs progeny development at the molecular and histological levels
Source: PLoS One. 2017 May 22;12(5):e0177932. doi: 10.1371/journal.pone.0177932 (PMC5439696; doi:10.1371/journal.pone.0177932)
Supplement: S7 Table — Human orthologues that characterise the MESH terms and that are also deregulated in the zebrafish datasets at 96 hpf and two-cells stage (cutoff log2 fold change > ±1 and p-values < 0.01). (XLSX) [file pone.0177932.s011.xlsx]

## Sheet: Feuil1
Condition	Human genes involved in MESH terms
deregulated at 96hpf	ABCB1
deregulated at 96hpf	ABCG5
deregulated at 96hpf	ADGRE5
deregulated at 96hpf	ADH4
deregulated at 96hpf	ADTRP
deregulated at 96hpf	AGT
deregulated at 96hpf	AHSG
deregulated at 96hpf	ALAS1
deregulated at 96hpf	AMBP
deregulated at 96hpf	AOC1
deregulated at 96hpf	APCS
deregulated at 96hpf	APOA1
deregulated at 96hpf	APOB
deregulated at 96hpf	APOD
deregulated at 96hpf	ARG2
deregulated at 96hpf	ASAH2
deregulated at 96hpf	C2
deregulated at 96hpf	C5
deregulated at 96hpf	C8A
deregulated at 96hpf	C8B
deregulated at 96hpf	C8G
deregulated at 96hpf	C9
deregulated at 96hpf	CCL19
deregulated at 96hpf	CEACAM1
deregulated at 96hpf	CEL
deregulated at 96hpf	CETP
deregulated at 96hpf	CFD
deregulated at 96hpf	CLEC10A
deregulated at 96hpf	CLUL1
deregulated at 96hpf	CPA1
deregulated at 96hpf	CPA2
deregulated at 96hpf	CPB2
deregulated at 96hpf	CTH
deregulated at 96hpf	CTRB1
deregulated at 96hpf	CTRC
deregulated at 96hpf	CYP1A1
deregulated at 96hpf	CYP4V2
deregulated at 96hpf	CYP7A1
deregulated at 96hpf	DGAT2
deregulated at 96hpf	EBI3
deregulated at 96hpf	ELF3
deregulated at 96hpf	ELOVL2
deregulated at 96hpf	EPS8L3
deregulated at 96hpf	F10
deregulated at 96hpf	F2
deregulated at 96hpf	F5
deregulated at 96hpf	F7
deregulated at 96hpf	FABP1
deregulated at 96hpf	FABP2
deregulated at 96hpf	FBP1
deregulated at 96hpf	FETUB
deregulated at 96hpf	FGA
deregulated at 96hpf	FGB
deregulated at 96hpf	FGG
deregulated at 96hpf	FOLR2
deregulated at 96hpf	FTCD
deregulated at 96hpf	G6PC
deregulated at 96hpf	GADD45B
deregulated at 96hpf	GAMT
deregulated at 96hpf	GC
deregulated at 96hpf	GCG
deregulated at 96hpf	GCSH
deregulated at 96hpf	GNMT
deregulated at 96hpf	GPX4
deregulated at 96hpf	GSTA1
deregulated at 96hpf	GSTO1
deregulated at 96hpf	H1F0
deregulated at 96hpf	HABP2
deregulated at 96hpf	HAL
deregulated at 96hpf	HAO1
deregulated at 96hpf	HNMT
deregulated at 96hpf	HPX
deregulated at 96hpf	HSPA1B
deregulated at 96hpf	IGFBP1
deregulated at 96hpf	INS
deregulated at 96hpf	KMO
deregulated at 96hpf	KRT8
deregulated at 96hpf	LCT
deregulated at 96hpf	LGALS3BP
deregulated at 96hpf	LRG1
deregulated at 96hpf	LSS
deregulated at 96hpf	MASP2
deregulated at 96hpf	MBL2
deregulated at 96hpf	METTL7A
deregulated at 96hpf	MST1
deregulated at 96hpf	MTTP
deregulated at 96hpf	NAT1
deregulated at 96hpf	NR0B2
deregulated at 96hpf	NUPR1
deregulated at 96hpf	OXCT1
deregulated at 96hpf	PC
deregulated at 96hpf	PDX1
deregulated at 96hpf	PDZK1
deregulated at 96hpf	PER1
deregulated at 96hpf	PKLR
deregulated at 96hpf	PLAC8
deregulated at 96hpf	PLB1
deregulated at 96hpf	PLEKHS1
deregulated at 96hpf	PLG
deregulated at 96hpf	PPIF
deregulated at 96hpf	PRG4
deregulated at 96hpf	PRSS1
deregulated at 96hpf	PSMB10
deregulated at 96hpf	PTGS2
deregulated at 96hpf	PYGL
deregulated at 96hpf	SERPINC1
deregulated at 96hpf	SERPINF2
deregulated at 96hpf	SERPINH1
deregulated at 96hpf	SLC13A4
deregulated at 96hpf	SLC16A6
deregulated at 96hpf	SLC25A15
deregulated at 96hpf	SLC26A3
deregulated at 96hpf	SLC2A2
deregulated at 96hpf	SLC5A1
deregulated at 96hpf	SLC6A19
deregulated at 96hpf	SLC7A7
deregulated at 96hpf	SMARCAL1
deregulated at 96hpf	SMC1A
deregulated at 96hpf	SORD
deregulated at 96hpf	SRD5A2
deregulated at 96hpf	TCAP
deregulated at 96hpf	TDO2
deregulated at 96hpf	TF
deregulated at 96hpf	TFRC
deregulated at 96hpf	TIMP4
deregulated at 96hpf	TM6SF2
deregulated at 96hpf	TMEM37
deregulated at 96hpf	TMPRSS3
deregulated at 96hpf	TTPA
deregulated at 96hpf	TTR
deregulated at 96hpf	UGT2B15
deregulated at 96hpf	UROC1
deregulated at 96hpf	VTN
deregulated at 2 cells and 96hpf	ABCC12
deregulated at 2 cells and 96hpf	ABCG2
deregulated at 2 cells and 96hpf	ABCG8
deregulated at 2 cells and 96hpf	ACSL5
deregulated at 2 cells and 96hpf	ALDH2
deregulated at 2 cells and 96hpf	ANPEP
deregulated at 2 cells and 96hpf	ANXA2
deregulated at 2 cells and 96hpf	APOE
deregulated at 2 cells and 96hpf	BCO1
deregulated at 2 cells and 96hpf	CAPN14
deregulated at 2 cells and 96hpf	CBX7
deregulated at 2 cells and 96hpf	CEBPB
deregulated at 2 cells and 96hpf	CES2
deregulated at 2 cells and 96hpf	CHST3
deregulated at 2 cells and 96hpf	CKB
deregulated at 2 cells and 96hpf	CYP27A1
deregulated at 2 cells and 96hpf	DIABLO
deregulated at 2 cells and 96hpf	FKBP5
deregulated at 2 cells and 96hpf	GDA
deregulated at 2 cells and 96hpf	GNPDA1
deregulated at 2 cells and 96hpf	KLF9
deregulated at 2 cells and 96hpf	KNG1
deregulated at 2 cells and 96hpf	LGALS1
deregulated at 2 cells and 96hpf	NR1H4
deregulated at 2 cells and 96hpf	NSDHL
deregulated at 2 cells and 96hpf	OVGP1
deregulated at 2 cells and 96hpf	PAPSS2
deregulated at 2 cells and 96hpf	PCK1
deregulated at 2 cells and 96hpf	PLSCR1
deregulated at 2 cells and 96hpf	RRM2
deregulated at 2 cells and 96hpf	SERPING1
deregulated at 2 cells and 96hpf	TACO1
deregulated at 2 cells and 96hpf	TCN2
deregulated at 2 cells and 96hpf	TM4SF4
deregulated at 2 cells and 96hpf	UPB1
deregulated only at 2 cells stage	AAGAB
deregulated only at 2 cells stage	AARS
deregulated only at 2 cells stage	AASS
deregulated only at 2 cells stage	ABCA5
deregulated only at 2 cells stage	ABCB10
deregulated only at 2 cells stage	ABCB6
deregulated only at 2 cells stage	ABCC5
deregulated only at 2 cells stage	ABCD3
deregulated only at 2 cells stage	ABCD4
deregulated only at 2 cells stage	ABCF2
deregulated only at 2 cells stage	ABL1
deregulated only at 2 cells stage	ABO
deregulated only at 2 cells stage	ABT1
deregulated only at 2 cells stage	ACAD8
deregulated only at 2 cells stage	ACADM
deregulated only at 2 cells stage	ACAT1
deregulated only at 2 cells stage	ACBD4
deregulated only at 2 cells stage	ACBD6
deregulated only at 2 cells stage	ACE
deregulated only at 2 cells stage	ACLY
deregulated only at 2 cells stage	ACOT2
deregulated only at 2 cells stage	ACOT9
deregulated only at 2 cells stage	ACP5
deregulated only at 2 cells stage	ACSF3
deregulated only at 2 cells stage	ACTN1
deregulated only at 2 cells stage	ACTN2
deregulated only at 2 cells stage	ADAM33
deregulated only at 2 cells stage	ADAM8
deregulated only at 2 cells stage	ADARB1
deregulated only at 2 cells stage	ADARB2
deregulated only at 2 cells stage	ADCY1
deregulated only at 2 cells stage	ADCY5
deregulated only at 2 cells stage	ADGRG6
deregulated only at 2 cells stage	ADGRL3
deregulated only at 2 cells stage	ADI1
deregulated only at 2 cells stage	ADIPOQ
deregulated only at 2 cells stage	ADIPOR1
deregulated only at 2 cells stage	ADIPOR2
deregulated only at 2 cells stage	ADORA3
deregulated only at 2 cells stage	AFF3
deregulated only at 2 cells stage	AGK
deregulated only at 2 cells stage	AGPAT3
deregulated only at 2 cells stage	AIP
deregulated only at 2 cells stage	AKAP1
deregulated only at 2 cells stage	AKAP13
deregulated only at 2 cells stage	AKAP9
deregulated only at 2 cells stage	AKT1S1
deregulated only at 2 cells stage	AKT2
deregulated only at 2 cells stage	AKTIP
deregulated only at 2 cells stage	ALAD
deregulated only at 2 cells stage	ALDH3A2
deregulated only at 2 cells stage	ALDH6A1
deregulated only at 2 cells stage	ALG1
deregulated only at 2 cells stage	ALG2
deregulated only at 2 cells stage	ALG9
deregulated only at 2 cells stage	ALOX5
deregulated only at 2 cells stage	ALPL
deregulated only at 2 cells stage	ANK1
deregulated only at 2 cells stage	ANKRD1
deregulated only at 2 cells stage	ANKRD11
deregulated only at 2 cells stage	ANO5
deregulated only at 2 cells stage	ANTXR2
deregulated only at 2 cells stage	ANXA11
deregulated only at 2 cells stage	ANXA3
deregulated only at 2 cells stage	ANXA6
deregulated only at 2 cells stage	AP1S1
deregulated only at 2 cells stage	AP1S2
deregulated only at 2 cells stage	AP3B1
deregulated only at 2 cells stage	AP3S2
deregulated only at 2 cells stage	AP5Z1
deregulated only at 2 cells stage	APAF1
deregulated only at 2 cells stage	APEX1
deregulated only at 2 cells stage	APLP2
deregulated only at 2 cells stage	APPL2
deregulated only at 2 cells stage	APRT
deregulated only at 2 cells stage	AQP3
deregulated only at 2 cells stage	AQP7
deregulated only at 2 cells stage	ARAP3
deregulated only at 2 cells stage	ARCN1
deregulated only at 2 cells stage	ARHGAP29
deregulated only at 2 cells stage	ARHGAP35
deregulated only at 2 cells stage	ARHGAP4
deregulated only at 2 cells stage	ARHGAP45
deregulated only at 2 cells stage	ARHGEF12
deregulated only at 2 cells stage	ARHGEF6
deregulated only at 2 cells stage	ARID1A
deregulated only at 2 cells stage	ARID4B
deregulated only at 2 cells stage	ARL2
deregulated only at 2 cells stage	ARL6IP1
deregulated only at 2 cells stage	ARL6IP5
deregulated only at 2 cells stage	ARNT
deregulated only at 2 cells stage	ARNTL
deregulated only at 2 cells stage	AS3MT
deregulated only at 2 cells stage	ASAH1
deregulated only at 2 cells stage	ASL
deregulated only at 2 cells stage	ASMTL
deregulated only at 2 cells stage	ASPA
deregulated only at 2 cells stage	ASPM
deregulated only at 2 cells stage	ASXL1
deregulated only at 2 cells stage	ASZ1
deregulated only at 2 cells stage	ATCAY
deregulated only at 2 cells stage	ATF1
deregulated only at 2 cells stage	ATF3
deregulated only at 2 cells stage	ATF4
deregulated only at 2 cells stage	ATG16L1
deregulated only at 2 cells stage	ATG5
deregulated only at 2 cells stage	ATOX1
deregulated only at 2 cells stage	ATP2A2
deregulated only at 2 cells stage	ATP2A3
deregulated only at 2 cells stage	ATP2C1
deregulated only at 2 cells stage	ATP5D
deregulated only at 2 cells stage	ATP6AP1
deregulated only at 2 cells stage	ATPAF2
deregulated only at 2 cells stage	ATRN
deregulated only at 2 cells stage	ATXN2
deregulated only at 2 cells stage	AURKB
deregulated only at 2 cells stage	AVEN
deregulated only at 2 cells stage	AVL9
deregulated only at 2 cells stage	AXIN2
deregulated only at 2 cells stage	B2M
deregulated only at 2 cells stage	B3GLCT
deregulated only at 2 cells stage	B3GNT2
deregulated only at 2 cells stage	B3GNT9
deregulated only at 2 cells stage	B9D1
deregulated only at 2 cells stage	BAD
deregulated only at 2 cells stage	BAG1
deregulated only at 2 cells stage	BAG3
deregulated only at 2 cells stage	BARD1
deregulated only at 2 cells stage	BAZ1B
deregulated only at 2 cells stage	BBS12
deregulated only at 2 cells stage	BBS2
deregulated only at 2 cells stage	BBS5
deregulated only at 2 cells stage	BBS7
deregulated only at 2 cells stage	BCL11A
deregulated only at 2 cells stage	BCL2
deregulated only at 2 cells stage	BCL6
deregulated only at 2 cells stage	BCL9
deregulated only at 2 cells stage	BCS1L
deregulated only at 2 cells stage	BECN1
deregulated only at 2 cells stage	BEND2
deregulated only at 2 cells stage	BICD2
deregulated only at 2 cells stage	BIN1
deregulated only at 2 cells stage	BLM
deregulated only at 2 cells stage	BLOC1S2
deregulated only at 2 cells stage	BMP6
deregulated only at 2 cells stage	BMP7
deregulated only at 2 cells stage	BMPR1A
deregulated only at 2 cells stage	BMPR1B
deregulated only at 2 cells stage	BNIP3
deregulated only at 2 cells stage	BPGM
deregulated only at 2 cells stage	BRCA2
deregulated only at 2 cells stage	BRD1
deregulated only at 2 cells stage	BRD2
deregulated only at 2 cells stage	BRD8
deregulated only at 2 cells stage	BRWD1
deregulated only at 2 cells stage	BTC
deregulated only at 2 cells stage	BTD
deregulated only at 2 cells stage	BTG3
deregulated only at 2 cells stage	C10ORF11
deregulated only at 2 cells stage	C12ORF65
deregulated only at 2 cells stage	C1QBP
deregulated only at 2 cells stage	C3ORF58
deregulated only at 2 cells stage	C7
deregulated only at 2 cells stage	C9ORF72
deregulated only at 2 cells stage	CACNA1D
deregulated only at 2 cells stage	CACNA1F
deregulated only at 2 cells stage	CACNA1H
deregulated only at 2 cells stage	CAMK1G
deregulated only at 2 cells stage	CAMK2B
deregulated only at 2 cells stage	CAMK4
deregulated only at 2 cells stage	CAMSAP1
deregulated only at 2 cells stage	CANT1
deregulated only at 2 cells stage	CANX
deregulated only at 2 cells stage	CAPG
deregulated only at 2 cells stage	CAPN10
deregulated only at 2 cells stage	CAPN2
deregulated only at 2 cells stage	CAPNS1
deregulated only at 2 cells stage	CAPZB
deregulated only at 2 cells stage	CARD11
deregulated only at 2 cells stage	CARMIL3
deregulated only at 2 cells stage	CASK
deregulated only at 2 cells stage	CAST
deregulated only at 2 cells stage	CAT
deregulated only at 2 cells stage	CBL
deregulated only at 2 cells stage	CBLB
deregulated only at 2 cells stage	CBX2
deregulated only at 2 cells stage	CC2D1A
deregulated only at 2 cells stage	CCBE1
deregulated only at 2 cells stage	CCDC134
deregulated only at 2 cells stage	CCDC137
deregulated only at 2 cells stage	CCDC50
deregulated only at 2 cells stage	CCDC6
deregulated only at 2 cells stage	CCDC86
deregulated only at 2 cells stage	CCHCR1
deregulated only at 2 cells stage	CCND2
deregulated only at 2 cells stage	CCNE2
deregulated only at 2 cells stage	CCR6
deregulated only at 2 cells stage	CCT3
deregulated only at 2 cells stage	CCT7
deregulated only at 2 cells stage	CD164
deregulated only at 2 cells stage	CD68
deregulated only at 2 cells stage	CD81
deregulated only at 2 cells stage	CDC73
deregulated only at 2 cells stage	CDCP1
deregulated only at 2 cells stage	CDH1
deregulated only at 2 cells stage	CDH2
deregulated only at 2 cells stage	CDH5
deregulated only at 2 cells stage	CDK1
deregulated only at 2 cells stage	CDKN2AIPNL
deregulated only at 2 cells stage	CENPF
deregulated only at 2 cells stage	CEP55
deregulated only at 2 cells stage	CEP63
deregulated only at 2 cells stage	CFAP65
deregulated only at 2 cells stage	CFL1
deregulated only at 2 cells stage	CFLAR
deregulated only at 2 cells stage	CHAF1B
deregulated only at 2 cells stage	CHCHD3
deregulated only at 2 cells stage	CHD1L
deregulated only at 2 cells stage	CHD2
deregulated only at 2 cells stage	CHD8
deregulated only at 2 cells stage	CHIC2
deregulated only at 2 cells stage	CHMP2B
deregulated only at 2 cells stage	CHMP4B
deregulated only at 2 cells stage	CHMP4C
deregulated only at 2 cells stage	CHMP5
deregulated only at 2 cells stage	CHN1
deregulated only at 2 cells stage	CHRNA2
deregulated only at 2 cells stage	CHRNA7
deregulated only at 2 cells stage	CHRNB1
deregulated only at 2 cells stage	CHRNE
deregulated only at 2 cells stage	CIB2
deregulated only at 2 cells stage	CIRBP
deregulated only at 2 cells stage	CISH
deregulated only at 2 cells stage	CITED2
deregulated only at 2 cells stage	CIZ1
deregulated only at 2 cells stage	CKAP5
deregulated only at 2 cells stage	CKM
deregulated only at 2 cells stage	CLCN3
deregulated only at 2 cells stage	CLCNKA
deregulated only at 2 cells stage	CLINT1
deregulated only at 2 cells stage	CLN5
deregulated only at 2 cells stage	CLTC
deregulated only at 2 cells stage	CMC2
deregulated only at 2 cells stage	CNBP
deregulated only at 2 cells stage	CNKSR1
deregulated only at 2 cells stage	CNOT3
deregulated only at 2 cells stage	CNPY2
deregulated only at 2 cells stage	CNPY4
deregulated only at 2 cells stage	COG1
deregulated only at 2 cells stage	COG4
deregulated only at 2 cells stage	COG7
deregulated only at 2 cells stage	COG8
deregulated only at 2 cells stage	COL11A1
deregulated only at 2 cells stage	COL11A2
deregulated only at 2 cells stage	COL23A1
deregulated only at 2 cells stage	COL2A1
deregulated only at 2 cells stage	COL4A3
deregulated only at 2 cells stage	COL4A4
deregulated only at 2 cells stage	COL5A2
deregulated only at 2 cells stage	COPS5
deregulated only at 2 cells stage	COQ10A
deregulated only at 2 cells stage	COQ2
deregulated only at 2 cells stage	COQ5
deregulated only at 2 cells stage	COQ8A
deregulated only at 2 cells stage	CORO1C
deregulated only at 2 cells stage	COX15
deregulated only at 2 cells stage	COX17
deregulated only at 2 cells stage	CPEB1
deregulated only at 2 cells stage	CPM
deregulated only at 2 cells stage	CPOX
deregulated only at 2 cells stage	CPSF1
deregulated only at 2 cells stage	CPT1A
deregulated only at 2 cells stage	CPT2
deregulated only at 2 cells stage	CRABP1
deregulated only at 2 cells stage	CRADD
deregulated only at 2 cells stage	CRBN
deregulated only at 2 cells stage	CREB1
deregulated only at 2 cells stage	CREBBP
deregulated only at 2 cells stage	CREG1
deregulated only at 2 cells stage	CRHR1
deregulated only at 2 cells stage	CROT
deregulated only at 2 cells stage	CRTC1
deregulated only at 2 cells stage	CRY2
deregulated only at 2 cells stage	CRYBB3
deregulated only at 2 cells stage	CS
deregulated only at 2 cells stage	CSNK2A1
deregulated only at 2 cells stage	CSRNP1
deregulated only at 2 cells stage	CSRP1
deregulated only at 2 cells stage	CST1
deregulated only at 2 cells stage	CST3
deregulated only at 2 cells stage	CST7
deregulated only at 2 cells stage	CSTB
deregulated only at 2 cells stage	CTC1
deregulated only at 2 cells stage	CTCF
deregulated only at 2 cells stage	CTNND2
deregulated only at 2 cells stage	CTSA
deregulated only at 2 cells stage	CTSB
deregulated only at 2 cells stage	CTSS
deregulated only at 2 cells stage	CTTN
deregulated only at 2 cells stage	CTTNBP2
deregulated only at 2 cells stage	CTTNBP2NL
deregulated only at 2 cells stage	CUL1
deregulated only at 2 cells stage	CUL4A
deregulated only at 2 cells stage	CUL4B
deregulated only at 2 cells stage	CUL5
deregulated only at 2 cells stage	CXADR
deregulated only at 2 cells stage	CXCR3
deregulated only at 2 cells stage	CXCR4
deregulated only at 2 cells stage	CYB5A
deregulated only at 2 cells stage	CYLD
deregulated only at 2 cells stage	CYP19A1
deregulated only at 2 cells stage	CYP7B1
deregulated only at 2 cells stage	DAB2IP
deregulated only at 2 cells stage	DACT2
deregulated only at 2 cells stage	DAPK1
deregulated only at 2 cells stage	DARS2
deregulated only at 2 cells stage	DAZL
deregulated only at 2 cells stage	DBNDD2
deregulated only at 2 cells stage	DBT
deregulated only at 2 cells stage	DCAF17
deregulated only at 2 cells stage	DCAF6
deregulated only at 2 cells stage	DCAF7
deregulated only at 2 cells stage	DCBLD1
deregulated only at 2 cells stage	DCBLD2
deregulated only at 2 cells stage	DCTN1
deregulated only at 2 cells stage	DCXR
deregulated only at 2 cells stage	DDAH2
deregulated only at 2 cells stage	DDB1
deregulated only at 2 cells stage	DDB2
deregulated only at 2 cells stage	DDIT4
deregulated only at 2 cells stage	DDX5
deregulated only at 2 cells stage	DDX51
deregulated only at 2 cells stage	DECR1
deregulated only at 2 cells stage	DERL1
deregulated only at 2 cells stage	DGCR2
deregulated only at 2 cells stage	DGCR8
deregulated only at 2 cells stage	DGKE
deregulated only at 2 cells stage	DIAPH2
deregulated only at 2 cells stage	DIO2
deregulated only at 2 cells stage	DIRC2
deregulated only at 2 cells stage	DISC1
deregulated only at 2 cells stage	DKC1
deregulated only at 2 cells stage	DLAT
deregulated only at 2 cells stage	DLG3
deregulated only at 2 cells stage	DLGAP2
deregulated only at 2 cells stage	DLX6
deregulated only at 2 cells stage	DMGDH
deregulated only at 2 cells stage	DNAH5
deregulated only at 2 cells stage	DNAJA1
deregulated only at 2 cells stage	DNAJB6
deregulated only at 2 cells stage	DNAJB9
deregulated only at 2 cells stage	DNAJC15
deregulated only at 2 cells stage	DNM1L
deregulated only at 2 cells stage	DNM2
deregulated only at 2 cells stage	DNMT3A
deregulated only at 2 cells stage	DPAGT1
deregulated only at 2 cells stage	DSC2
deregulated only at 2 cells stage	DSG2
deregulated only at 2 cells stage	DTNBP1
deregulated only at 2 cells stage	DTX2
deregulated only at 2 cells stage	DUS1L
deregulated only at 2 cells stage	DUSP16
deregulated only at 2 cells stage	DUSP3
deregulated only at 2 cells stage	DUSP4
deregulated only at 2 cells stage	DUSP5
deregulated only at 2 cells stage	DYNLL1
deregulated only at 2 cells stage	ECE1
deregulated only at 2 cells stage	ECHS1
deregulated only at 2 cells stage	ECT2
deregulated only at 2 cells stage	EDEM1
deregulated only at 2 cells stage	EED
deregulated only at 2 cells stage	EFEMP2
deregulated only at 2 cells stage	EFHC1
deregulated only at 2 cells stage	EFHD1
deregulated only at 2 cells stage	EFNA5
deregulated only at 2 cells stage	EGFR
deregulated only at 2 cells stage	EGLN2
deregulated only at 2 cells stage	EHHADH
deregulated only at 2 cells stage	EHMT1
deregulated only at 2 cells stage	EI24
deregulated only at 2 cells stage	EIF2A
deregulated only at 2 cells stage	EIF2AK1
deregulated only at 2 cells stage	EIF2AK3
deregulated only at 2 cells stage	EIF2B1
deregulated only at 2 cells stage	EIF2B4
deregulated only at 2 cells stage	EIF2B5
deregulated only at 2 cells stage	EIF2S1
deregulated only at 2 cells stage	EIF2S2
deregulated only at 2 cells stage	EIF3B
deregulated only at 2 cells stage	EIF4E
deregulated only at 2 cells stage	EIF4E3
deregulated only at 2 cells stage	ELAVL1
deregulated only at 2 cells stage	ELF2
deregulated only at 2 cells stage	ELMO1
deregulated only at 2 cells stage	ELMOD2
deregulated only at 2 cells stage	ELOVL5
deregulated only at 2 cells stage	ENPP2
deregulated only at 2 cells stage	ENPP5
deregulated only at 2 cells stage	ENSA
deregulated only at 2 cells stage	ENTPD1
deregulated only at 2 cells stage	ENTPD6
deregulated only at 2 cells stage	EPB41
deregulated only at 2 cells stage	EPCAM
deregulated only at 2 cells stage	EPDR1
deregulated only at 2 cells stage	EPHA2
deregulated only at 2 cells stage	EPHB2
deregulated only at 2 cells stage	EPHB4
deregulated only at 2 cells stage	EPHX2
deregulated only at 2 cells stage	ERBIN
deregulated only at 2 cells stage	ERCC3
deregulated only at 2 cells stage	ERN1
deregulated only at 2 cells stage	ERP44
deregulated only at 2 cells stage	ERRFI1
deregulated only at 2 cells stage	ESAM
deregulated only at 2 cells stage	ESCO2
deregulated only at 2 cells stage	ESD
deregulated only at 2 cells stage	ETAA1
deregulated only at 2 cells stage	EWSR1
deregulated only at 2 cells stage	EXOSC3
deregulated only at 2 cells stage	EXT1
deregulated only at 2 cells stage	EYA4
deregulated only at 2 cells stage	EZH2
deregulated only at 2 cells stage	F3
deregulated only at 2 cells stage	FAAH
deregulated only at 2 cells stage	FADD
deregulated only at 2 cells stage	FAM102B
deregulated only at 2 cells stage	FAM160B1
deregulated only at 2 cells stage	FAM49A
deregulated only at 2 cells stage	FAM58A
deregulated only at 2 cells stage	FAM89A
deregulated only at 2 cells stage	FANCC
deregulated only at 2 cells stage	FANCD2
deregulated only at 2 cells stage	FAT2
deregulated only at 2 cells stage	FBL
deregulated only at 2 cells stage	FBLN2
deregulated only at 2 cells stage	FBLN5
deregulated only at 2 cells stage	FBXO21
deregulated only at 2 cells stage	FBXO32
deregulated only at 2 cells stage	FBXO7
deregulated only at 2 cells stage	FBXO9
deregulated only at 2 cells stage	FDFT1
deregulated only at 2 cells stage	FERMT1
deregulated only at 2 cells stage	FGD4
deregulated only at 2 cells stage	FGD5
deregulated only at 2 cells stage	FILIP1
deregulated only at 2 cells stage	FIP1L1
deregulated only at 2 cells stage	FIS1
deregulated only at 2 cells stage	FKBP10
deregulated only at 2 cells stage	FKBP15
deregulated only at 2 cells stage	FKBPL
deregulated only at 2 cells stage	FLNA
deregulated only at 2 cells stage	FLNB
deregulated only at 2 cells stage	FLT4
deregulated only at 2 cells stage	FMN2
deregulated only at 2 cells stage	FNDC3B
deregulated only at 2 cells stage	FOXN1
deregulated only at 2 cells stage	FOXO1
deregulated only at 2 cells stage	FOXP4
deregulated only at 2 cells stage	FRMD4A
deregulated only at 2 cells stage	FRZB
deregulated only at 2 cells stage	FSTL1
deregulated only at 2 cells stage	FTH1
deregulated only at 2 cells stage	FTO
deregulated only at 2 cells stage	FUCA1
deregulated only at 2 cells stage	FURIN
deregulated only at 2 cells stage	FXN
deregulated only at 2 cells stage	FZR1
deregulated only at 2 cells stage	G6PC3
deregulated only at 2 cells stage	GABBR1
deregulated only at 2 cells stage	GAD1
deregulated only at 2 cells stage	GADD45A
deregulated only at 2 cells stage	GAK
deregulated only at 2 cells stage	GALC
deregulated only at 2 cells stage	GALE
deregulated only at 2 cells stage	GALK1
deregulated only at 2 cells stage	GALNS
deregulated only at 2 cells stage	GALT
deregulated only at 2 cells stage	GAR1
deregulated only at 2 cells stage	GARS
deregulated only at 2 cells stage	GART
deregulated only at 2 cells stage	GAS1
deregulated only at 2 cells stage	GATA2
deregulated only at 2 cells stage	GATM
deregulated only at 2 cells stage	GCDH
deregulated only at 2 cells stage	GDF5
deregulated only at 2 cells stage	GDF6
deregulated only at 2 cells stage	GDI2
deregulated only at 2 cells stage	GFI1
deregulated only at 2 cells stage	GFPT1
deregulated only at 2 cells stage	GGH
deregulated only at 2 cells stage	GHR
deregulated only at 2 cells stage	GIGYF2
deregulated only at 2 cells stage	GINS2
deregulated only at 2 cells stage	GJA1
deregulated only at 2 cells stage	GJB2
deregulated only at 2 cells stage	GK
deregulated only at 2 cells stage	GLA
deregulated only at 2 cells stage	GLB1
deregulated only at 2 cells stage	GLI2
deregulated only at 2 cells stage	GLIS2
deregulated only at 2 cells stage	GLO1
deregulated only at 2 cells stage	GLT8D1
deregulated only at 2 cells stage	GLUL
deregulated only at 2 cells stage	GNA12
deregulated only at 2 cells stage	GNA13
deregulated only at 2 cells stage	GNAI2
deregulated only at 2 cells stage	GNE
deregulated only at 2 cells stage	GNG5
deregulated only at 2 cells stage	GNPTAB
deregulated only at 2 cells stage	GNS
deregulated only at 2 cells stage	GOPC
deregulated only at 2 cells stage	GPC3
deregulated only at 2 cells stage	GPC4
deregulated only at 2 cells stage	GPCPD1
deregulated only at 2 cells stage	GPI
deregulated only at 2 cells stage	GPR155
deregulated only at 2 cells stage	GPT
deregulated only at 2 cells stage	GRB7
deregulated only at 2 cells stage	GRHL2
deregulated only at 2 cells stage	GRIA4
deregulated only at 2 cells stage	GRIN2A
deregulated only at 2 cells stage	GRIN2B
deregulated only at 2 cells stage	GRM1
deregulated only at 2 cells stage	GRPEL1
deregulated only at 2 cells stage	GSC
deregulated only at 2 cells stage	GSK3A
deregulated only at 2 cells stage	GSS
deregulated only at 2 cells stage	GSTK1
deregulated only at 2 cells stage	GSTM1
deregulated only at 2 cells stage	GSTM3
deregulated only at 2 cells stage	GSTP1
deregulated only at 2 cells stage	GTF2H5
deregulated only at 2 cells stage	GTF2IRD1
deregulated only at 2 cells stage	GTF3A
deregulated only at 2 cells stage	GUCY1A2
deregulated only at 2 cells stage	GULP1
deregulated only at 2 cells stage	H3F3B
deregulated only at 2 cells stage	HACD1
deregulated only at 2 cells stage	HACL1
deregulated only at 2 cells stage	HADHA
deregulated only at 2 cells stage	HAGH
deregulated only at 2 cells stage	HBEGF
deregulated only at 2 cells stage	HCCS
deregulated only at 2 cells stage	HCLS1
deregulated only at 2 cells stage	HDAC1
deregulated only at 2 cells stage	HDAC5
deregulated only at 2 cells stage	HDHD2
deregulated only at 2 cells stage	HDLBP
deregulated only at 2 cells stage	HEBP2
deregulated only at 2 cells stage	HELLS
deregulated only at 2 cells stage	HERC5
deregulated only at 2 cells stage	HERPUD1
deregulated only at 2 cells stage	HES1
deregulated only at 2 cells stage	HEXA
deregulated only at 2 cells stage	HEXIM1
deregulated only at 2 cells stage	HEY2
deregulated only at 2 cells stage	HIBCH
deregulated only at 2 cells stage	HIF1A
deregulated only at 2 cells stage	HIP1
deregulated only at 2 cells stage	HK2
deregulated only at 2 cells stage	HLA-DPA1
deregulated only at 2 cells stage	HMOX2
deregulated only at 2 cells stage	HNF1B
deregulated only at 2 cells stage	HNRNPH1
deregulated only at 2 cells stage	HNRNPK
deregulated only at 2 cells stage	HNRNPL
deregulated only at 2 cells stage	HOPX
deregulated only at 2 cells stage	HPS1
deregulated only at 2 cells stage	HPS3
deregulated only at 2 cells stage	HPS4
deregulated only at 2 cells stage	HPS5
deregulated only at 2 cells stage	HPS6
deregulated only at 2 cells stage	HRAS
deregulated only at 2 cells stage	HSD3B2
deregulated only at 2 cells stage	HSP90B1
deregulated only at 2 cells stage	HSPA12A
deregulated only at 2 cells stage	HSPA14
deregulated only at 2 cells stage	HSPA4
deregulated only at 2 cells stage	HSPA8
deregulated only at 2 cells stage	HSPA9
deregulated only at 2 cells stage	HSPE1
deregulated only at 2 cells stage	HTRA1
deregulated only at 2 cells stage	HTRA2
deregulated only at 2 cells stage	HUWE1
deregulated only at 2 cells stage	HYAL1
deregulated only at 2 cells stage	ID1
deregulated only at 2 cells stage	IDH2
deregulated only at 2 cells stage	IDH3B
deregulated only at 2 cells stage	IDS
deregulated only at 2 cells stage	IDUA
deregulated only at 2 cells stage	IFI30
deregulated only at 2 cells stage	IFI35
deregulated only at 2 cells stage	IFRD1
deregulated only at 2 cells stage	IFT80
deregulated only at 2 cells stage	IFT88
deregulated only at 2 cells stage	IGBP1
deregulated only at 2 cells stage	IGF1R
deregulated only at 2 cells stage	IGF2
deregulated only at 2 cells stage	IGF2BP2
deregulated only at 2 cells stage	IGF2BP3
deregulated only at 2 cells stage	IGSF21
deregulated only at 2 cells stage	IKBKAP
deregulated only at 2 cells stage	IKBKG
deregulated only at 2 cells stage	IKZF4
deregulated only at 2 cells stage	IL11RA
deregulated only at 2 cells stage	IL1RAPL1
deregulated only at 2 cells stage	IL6ST
deregulated only at 2 cells stage	ILDR1
deregulated only at 2 cells stage	ILF2
deregulated only at 2 cells stage	ILK
deregulated only at 2 cells stage	IMMT
deregulated only at 2 cells stage	INHBB
deregulated only at 2 cells stage	INPP5E
deregulated only at 2 cells stage	INPPL1
deregulated only at 2 cells stage	INSIG2
deregulated only at 2 cells stage	INVS
deregulated only at 2 cells stage	IP6K2
deregulated only at 2 cells stage	IPO7
deregulated only at 2 cells stage	IQGAP1
deregulated only at 2 cells stage	IQSEC2
deregulated only at 2 cells stage	IRAK1BP1
deregulated only at 2 cells stage	IRF2
deregulated only at 2 cells stage	IRF2BP2
deregulated only at 2 cells stage	IRF6
deregulated only at 2 cells stage	IRGM
deregulated only at 2 cells stage	IRS1
deregulated only at 2 cells stage	ISCU
deregulated only at 2 cells stage	ISPD
deregulated only at 2 cells stage	ITCH
deregulated only at 2 cells stage	ITGA4
deregulated only at 2 cells stage	ITGA5
deregulated only at 2 cells stage	ITGB1
deregulated only at 2 cells stage	ITGB1BP1
deregulated only at 2 cells stage	ITGB5
deregulated only at 2 cells stage	ITM2B
deregulated only at 2 cells stage	IVNS1ABP
deregulated only at 2 cells stage	JUP
deregulated only at 2 cells stage	KANSL1
deregulated only at 2 cells stage	KAT6A
deregulated only at 2 cells stage	KAT6B
deregulated only at 2 cells stage	KCNA2
deregulated only at 2 cells stage	KCNJ13
deregulated only at 2 cells stage	KCNMA1
deregulated only at 2 cells stage	KDM2B
deregulated only at 2 cells stage	KDM3B
deregulated only at 2 cells stage	KDM6A
deregulated only at 2 cells stage	KDR
deregulated only at 2 cells stage	KDSR
deregulated only at 2 cells stage	KHSRP
deregulated only at 2 cells stage	KIAA0196
deregulated only at 2 cells stage	KIAA1549
deregulated only at 2 cells stage	KIF15
deregulated only at 2 cells stage	KIF1A
deregulated only at 2 cells stage	KIF1BP
deregulated only at 2 cells stage	KIF2C
deregulated only at 2 cells stage	KIRREL3
deregulated only at 2 cells stage	KLF5
deregulated only at 2 cells stage	KPNA1
deregulated only at 2 cells stage	KPNB1
deregulated only at 2 cells stage	KRT18
deregulated only at 2 cells stage	KTN1
deregulated only at 2 cells stage	KYAT1
deregulated only at 2 cells stage	LAMC2
deregulated only at 2 cells stage	LAMP2
deregulated only at 2 cells stage	LATS1
deregulated only at 2 cells stage	LDHA
deregulated only at 2 cells stage	LDLR
deregulated only at 2 cells stage	LDLRAP1
deregulated only at 2 cells stage	LEF1
deregulated only at 2 cells stage	LEMD3
deregulated only at 2 cells stage	LFNG
deregulated only at 2 cells stage	LIG4
deregulated only at 2 cells stage	LIMCH1
deregulated only at 2 cells stage	LIMK2
deregulated only at 2 cells stage	LINGO2
deregulated only at 2 cells stage	LINS1
deregulated only at 2 cells stage	LIPH
deregulated only at 2 cells stage	LLGL1
deregulated only at 2 cells stage	LMAN1
deregulated only at 2 cells stage	LMAN2L
deregulated only at 2 cells stage	LMBRD1
deregulated only at 2 cells stage	LMCD1
deregulated only at 2 cells stage	LMNA
deregulated only at 2 cells stage	LMX1B
deregulated only at 2 cells stage	LOXL2
deregulated only at 2 cells stage	LOXL4
deregulated only at 2 cells stage	LPGAT1
deregulated only at 2 cells stage	LPIN1
deregulated only at 2 cells stage	LPIN2
deregulated only at 2 cells stage	LPP
deregulated only at 2 cells stage	LRP1
deregulated only at 2 cells stage	LRPPRC
deregulated only at 2 cells stage	LRRC7
deregulated only at 2 cells stage	LRRK2
deregulated only at 2 cells stage	LRRN3
deregulated only at 2 cells stage	LTBP1
deregulated only at 2 cells stage	LYRM9
deregulated only at 2 cells stage	LZTR1
deregulated only at 2 cells stage	MACROD2
deregulated only at 2 cells stage	MAGI1
deregulated only at 2 cells stage	MAGT1
deregulated only at 2 cells stage	MAN1B1
deregulated only at 2 cells stage	MAP1LC3B
deregulated only at 2 cells stage	MAP2K6
deregulated only at 2 cells stage	MAP2K7
deregulated only at 2 cells stage	MAP3K1
deregulated only at 2 cells stage	MAP3K8
deregulated only at 2 cells stage	MAPK1
deregulated only at 2 cells stage	MAPK13
deregulated only at 2 cells stage	MAPK7
deregulated only at 2 cells stage	MAPK8IP3
deregulated only at 2 cells stage	MAPRE1
deregulated only at 2 cells stage	MAPRE3
deregulated only at 2 cells stage	MARCKS
deregulated only at 2 cells stage	MARK2
deregulated only at 2 cells stage	MBD3
deregulated only at 2 cells stage	MBD5
deregulated only at 2 cells stage	MBP
deregulated only at 2 cells stage	MBTPS2
deregulated only at 2 cells stage	MCCC1
deregulated only at 2 cells stage	MCEE
deregulated only at 2 cells stage	MCFD2
deregulated only at 2 cells stage	MCM2
deregulated only at 2 cells stage	MCOLN1
deregulated only at 2 cells stage	MCPH1
deregulated only at 2 cells stage	ME1
deregulated only at 2 cells stage	MECP2
deregulated only at 2 cells stage	MED1
deregulated only at 2 cells stage	MED12
deregulated only at 2 cells stage	MEF2D
deregulated only at 2 cells stage	MEN1
deregulated only at 2 cells stage	MFAP4
deregulated only at 2 cells stage	MFGE8
deregulated only at 2 cells stage	MFN1
deregulated only at 2 cells stage	MFN2
deregulated only at 2 cells stage	MFSD2A
deregulated only at 2 cells stage	MFSD8
deregulated only at 2 cells stage	MGA
deregulated only at 2 cells stage	MGAT2
deregulated only at 2 cells stage	MGAT5
deregulated only at 2 cells stage	MGMT
deregulated only at 2 cells stage	MGST1
deregulated only at 2 cells stage	MIA3
deregulated only at 2 cells stage	MIB1
deregulated only at 2 cells stage	MICU1
deregulated only at 2 cells stage	MID1IP1
deregulated only at 2 cells stage	MIF
deregulated only at 2 cells stage	MKL2
deregulated only at 2 cells stage	MKNK1
deregulated only at 2 cells stage	MLH3
deregulated only at 2 cells stage	MLPH
deregulated only at 2 cells stage	MLYCD
deregulated only at 2 cells stage	MMAA
deregulated only at 2 cells stage	MMAB
deregulated only at 2 cells stage	MMADHC
deregulated only at 2 cells stage	MMP15
deregulated only at 2 cells stage	MMP8
deregulated only at 2 cells stage	MMP9
deregulated only at 2 cells stage	MNT
deregulated only at 2 cells stage	MOCS1
deregulated only at 2 cells stage	MOCS2
deregulated only at 2 cells stage	MORF4L1
deregulated only at 2 cells stage	MPDU1
deregulated only at 2 cells stage	MPL
deregulated only at 2 cells stage	MPLKIP
deregulated only at 2 cells stage	MPV17
deregulated only at 2 cells stage	MRC2
deregulated only at 2 cells stage	MRPL13
deregulated only at 2 cells stage	MRPS16
deregulated only at 2 cells stage	MRPS18B
deregulated only at 2 cells stage	MRPS28
deregulated only at 2 cells stage	MSH2
deregulated only at 2 cells stage	MSH3
deregulated only at 2 cells stage	MSH6
deregulated only at 2 cells stage	MTA2
deregulated only at 2 cells stage	MTCH2
deregulated only at 2 cells stage	MTDH
deregulated only at 2 cells stage	MTMR2
deregulated only at 2 cells stage	MTOR
deregulated only at 2 cells stage	MTPAP
deregulated only at 2 cells stage	MTRR
deregulated only at 2 cells stage	MVK
deregulated only at 2 cells stage	MXI1
deregulated only at 2 cells stage	MXRA5
deregulated only at 2 cells stage	MYBL1
deregulated only at 2 cells stage	MYC
deregulated only at 2 cells stage	MYCBP
deregulated only at 2 cells stage	MYCL
deregulated only at 2 cells stage	MYD88
deregulated only at 2 cells stage	MYDGF
deregulated only at 2 cells stage	MYH11
deregulated only at 2 cells stage	MYL9
deregulated only at 2 cells stage	MYO10
deregulated only at 2 cells stage	MYO1B
deregulated only at 2 cells stage	MYO1C
deregulated only at 2 cells stage	MYO1D
deregulated only at 2 cells stage	MYO5A
deregulated only at 2 cells stage	MYO5C
deregulated only at 2 cells stage	MYO9B
deregulated only at 2 cells stage	NAGLU
deregulated only at 2 cells stage	NANS
deregulated only at 2 cells stage	NAV3
deregulated only at 2 cells stage	NAXD
deregulated only at 2 cells stage	NBEA
deregulated only at 2 cells stage	NBEAL2
deregulated only at 2 cells stage	NCKAP1L
deregulated only at 2 cells stage	NCOR1
deregulated only at 2 cells stage	NDC1
deregulated only at 2 cells stage	NDRG1
deregulated only at 2 cells stage	NDUFAF2
deregulated only at 2 cells stage	NECTIN2
deregulated only at 2 cells stage	NEFL
deregulated only at 2 cells stage	NEGR1
deregulated only at 2 cells stage	NEIL1
deregulated only at 2 cells stage	NEK8
deregulated only at 2 cells stage	NF2
deregulated only at 2 cells stage	NFATC2
deregulated only at 2 cells stage	NFE2L2
deregulated only at 2 cells stage	NFIL3
deregulated only at 2 cells stage	NFKBIE
deregulated only at 2 cells stage	NFKBIZ
deregulated only at 2 cells stage	NFYA
deregulated only at 2 cells stage	NGFR
deregulated only at 2 cells stage	NHEJ1
deregulated only at 2 cells stage	NHP2
deregulated only at 2 cells stage	NHS
deregulated only at 2 cells stage	NIPA1
deregulated only at 2 cells stage	NIPAL4
deregulated only at 2 cells stage	NISCH
deregulated only at 2 cells stage	NLGN1
deregulated only at 2 cells stage	NOD2
deregulated only at 2 cells stage	NOM1
deregulated only at 2 cells stage	NOP56
deregulated only at 2 cells stage	NOTCH1
deregulated only at 2 cells stage	NOTCH2
deregulated only at 2 cells stage	NPC1
deregulated only at 2 cells stage	NPC2
deregulated only at 2 cells stage	NPDC1
deregulated only at 2 cells stage	NPHP1
deregulated only at 2 cells stage	NPRL2
deregulated only at 2 cells stage	NPTN
deregulated only at 2 cells stage	NQO1
deregulated only at 2 cells stage	NR1D2
deregulated only at 2 cells stage	NR1H3
deregulated only at 2 cells stage	NR3C1
deregulated only at 2 cells stage	NR4A1
deregulated only at 2 cells stage	NR4A3
deregulated only at 2 cells stage	NRAS
deregulated only at 2 cells stage	NRCAM
deregulated only at 2 cells stage	NRF1
deregulated only at 2 cells stage	NRG1
deregulated only at 2 cells stage	NRIP1
deregulated only at 2 cells stage	NRP1
deregulated only at 2 cells stage	NSD1
deregulated only at 2 cells stage	NTRK2
deregulated only at 2 cells stage	NUBPL
deregulated only at 2 cells stage	NUCB2
deregulated only at 2 cells stage	NUDCD3
deregulated only at 2 cells stage	NUMA1
deregulated only at 2 cells stage	NUP98
deregulated only at 2 cells stage	OCLN
deregulated only at 2 cells stage	OCRL
deregulated only at 2 cells stage	OGG1
deregulated only at 2 cells stage	OPA3
deregulated only at 2 cells stage	OPTN
deregulated only at 2 cells stage	ORMDL3
deregulated only at 2 cells stage	P2RX4
deregulated only at 2 cells stage	P2RX7
deregulated only at 2 cells stage	P3H1
deregulated only at 2 cells stage	P3H3
deregulated only at 2 cells stage	PA2G4
deregulated only at 2 cells stage	PAK1
deregulated only at 2 cells stage	PAK2
deregulated only at 2 cells stage	PALB2
deregulated only at 2 cells stage	PAN2
deregulated only at 2 cells stage	PANK2
deregulated only at 2 cells stage	PAPPA
deregulated only at 2 cells stage	PARG
deregulated only at 2 cells stage	PARK7
deregulated only at 2 cells stage	PARN
deregulated only at 2 cells stage	PARP1
deregulated only at 2 cells stage	PARVA
deregulated only at 2 cells stage	PAX3
deregulated only at 2 cells stage	PAX8
deregulated only at 2 cells stage	PCBD1
deregulated only at 2 cells stage	PCCA
deregulated only at 2 cells stage	PCCB
deregulated only at 2 cells stage	PCDH11X
deregulated only at 2 cells stage	PCMT1
deregulated only at 2 cells stage	PCYT1A
deregulated only at 2 cells stage	PDCD10
deregulated only at 2 cells stage	PDE5A
deregulated only at 2 cells stage	PDE6B
deregulated only at 2 cells stage	PDGFRA
deregulated only at 2 cells stage	PDHB
deregulated only at 2 cells stage	PDHX
deregulated only at 2 cells stage	PDLIM4
deregulated only at 2 cells stage	PDPK1
deregulated only at 2 cells stage	PDZRN4
deregulated only at 2 cells stage	PEPD
deregulated only at 2 cells stage	PER3
deregulated only at 2 cells stage	PEX1
deregulated only at 2 cells stage	PEX10
deregulated only at 2 cells stage	PEX19
deregulated only at 2 cells stage	PEX2
deregulated only at 2 cells stage	PEX3
deregulated only at 2 cells stage	PEX6
deregulated only at 2 cells stage	PFKM
deregulated only at 2 cells stage	PFN1
deregulated only at 2 cells stage	PGAM1
deregulated only at 2 cells stage	PGD
deregulated only at 2 cells stage	PHF11
deregulated only at 2 cells stage	PHF6
deregulated only at 2 cells stage	PHF8
deregulated only at 2 cells stage	PHIP
deregulated only at 2 cells stage	PHKA1
deregulated only at 2 cells stage	PHOX2A
deregulated only at 2 cells stage	PHRF1
deregulated only at 2 cells stage	PICALM
deregulated only at 2 cells stage	PIGM
deregulated only at 2 cells stage	PIGT
deregulated only at 2 cells stage	PIK3C2B
deregulated only at 2 cells stage	PIK3CG
deregulated only at 2 cells stage	PIP5K1C
deregulated only at 2 cells stage	PKD1
deregulated only at 2 cells stage	PKM
deregulated only at 2 cells stage	PKMYT1
deregulated only at 2 cells stage	PKP1
deregulated only at 2 cells stage	PKP2
deregulated only at 2 cells stage	PLA2G4A
deregulated only at 2 cells stage	PLA2G7
deregulated only at 2 cells stage	PLBD1
deregulated only at 2 cells stage	PLCE1
deregulated only at 2 cells stage	PLCG1
deregulated only at 2 cells stage	PLD2
deregulated only at 2 cells stage	PLEKHA7
deregulated only at 2 cells stage	PLEKHG5
deregulated only at 2 cells stage	PLEKHM1
deregulated only at 2 cells stage	PLOD1
deregulated only at 2 cells stage	PLOD3
deregulated only at 2 cells stage	PLP1
deregulated only at 2 cells stage	PLPPR1
deregulated only at 2 cells stage	PLS1
deregulated only at 2 cells stage	PLXNA2
deregulated only at 2 cells stage	PNP
deregulated only at 2 cells stage	PNPLA2
deregulated only at 2 cells stage	POLB
deregulated only at 2 cells stage	POLD3
deregulated only at 2 cells stage	POLG2
deregulated only at 2 cells stage	POLH
deregulated only at 2 cells stage	POLK
deregulated only at 2 cells stage	POLR1D
deregulated only at 2 cells stage	POMT2
deregulated only at 2 cells stage	PON2
deregulated only at 2 cells stage	PORCN
deregulated only at 2 cells stage	POSTN
deregulated only at 2 cells stage	POT1
deregulated only at 2 cells stage	POU3F3
deregulated only at 2 cells stage	POU5F1
deregulated only at 2 cells stage	POU6F2
deregulated only at 2 cells stage	PPARA
deregulated only at 2 cells stage	PPARD
deregulated only at 2 cells stage	PPAT
deregulated only at 2 cells stage	PPFIBP1
deregulated only at 2 cells stage	PPFIBP2
deregulated only at 2 cells stage	PPM1B
deregulated only at 2 cells stage	PPM1D
deregulated only at 2 cells stage	PPOX
deregulated only at 2 cells stage	PPP1R13L
deregulated only at 2 cells stage	PPP1R14A
deregulated only at 2 cells stage	PPP2R2A
deregulated only at 2 cells stage	PPP2R2C
deregulated only at 2 cells stage	PPP2R5E
deregulated only at 2 cells stage	PPTC7
deregulated only at 2 cells stage	PRDM2
deregulated only at 2 cells stage	PREPL
deregulated only at 2 cells stage	PRICKLE1
deregulated only at 2 cells stage	PRIMA1
deregulated only at 2 cells stage	PRKAA1
deregulated only at 2 cells stage	PRKAB1
deregulated only at 2 cells stage	PRKAG3
deregulated only at 2 cells stage	PRKAR1A
deregulated only at 2 cells stage	PRKCA
deregulated only at 2 cells stage	PRKCD
deregulated only at 2 cells stage	PRKCQ
deregulated only at 2 cells stage	PRKCSH
deregulated only at 2 cells stage	PRKCZ
deregulated only at 2 cells stage	PRKD2
deregulated only at 2 cells stage	PROKR1
deregulated only at 2 cells stage	PROM1
deregulated only at 2 cells stage	PRPF3
deregulated only at 2 cells stage	PRPF8
deregulated only at 2 cells stage	PRPS1
deregulated only at 2 cells stage	PRSS56
deregulated only at 2 cells stage	PSAT1
deregulated only at 2 cells stage	PSEN1
deregulated only at 2 cells stage	PSENEN
deregulated only at 2 cells stage	PSIP1
deregulated only at 2 cells stage	PSMB4
deregulated only at 2 cells stage	PSMB5
deregulated only at 2 cells stage	PSMB9
deregulated only at 2 cells stage	PSMC3IP
deregulated only at 2 cells stage	PSMC5
deregulated only at 2 cells stage	PSME1
deregulated only at 2 cells stage	PSTPIP1
deregulated only at 2 cells stage	PTCH2
deregulated only at 2 cells stage	PTER
deregulated only at 2 cells stage	PTGES2
deregulated only at 2 cells stage	PTK2
deregulated only at 2 cells stage	PTPA
deregulated only at 2 cells stage	PTPN1
deregulated only at 2 cells stage	PTPN2
deregulated only at 2 cells stage	PTPN22
deregulated only at 2 cells stage	PTPRK
deregulated only at 2 cells stage	PTPRZ1
deregulated only at 2 cells stage	PUF60
deregulated only at 2 cells stage	PUS1
deregulated only at 2 cells stage	PWWP2B
deregulated only at 2 cells stage	PXK
deregulated only at 2 cells stage	PXN
deregulated only at 2 cells stage	PYCR1
deregulated only at 2 cells stage	QARS
deregulated only at 2 cells stage	RAB11B
deregulated only at 2 cells stage	RAB23
deregulated only at 2 cells stage	RAB30
deregulated only at 2 cells stage	RAB32
deregulated only at 2 cells stage	RAB3A
deregulated only at 2 cells stage	RAB40B
deregulated only at 2 cells stage	RAB7A
deregulated only at 2 cells stage	RABL6
deregulated only at 2 cells stage	RAC2
deregulated only at 2 cells stage	RACGAP1
deregulated only at 2 cells stage	RAD21
deregulated only at 2 cells stage	RAD50
deregulated only at 2 cells stage	RAD51
deregulated only at 2 cells stage	RAD51B
deregulated only at 2 cells stage	RAD51C
deregulated only at 2 cells stage	RAD51D
deregulated only at 2 cells stage	RAD9A
deregulated only at 2 cells stage	RAF1
deregulated only at 2 cells stage	RAG1
deregulated only at 2 cells stage	RAI1
deregulated only at 2 cells stage	RALY
deregulated only at 2 cells stage	RAMP2
deregulated only at 2 cells stage	RAP1GAP
deregulated only at 2 cells stage	RAPGEF5
deregulated only at 2 cells stage	RASA1
deregulated only at 2 cells stage	RASSF1
deregulated only at 2 cells stage	RASSF5
deregulated only at 2 cells stage	RB1
deregulated only at 2 cells stage	RBFOX2
deregulated only at 2 cells stage	RBL2
deregulated only at 2 cells stage	RBM17
deregulated only at 2 cells stage	RBM28
deregulated only at 2 cells stage	RBM7
deregulated only at 2 cells stage	RCAN1
deregulated only at 2 cells stage	RCN1
deregulated only at 2 cells stage	RCN2
deregulated only at 2 cells stage	RECK
deregulated only at 2 cells stage	REEP3
deregulated only at 2 cells stage	RELA
deregulated only at 2 cells stage	RENBP
deregulated only at 2 cells stage	REPS2
deregulated only at 2 cells stage	RERE
deregulated only at 2 cells stage	RETSAT
deregulated only at 2 cells stage	REXO1
deregulated only at 2 cells stage	RFC1
deregulated only at 2 cells stage	RFNG
deregulated only at 2 cells stage	RFWD3
deregulated only at 2 cells stage	RFXAP
deregulated only at 2 cells stage	RGS12
deregulated only at 2 cells stage	RGS17
deregulated only at 2 cells stage	RGS4
deregulated only at 2 cells stage	RHBDD3
deregulated only at 2 cells stage	RHOC
deregulated only at 2 cells stage	RHOQ
deregulated only at 2 cells stage	RHPN1
deregulated only at 2 cells stage	RIN2
deregulated only at 2 cells stage	RIN3
deregulated only at 2 cells stage	RIPK2
deregulated only at 2 cells stage	RLBP1
deregulated only at 2 cells stage	RLIM
deregulated only at 2 cells stage	RLN3
deregulated only at 2 cells stage	RNF168
deregulated only at 2 cells stage	RNF34
deregulated only at 2 cells stage	ROBO1
deregulated only at 2 cells stage	ROBO4
deregulated only at 2 cells stage	ROCK1
deregulated only at 2 cells stage	RORA
deregulated only at 2 cells stage	RP2
deregulated only at 2 cells stage	RP9
deregulated only at 2 cells stage	RPA1
deregulated only at 2 cells stage	RPGRIP1
deregulated only at 2 cells stage	RPL11
deregulated only at 2 cells stage	RPL12
deregulated only at 2 cells stage	RPL13
deregulated only at 2 cells stage	RPL18
deregulated only at 2 cells stage	RPL35A
deregulated only at 2 cells stage	RPS14
deregulated only at 2 cells stage	RPTOR
deregulated only at 2 cells stage	RRAD
deregulated only at 2 cells stage	RRM2B
deregulated only at 2 cells stage	RSPO1
deregulated only at 2 cells stage	RTN1
deregulated only at 2 cells stage	RUFY3
deregulated only at 2 cells stage	RXFP2
deregulated only at 2 cells stage	RYK
deregulated only at 2 cells stage	RYR2
deregulated only at 2 cells stage	S100A4
deregulated only at 2 cells stage	S1PR2
deregulated only at 2 cells stage	SALL1
deregulated only at 2 cells stage	SARDH
deregulated only at 2 cells stage	SART3
deregulated only at 2 cells stage	SATB2
deregulated only at 2 cells stage	SCAPER
deregulated only at 2 cells stage	SCFD1
deregulated only at 2 cells stage	SCN1B
deregulated only at 2 cells stage	SCN4A
deregulated only at 2 cells stage	SDC4
deregulated only at 2 cells stage	SDF2L1
deregulated only at 2 cells stage	SDF4
deregulated only at 2 cells stage	SDHAF1
deregulated only at 2 cells stage	SDHB
deregulated only at 2 cells stage	SDHD
deregulated only at 2 cells stage	SDR42E1
deregulated only at 2 cells stage	SEC23B
deregulated only at 2 cells stage	SELENBP1
deregulated only at 2 cells stage	SEMA3B
deregulated only at 2 cells stage	SEMA3E
deregulated only at 2 cells stage	SEMA3F
deregulated only at 2 cells stage	2002-09-01
deregulated only at 2 cells stage	2005-09-01
deregulated only at 2 cells stage	2009-09-01
deregulated only at 2 cells stage	SERBP1
deregulated only at 2 cells stage	SERPINA10
deregulated only at 2 cells stage	SETX
deregulated only at 2 cells stage	SEZ6
deregulated only at 2 cells stage	SF3A3
deregulated only at 2 cells stage	SFRP1
deregulated only at 2 cells stage	SGCB
deregulated only at 2 cells stage	SGF29
deregulated only at 2 cells stage	SGK2
deregulated only at 2 cells stage	SH2B3
deregulated only at 2 cells stage	SH3BGRL2
deregulated only at 2 cells stage	SH3GL1
deregulated only at 2 cells stage	SH3PXD2B
deregulated only at 2 cells stage	SH3RF3
deregulated only at 2 cells stage	SH3TC1
deregulated only at 2 cells stage	SHC1
deregulated only at 2 cells stage	SHMT1
deregulated only at 2 cells stage	SHMT2
deregulated only at 2 cells stage	SIAE
deregulated only at 2 cells stage	SIL1
deregulated only at 2 cells stage	SIN3A
deregulated only at 2 cells stage	SIX3
deregulated only at 2 cells stage	SLC10A7
deregulated only at 2 cells stage	SLC12A6
deregulated only at 2 cells stage	SLC12A7
deregulated only at 2 cells stage	SLC15A2
deregulated only at 2 cells stage	SLC15A4
deregulated only at 2 cells stage	SLC16A1
deregulated only at 2 cells stage	SLC19A2
deregulated only at 2 cells stage	SLC1A1
deregulated only at 2 cells stage	SLC20A2
deregulated only at 2 cells stage	SLC22A5
deregulated only at 2 cells stage	SLC25A19
deregulated only at 2 cells stage	SLC25A46
deregulated only at 2 cells stage	SLC26A5
deregulated only at 2 cells stage	SLC2A1
deregulated only at 2 cells stage	SLC30A1
deregulated only at 2 cells stage	SLC30A4
deregulated only at 2 cells stage	SLC30A7
deregulated only at 2 cells stage	SLC31A1
deregulated only at 2 cells stage	SLC34A1
deregulated only at 2 cells stage	SLC35A1
deregulated only at 2 cells stage	SLC35C1
deregulated only at 2 cells stage	SLC39A10
deregulated only at 2 cells stage	SLC39A13
deregulated only at 2 cells stage	SLC39A4
deregulated only at 2 cells stage	SLC39A6
deregulated only at 2 cells stage	SLC40A1
deregulated only at 2 cells stage	SLC44A2
deregulated only at 2 cells stage	SLC4A1
deregulated only at 2 cells stage	SLC4A11
deregulated only at 2 cells stage	SLC4A4
deregulated only at 2 cells stage	SLC5A5
deregulated only at 2 cells stage	SLC6A4
deregulated only at 2 cells stage	SLC6A9
deregulated only at 2 cells stage	SLC7A1
deregulated only at 2 cells stage	SLC9A1
deregulated only at 2 cells stage	SLC9A2
deregulated only at 2 cells stage	SLC9A3
deregulated only at 2 cells stage	SLC9A3R1
deregulated only at 2 cells stage	SLC9A8
deregulated only at 2 cells stage	SLU7
deregulated only at 2 cells stage	SLX4
deregulated only at 2 cells stage	SMARCB1
deregulated only at 2 cells stage	SMARCE1
deregulated only at 2 cells stage	SMO
deregulated only at 2 cells stage	SMYD3
deregulated only at 2 cells stage	SMYD4
deregulated only at 2 cells stage	SNAP23
deregulated only at 2 cells stage	SNAP29
deregulated only at 2 cells stage	SNRNP200
deregulated only at 2 cells stage	SNX14
deregulated only at 2 cells stage	SNX5
deregulated only at 2 cells stage	SNX7
deregulated only at 2 cells stage	SOAT1
deregulated only at 2 cells stage	SOD2
deregulated only at 2 cells stage	SORT1
deregulated only at 2 cells stage	SOX4
deregulated only at 2 cells stage	SOX5
deregulated only at 2 cells stage	SPATA5
deregulated only at 2 cells stage	SPHK2
deregulated only at 2 cells stage	SPOP
deregulated only at 2 cells stage	SPR
deregulated only at 2 cells stage	SPRED2
deregulated only at 2 cells stage	SPRY2
deregulated only at 2 cells stage	SPTAN1
deregulated only at 2 cells stage	SQSTM1
deregulated only at 2 cells stage	SRC
deregulated only at 2 cells stage	SRCAP
deregulated only at 2 cells stage	SREBF2
deregulated only at 2 cells stage	SRF
deregulated only at 2 cells stage	SRI
deregulated only at 2 cells stage	SRP68
deregulated only at 2 cells stage	SSR2
deregulated only at 2 cells stage	ST6GALNAC5
deregulated only at 2 cells stage	ST8SIA2
deregulated only at 2 cells stage	STAG2
deregulated only at 2 cells stage	STAT3
deregulated only at 2 cells stage	STAT6
deregulated only at 2 cells stage	STAU2
deregulated only at 2 cells stage	STIM1
deregulated only at 2 cells stage	STK10
deregulated only at 2 cells stage	STK19
deregulated only at 2 cells stage	STMN1
deregulated only at 2 cells stage	STOML2
deregulated only at 2 cells stage	STS
deregulated only at 2 cells stage	STX16
deregulated only at 2 cells stage	STX17
deregulated only at 2 cells stage	STX2
deregulated only at 2 cells stage	SULF1
deregulated only at 2 cells stage	SUMO1
deregulated only at 2 cells stage	SUOX
deregulated only at 2 cells stage	SUZ12
deregulated only at 2 cells stage	SYCP1
deregulated only at 2 cells stage	SYNGAP1
deregulated only at 2 cells stage	SYNGR1
deregulated only at 2 cells stage	SYP
deregulated only at 2 cells stage	SYT13
deregulated only at 2 cells stage	TAB1
deregulated only at 2 cells stage	TAF2
deregulated only at 2 cells stage	TAOK1
deregulated only at 2 cells stage	TARBP2
deregulated only at 2 cells stage	TARDBP
deregulated only at 2 cells stage	TARS
deregulated only at 2 cells stage	TAX1BP3
deregulated only at 2 cells stage	TBC1D1
deregulated only at 2 cells stage	TBCE
deregulated only at 2 cells stage	TCEA2
deregulated only at 2 cells stage	TCF19
deregulated only at 2 cells stage	TCF20
deregulated only at 2 cells stage	TCF7L1
deregulated only at 2 cells stage	TDP1
deregulated only at 2 cells stage	TECPR2
deregulated only at 2 cells stage	TEK
deregulated only at 2 cells stage	TEP1
deregulated only at 2 cells stage	TERT
deregulated only at 2 cells stage	TFAM
deregulated only at 2 cells stage	TFE3
deregulated only at 2 cells stage	TFG
deregulated only at 2 cells stage	TG
deregulated only at 2 cells stage	TGFA
deregulated only at 2 cells stage	TGFBR2
deregulated only at 2 cells stage	TGM2
deregulated only at 2 cells stage	TGOLN2
deregulated only at 2 cells stage	THAP3
deregulated only at 2 cells stage	THBS1
deregulated only at 2 cells stage	THRA
deregulated only at 2 cells stage	THYN1
deregulated only at 2 cells stage	TIAL1
deregulated only at 2 cells stage	TIAM2
deregulated only at 2 cells stage	TIMM8A
deregulated only at 2 cells stage	TJP2
deregulated only at 2 cells stage	TJP3
deregulated only at 2 cells stage	TK2
deregulated only at 2 cells stage	TKT
deregulated only at 2 cells stage	TLK1
deregulated only at 2 cells stage	TMC1
deregulated only at 2 cells stage	TMCO1
deregulated only at 2 cells stage	TMED7
deregulated only at 2 cells stage	TMEM18
deregulated only at 2 cells stage	TMEM2
deregulated only at 2 cells stage	TMEM230
deregulated only at 2 cells stage	TMEM57
deregulated only at 2 cells stage	TMEM59L
deregulated only at 2 cells stage	TMEM63A
deregulated only at 2 cells stage	TMPO
deregulated only at 2 cells stage	TMSB4X
deregulated only at 2 cells stage	TNFRSF10B
deregulated only at 2 cells stage	TNFRSF19
deregulated only at 2 cells stage	TNIK
deregulated only at 2 cells stage	TNR
deregulated only at 2 cells stage	TNRC6B
deregulated only at 2 cells stage	TOR1A
deregulated only at 2 cells stage	TOX3
deregulated only at 2 cells stage	TP53
deregulated only at 2 cells stage	TP63
deregulated only at 2 cells stage	TPH1
deregulated only at 2 cells stage	TPM1
deregulated only at 2 cells stage	TPP1
deregulated only at 2 cells stage	TRA2A
deregulated only at 2 cells stage	TRAF6
deregulated only at 2 cells stage	TRAF7
deregulated only at 2 cells stage	TRAIP
deregulated only at 2 cells stage	TRAK1
deregulated only at 2 cells stage	TRHR
deregulated only at 2 cells stage	TRIM2
deregulated only at 2 cells stage	TRIM33
deregulated only at 2 cells stage	TRPC5
deregulated only at 2 cells stage	TRPM2
deregulated only at 2 cells stage	TRPM4
deregulated only at 2 cells stage	TRPM6
deregulated only at 2 cells stage	TSC1
deregulated only at 2 cells stage	TSEN2
deregulated only at 2 cells stage	TSEN34
deregulated only at 2 cells stage	TSEN54
deregulated only at 2 cells stage	TSFM
deregulated only at 2 cells stage	TTBK2
deregulated only at 2 cells stage	TTC19
deregulated only at 2 cells stage	TTC21B
deregulated only at 2 cells stage	TTC36
deregulated only at 2 cells stage	TTC39A
deregulated only at 2 cells stage	TTC9C
deregulated only at 2 cells stage	TTF1
deregulated only at 2 cells stage	TUFM
deregulated only at 2 cells stage	TWF1
deregulated only at 2 cells stage	TXN
deregulated only at 2 cells stage	TXN2
deregulated only at 2 cells stage	TXNDC17
deregulated only at 2 cells stage	TXNDC5
deregulated only at 2 cells stage	TYK2
deregulated only at 2 cells stage	TYRO3
deregulated only at 2 cells stage	TYRP1
deregulated only at 2 cells stage	U2SURP
deregulated only at 2 cells stage	UBA5
deregulated only at 2 cells stage	UBE2C
deregulated only at 2 cells stage	UBE2I
deregulated only at 2 cells stage	UBE2L3
deregulated only at 2 cells stage	UBE2N
deregulated only at 2 cells stage	UBE3A
deregulated only at 2 cells stage	UBXN1
deregulated only at 2 cells stage	UCHL3
deregulated only at 2 cells stage	UCK2
deregulated only at 2 cells stage	UCP2
deregulated only at 2 cells stage	UGCG
deregulated only at 2 cells stage	UGDH
deregulated only at 2 cells stage	UHRF1BP1
deregulated only at 2 cells stage	UHRF1BP1L
deregulated only at 2 cells stage	UMPS
deregulated only at 2 cells stage	UNC119
deregulated only at 2 cells stage	UPF3B
deregulated only at 2 cells stage	UQCRQ
deregulated only at 2 cells stage	URI1
deregulated only at 2 cells stage	URM1
deregulated only at 2 cells stage	UROD
deregulated only at 2 cells stage	USB1
deregulated only at 2 cells stage	USF1
deregulated only at 2 cells stage	USH1C
deregulated only at 2 cells stage	USH1G
deregulated only at 2 cells stage	USO1
deregulated only at 2 cells stage	USP2
deregulated only at 2 cells stage	USP48
deregulated only at 2 cells stage	USP7
deregulated only at 2 cells stage	UST
deregulated only at 2 cells stage	UVSSA
deregulated only at 2 cells stage	VAMP8
deregulated only at 2 cells stage	VANGL1
deregulated only at 2 cells stage	VANGL2
deregulated only at 2 cells stage	VCL
deregulated only at 2 cells stage	VEGFA
deregulated only at 2 cells stage	VGF
deregulated only at 2 cells stage	VPS33B
deregulated only at 2 cells stage	VPS54
deregulated only at 2 cells stage	VRK1
deregulated only at 2 cells stage	WDPCP
deregulated only at 2 cells stage	WDR11
deregulated only at 2 cells stage	WDR12
deregulated only at 2 cells stage	WDR45
deregulated only at 2 cells stage	WHSC1
deregulated only at 2 cells stage	WIPF1
deregulated only at 2 cells stage	WRN
deregulated only at 2 cells stage	XAF1
deregulated only at 2 cells stage	XPC
deregulated only at 2 cells stage	XPR1
deregulated only at 2 cells stage	XRCC3
deregulated only at 2 cells stage	XRCC4
deregulated only at 2 cells stage	XYLT2
deregulated only at 2 cells stage	YARS2
deregulated only at 2 cells stage	YEATS4
deregulated only at 2 cells stage	YJEFN3
deregulated only at 2 cells stage	YWHAE
deregulated only at 2 cells stage	YWHAH
deregulated only at 2 cells stage	ZBTB20
deregulated only at 2 cells stage	ZBTB8OS
deregulated only at 2 cells stage	ZC3H12A
deregulated only at 2 cells stage	ZCCHC2
deregulated only at 2 cells stage	ZCCHC8
deregulated only at 2 cells stage	ZDHHC13
deregulated only at 2 cells stage	ZDHHC23
deregulated only at 2 cells stage	ZDHHC9
deregulated only at 2 cells stage	ZEB1
deregulated only at 2 cells stage	ZEB2
deregulated only at 2 cells stage	ZFAND3
deregulated only at 2 cells stage	ZFAND5
deregulated only at 2 cells stage	ZFAT
deregulated only at 2 cells stage	ZFP36
deregulated only at 2 cells stage	ZFPM2
deregulated only at 2 cells stage	ZFYVE16
deregulated only at 2 cells stage	ZFYVE27
deregulated only at 2 cells stage	ZMAT3
deregulated only at 2 cells stage	ZMIZ1
deregulated only at 2 cells stage	ZNF292
deregulated only at 2 cells stage	ZNF365
deregulated only at 2 cells stage	ZNF513
deregulated only at 2 cells stage	ZNF526
deregulated only at 2 cells stage	ZNF683
deregulated only at 2 cells stage	ZNF711
deregulated only at 2 cells stage	ZNF804A
deregulated only at 2 cells stage	ZRSR2
deregulated only at 2 cells stage	ZW10
deregulated only at 2 cells stage	ZWILCH

## Sheet: Sheet1
Term	P-value	Genes
EGR1-20690147 (human)	2.95145e-23	DYSF;LGALS1;KCNN1;DYNC1H1;PRKCQ;CIC;ASH1L;PPEF2;BCL9;BCOR;THEG;CRYGN;LRBA;COL1A1;SETX;F8;MDN1;LRP1;CHD6;CHD4;RNF121;ANKRD45;ANKRD11;SGCD;GOLGA3;DOPEY1;TNFAIP8L1;VANGL2;PANX3;TSPAN33;MCM3AP;ATP6V1C2;STAT5B;SPTAN1;RERE;CEP170;SPTBN1;SPTBN2;LIMD2;LEF1;LRRC20;S100A4;ZAN;CLTC;TNNC2;SAP130;NTSR1;MARCO;TNNT3;AP3D1;MARK2;TDRD5;FMNL1;DBNDD2;ARL10;PCNT;PRDM2;TNFAIP2;SHROOM2;PHACTR3;MACF1;ZDHHC12;CUZD1;BRWD…
MITF-21258399 (human)	2.0235e-23	DUSP7;DYSF;VPS13C;KCNN1;PTK6;MRPS27;DYNC1H1;TNFAIP2;MKL1;SHROOM2;ERCC1;CDKN1B;CIC;ASH1L;FGD6;UBR5;PHACTR3;BCOR;MACF1;BRWD1;CDH17;CRYGN;MLPH;PPARGC1B;LRBA;F5;TTLL1;MDN1;ZNF638;COL9A1;NCOA6;MNT;IFI44L;DPEP1;UTP20;BCL9L;CHD6;CHD4;ARHGEF11;MX1;PRDX1;ANKRD11;CNOT1;ZNF532;SGCD;NIN;PFKP;GOLGA3;ZNF609;AKAP9;CC2D1B;TMEM14C;ZC3H13;ARID1A;NRIP1;C12ORF73;ZSWIM5;FRYL;DMXL2;ATP6V1E1;AMOTL2;RERE;TMEM218;ATF7IP;…
FOXA2-19822575 (human)	3.34169e-15	ZSWIM5;FRYL;VPS13A;LCP1;APOB;COX17;RERE;MKL1;FKBP6;UBR5;BCL9;PLXNB2;PIK3C2B;PHACTR3;BCOR;MACF1;TNRC18;SPTBN1;SPTBN2;MYH9;MLPH;PSME4;ABCA1;LRBA;F5;FLNB;MEF2D;LRRC20;DSP;OVGP1;ZNF638;LRP1;COL9A1;BRCA2;CTSB;NCOA6;CHD6;RBM47;STMN1;TEP1;PRDX1;FZD5;OGFR;CDH2;AK2;ZNF532;AMBRA1;NIN;ZNF609;AKAP9;GOLGB1;DOCK6;ARID1A;ERBB3
HNF4A-19822575 (human)	1.19413e-22	RAPGEF2;DYSF;VPS13C;VPS13A;APOB;MRPS27;COX17;MKL1;CDKN1B;PPEF2;FKBP6;UBR5;BCL9;PHACTR3;BCOR;RPS11;MACF1;RABEPK;FAM120A;C5;PPARGC1B;LRBA;SETX;F5;MDN1;DSP;OVGP1;ZNF638;LRP1;GCC2;NCOA6;BCL9L;CHD6;RBM47;RNF121;PRDX1;FZD5;MS4A4A;CSF1R;ANKRD11;CNOT1;SGCD;GLRX;NIN;GOLGA3;ZNF609;UBAP2L;AKAP9;GOLGB1;TNFAIP8L1;ZC3H13;DOCK6;ARID1A;SPEN;C12ORF73;ZSWIM5;FRYL;DMXL2;LCP1;STAT5B;SPTAN1;RERE;ATF7IP;ADI1;SALL4;PLX…
GATA2-19941826 (human)	1.35514e-08	RAPGEF2;FRYL;DMXL2;TSPAN33;APOB;SPTAN1;CAV2;RERE;MKL1;ERCC1;PRKCQ;FGD6;UBR5;BCOR;MACF1;TNRC18;SPTBN1;LIMD2;AIM1;MYH9;LEF1;PPARGC1B;COL1A1;MEF2D;HEPHL1;HIVEP1;COL9A1;CTSB;STMN1;CUBN;CDC42BPA;ZNF609;MIF4GD;INPP5D;TMEM14C;SMURF1;ARID1A
EP300-20729851 (mouse)	1.60582e-07	DYSF;TSPAN33;STAT5B;GCG;COX17;AMOTL2;RND2;ERCC1;SETD1B;CIC;UBR5;PLXNB2;PHACTR3;AIM1;MYH9;SETX;COL1A1;MEF2D;COL9A1;HSCB;MNT;HUWE1;BCL9L;CHD6;STMN1;NMNAT3;ANKRD11;CDC42BPA;AKAP9;DOCK6;ARID1A;SPEN
E2F1-21310950 (human)	2.64268e-08	LRBA;DMXL2;VPS13C;VPS13A;ZNF638;HIVEP1;BRCA2;MNT;DYNC1H1;HUWE1;COX17;QSER1;ATP2A1;ATF7IP;ERCC1;FZD5;CDKN1B;FGD6;ANKRD11;AK2;BCOR;SAP130;SPEN;MLPH
RUNX1-21571218 (human)	3.78175e-18	DYSF;LGALS1;KCNN1;MRPS27;PCNT;DYNC1H1;MKL1;SHROOM2;ERCC1;CDKN1B;CIC;BCL9;PHACTR3;BCOR;NDUFA13;BRWD1;MLPH;PPARGC1B;SETX;TTLL1;MDN1;LRP1;TG;COL9A2;MNT;BCL9L;CHD8;CHD6;CHD4;MX1;RNF121;PRDX1;FZD5;ANKRD45;ANKRD11;ZNF532;GLRX;NIN;GOLGA3;GOLGB1;CC2D1B;DOCK6;JAGN1;ARID1A;NRIP1;VANGL2;LCP1;STAT5B;MYO9A;QSER1;RERE;ATF7IP;ADI1;FCGRT;PLXNB2;CEP170;IFI27L1;SPTBN1;LIMD2;KDM6B;MYH9;LEF1;MAPK7;TMEM72;FLNB;MEF2D;…
CLOCK-20551151 (human)	5.64904e-07	ENPEP;PPARGC1B;ABCA1;CDKN1B;BAZ1B;FCGRT;AK2;PFKP;UBAP2L;DPEP1;CHD6;MYH9;ERBB3
KDM5B-21448134 (mouse)	1.40059e-14	MRPS27;PCNT;DYNC1H1;PRDM2;ASH1L;UBR5;MFAP4;MACF1;BRWD1;RABEPK;FAM120A;SETX;MDN1;DSP;HUWE1;DPEP1;UTP20;CHD8;CHD6;CHD4;RNF121;PRDX1;ANKRD45;ANKRD11;CNOT1;SGCD;ASPM;PFKP;UBAP2L;GOLGB1;DOCK6;ARID1A;BAZ1B;MCM3AP;STAT5B;MYO9A;QSER1;ATF7IP;ANAPC11;CEP170;ASCC3;LIMD2;PRPF8;MYH9;LEF1;PSME4;FLNB;SNRNP200;BIRC5;SEC24C;BRCA2;CTSB;TEP1;CLTC;MAFB;SAP130;INPP5D;AP3D1;EP400;ERBB3
TFAP2A-17053090 (human)	5.41607e-09	VPS13C;MCM3AP;KCNN1;DYNC1H1;MKL1;ATF7IP;CDKN1B;FGD6;MFAP4;BCOR;THEG;BRWD1;MYH9;MAPK7;COL1A1;HEPHL1;OLFM4;LRP1;PSMD10;BCL9L;CHD8;CHD6;CHD4;RNF121;MS4A4A;ANKRD11;CNOT1;ZNF532;APP;GOLGA3;ZNF609;MARK2;FMNL1
YAP1-20516196 (mouse)	4.72119e-10	VANGL2;RAPGEF2;DYSF;MCM3AP;ARL10;APOB;DYNC1H1;RERE;ATF7IP;PRKCQ;FGD6;MACF1;MYH9;LEF1;PSME4;LRBA;TMEM72;MEF2D;FHL1;DSP;BIRC5;SEC24C;HIVEP1;BRCA2;CTSB;ENPEP;PRDX1;CLTC;CDH6;CDH2;ANKRD11;CNOT1;SGCD;PFKP;APP;MARCO;MARK2;ERBB3;NRIP1
SOX2-21211035 (human)	1.14489e-09	VPS13C;APOB;PCNT;PRDM2;MKL1;ASH1L;CKM;PHACTR3;BCOR;BAMBI;FAM120A;PPARGC1B;LRBA;TTLL1;MDN1;ZNF638;TG;HUWE1;DPEP1;CHD4;NMNAT3;NEUROD6;ZNF532;PFKP;ZNF609;CC2D1B;HSD17B3;CAV2;RERE;ATF7IP;SALL4;TMEM132E;IRAK1BP1;CEP170;SPTBN1;SPTBN2;FLNB;MEF2D;BIRC5;SPATA18;HIVEP1;IFI44;CDH6;CDH2;MAFB;APP;TNNT3;ERBB3
GATA1-21571218 (human)	9.12359e-10	DUSP7;DYSF;SPTAN1;MRPS27;PCNT;CAV2;RERE;MKL1;ERCC1;PRKCQ;CIC;FGD6;UBR5;PLXNB2;PIK3C2B;BCOR;MACF1;LIMD2;MYH9;MLPH;C5;PPARGC1B;PTGS2;FLNB;MEF2D;LRP1;NICN1;PRF1;TG;COL9A1;CTSB;CHD6;CHD4;ARHGEF11;RNF121;ANKRD11;AK2;INPP5D;TNFAIP8L1;SLC2A6;SPEN
TAL1-20566737 (mouse)	3.75112e-09	RAPGEF2;FRYL;VPS13C;DYNC1H1;RERE;TNFAIP2;MKL1;PRKCQ;FGD6;PPEF2;BCOR;MACF1;LIMD2;NDUFA13;AIM1;ABCA1;LRRC20;FHL1;BIRC5;HIVEP1;CTSB;MNT;STMN1;CLTC;NMNAT3;NOTCH3;ANKRD11;GLRX;PFKP;INPP5D;TMEM14C;MARK2;NRIP1
FLI1-21571218 (human)	7.21633e-17	DUSP7;VPS13A;LGALS1;MRPS27;PRICKLE2;DYNC1H1;PRDM2;COX17;MKL1;SHROOM2;ERCC1;PRKCQ;CIC;FGD6;PHACTR3;BCOR;RPS11;MACF1;NDUFA13;BRWD1;CRYGN;MLPH;LIPH;LRBA;SETX;MDN1;ZNF638;TG;DPEP1;RPL30;RNF121;PRDX1;MS4A4A;RPL11;CSF1R;ANKRD11;ZNF532;PFKP;GOLGA3;ZNF609;UBAP2L;DOPEY1;CC2D1B;TNFAIP8L1;ZC3H13;DOCK6;JAGN1;ARID1A;NRIP1;C12ORF73;VANGL2;BAZ1B;LCP1;MCM3AP;ATP6V1E1;STAT5B;AMOTL2;ADI1;FCGRT;PLXNB2;TNRC18;LIMD2;…
WT1-20215353 (mouse)	4.42689e-08	DUSP7;DBNDD2;LGALS1;CIC;BCOR;BRWD1;RABEPK;LEF1;PPARGC1B;LRBA;MEF2D;LRP1;HIVEP1;MNT;CHD4;ENPEP;CLTC;CDH2;NOTCH3;MAFB;GLRX;NIN;PFKP;APP;UBAP2L;MIF4GD;EP400;ZC3H13;ARID1A
AR-19668381 (human)	2.85656e-09	DUSP7;DYSF;SHROOM2;CKM;PHACTR3;BCOR;MACF1;BAMBI;BRWD1;AIM1;FAM120A;LIPH;LRBA;TG;COL9A1;HUWE1;CHD6;ARHGEF11;CSF1R;ANKRD11;SGCD;NIN;DOPEY1;CC2D1B;ARID1A;DMXL2;TSPAN33;MCM3AP;ATP6V1E1;HSD17B3;MYO9A;RERE;ATF7IP;PIK3C2B;CEP170;SPTBN1;PRPF8;MYH9;LEF1;MEF2D;BRCA2;CDH2;CDC42BPA;APP;SAP130;MARCO;AP3D1;SMURF1
CREB1-20920259 (mouse)	9.94797e-10	DUSP7;MCM3AP;LGALS1;STAT5B;PCNT;AMOTL2;RERE;MKL1;TMEM218;ERCC1;ANAPC11;CIC;FCGRT;SALL4;TMEM132E;PLXNB2;RPS11;PRPF8;RABEPK;KDM6B;MYH9;MAPK7;PSME4;SETX;FLNB;MEF2D;TTLL1;MDN1;BIRC5;BRCA2;MNT;FZD5;OGFR;CLTC;ANKRD11;CNOT1;ASPM;SAP130;DOPEY1;AKAP9;TNFAIP8L1;TMEM14C;ZC3H13;SMURF1;NRIP1
GATA1-19941826 (human)	7.81031e-06	COL1A1;MEF2D;HEPHL1;TSPAN33;HIVEP1;COL9A1;SPTAN1;CTSB;CAV2;RERE;MKL1;UBR5;BCOR;INPP5D;LIMD2;ARID1A;MYH9;LEF1
CTNNB1-20460455 (human)	6.88812e-07	LIPH;C5;FLNB;DYSF;DSP;LRP1;PTK6;CTSB;UTP20;AMOTL2;CUBN;ENPEP;CLTC;ANKRD11;MACF1;TNRC18;NTSR1;NDUFA13;SPEN;FMNL1
ESR2-21235772 (human)	5.14575e-06	OGFR;FLNB;NOTCH3;LCP1;MACF1;ATP6V1C2;SPTBN2;BCL9L;SHROOM2;MYH9;NRIP1;MX1
GATA2-21571218 (human)	1.05113e-06	DUSP7;TMEM72;MEF2D;TTLL1;DYSF;VPS13C;HIVEP1;IFI44;MRPS27;MNT;PRKCQ;TMEM132E;BCOR;GOLGA3;ZNF609;GOLGB1;DOCK6;SLC2A6;KDM6B;MYH9;SPEN
ZFP281-18757296 (mouse)	6.28375e-07	BAZ1B;APOE;ERCC1;SETD1B;ADI1;FCGRT;SALL4;LIMD2;MTX1;LEF1;MAPK7;COL1A1;F5;PTGS2;MEF2D;LRP1;CTSB;HUWE1;BCL9L;CHD4;ATP2A1;STMN1;OGFR;CLTC;NOTCH3;GLRX;UBAP2L;MIF4GD;SMURF1;ERBB3
SOX2-20726797 (human)	5.58341e-07	VPS13A;LCP1;DBNDD2;LGALS1;PTK6;TNFAIP2;ATF7IP;ERCC1;ASH1L;IRAK1BP1;PLXNB2;PHACTR3;CEP170;PRPF8;BAMBI;BRWD1;AIM1;LEF1;MLPH;F5;PTGS2;FHL1;DSP;BIRC5;PRF1;IFI44;CTSB;MX1;STMN1;NMNAT3;GLRX;CDC42BPA;NMB;SMURF1;NRIP1
CREM-20920259 (mouse)	1.62287e-15	DUSP7;VPS13A;DBNDD2;PCNT;DYNC1H1;PRDM2;TNFAIP2;ERCC1;CIC;FGD6;UBR5;RPS11;MACF1;MTX1;BAMBI;BRWD1;RABEPK;FAM120A;LRBA;SETX;MDN1;DSP;MNT;HUWE1;CHD4;ARHGEF11;RPL30;PRDX1;NMNAT3;ANKRD11;CNOT1;ASPM;GOLGA3;UBAP2L;DOPEY1;AKAP9;CC2D1B;TMEM14C;ZC3H13;ARID1A;SPEN;EXD1;BAZ1B;ZSWIM5;FRYL;DMXL2;RERE;TMEM218;ATF7IP;IRAK1BP1;PLXNB2;ASCC3;LIMD2;PRPF8;KDM6B;MAPK7;PSME4;MEF2D;LRRC20;SNRNP200;BIRC5;SEC24C;SPATA18;HI…
E2F1-17053090 (human)	1.06758e-06	LCP1;MYO9A;ATF7IP;CDKN1B;CIC;FGD6;BCOR;MYH9;MAPK7;F8;HEPHL1;FHL1;LRP1;NCOA6;MNT;CHD8;ATP2A1;CHD4;TEP1;RNF121;ANKRD11;MAFB;CNOT1;ZNF609;EP400;MARK2;ERBB3
EOMES-21245162 (human)	4.77976e-06	STAT5B;COL9A2;RERE;TNFAIP2;RND2;ERCC1;PRKCQ;PRDX1;CLTC;FGD6;TMEM132E;MFAP4;NIN;APP;ZNF609;MACF1;SPTBN1;CUZD1
TP63-19390658 (human)	7.27154e-05	NDUFA13;PRDM2;SALL4;RERE;CHD4;LEF1;ASCC3
PPARG-20176806 (mouse)	4.64758e-06	TMEM72;LCP1;LRP1;SEC24C;GCC2;STAT5B;AMOTL2;RERE;ARHGEF11;TMEM218;STMN1;FKBP6;PIK3C2B;CEP170;APP;MIF4GD;MYH9
ELF1-20517297 (human)	4.29525e-06	PANX3;TMEM72;DBNDD2;ZAN;KCNN1;COL9A2;CTSB;RERE;ATP2A1;TMEM218;MX1;ERCC1;RPL11;FILIP1;ZNF609;AP3D1;KCTD4;MYH9;SPEN
SCL-21571218 (human)	6.21756e-07	DUSP7;ZSWIM5;SPTAN1;MRPS27;DYNC1H1;RERE;PRKCQ;CDKN1B;FGD6;PHACTR3;BCOR;SPTBN1;MYH9;PSME4;LRBA;TMEM72;PTGS2;TTLL1;MDN1;PRF1;CTSB;CHD6;CUBN;CSF1R;ZNF609;TNFAIP8L1;TNNT3;EP400
PADI4-21655091 (human)	5.40827e-06	PTGS2;DMXL2;LCP1;HSCB;CHD8;CHD6;CHD4;RNF121;PRDX1;CLTC;CIC;FILIP1;SALL4;AK2;GLRX;GOLGB1;ZDHHC12;ZC3H13;MARK2
GATA1-19941827 (mouse)	1.05887e-06	FRYL;VPS13C;LCP1;TSPAN33;LGALS1;ATP6V1E1;APOE;TNFAIP2;MKL1;PRKCQ;BCL9;MACF1;RABEPK;PPARGC1B;ABCA1;LRBA;MEF2D;S100A4;TG;HSCB;ATP2A1;AK2;AMBRA1;TMEM14C;MARK2;DOCK6;ARID1A;NRIP1
TFAP2C-20629094 (human)	3.55688e-06	PPARGC1B;VANGL2;FLNB;MEF2D;LRRC20;DSP;ATP6V1C2;MRPS27;MYO9A;BCL9L;ERCC1;ANKRD11;PIK3C2B;BCOR;ZNF609;SPTBN2;AP3D1;MARK2;SMURF1;BRWD1;MLPH
NR1I2-20693526 (mouse)	7.03473e-05	PPARGC1B;FLNB;MEF2D;DYSF;VPS13C;ZAN;PRF1;HIVEP1;CHD6;ENPEP;FGD6;MIF4GD;MACF1;TNFAIP8L1;ZC3H13;SPEN
PPARG-20887899 (mouse)	1.24021e-08	RAPGEF2;DYSF;KCNN1;PRDM2;FGD6;BCL9;BCOR;BAMBI;FAM120A;MLPH;TTLL1;MNT;BCL9L;RBM47;ANKRD11;GLRX;PFKP;JAGN1;ARID1A;NRIP1;PANX3;BAZ1B;TSPAN33;ATP6V1E1;CAV2;AMOTL2;ATF7IP;FCGRT;IRAK1BP1;PIK3C2B;MYH9;LEF1;PSME4;MEF2D;ZAN;PRF1;SPATA18;HIVEP1;CTSB;CDH2;NOTCH3;AK2;CDC42BPA;SAP130;MARK2;SMURF1;TDRD5
JUN-21703547 (human)	7.53564e-06	ATP6V1E1;ATP6V1C2;MRPS27;DYNC1H1;ADI1;CDKN1B;BCL9;IRAK1BP1;CEP170;MACF1;FAM120A;MLPH;LRBA;SETX;PTGS2;OLFM4;NICN1;HYAL4;MNT;CDH6;NEUROD6;ZNF532;NIN;PFKP
SFPI1-20887958 (mouse)	2.69355e-07	VPS13C;LCP1;DYNC1H1;COX17;PRKCQ;ANAPC11;CDKN1B;CIC;IRAK1BP1;PIK3C2B;BAMBI;CRYGN;SETX;PTGS2;MEF2D;LRRC20;S100A4;MDN1;BIRC5;SEC24C;GCC2;BRCA2;MNT;OGFR;NMNAT3;CSF1R;AK2;ASPM;SAP130;INPP5D;CC2D1B;TMEM14C;ZC3H13;FMNL1
MYCN-18555785 (mouse)	2.45013e-06	ZSWIM5;MCM3AP;MRPS27;PCNT;RND2;FKBP6;IRAK1BP1;RPS11;ZDHHC12;NDUFA13;BRWD1;MAPK7;PSME4;ABCA1;LRBA;MEF2D;BIRC5;SEC24C;BRCA2;MNT;STMN1;RNF121;CLTC;ANKRD11;AKAP9;TNFAIP8L1;ZC3H13;MARK2;SLC2A6;JAGN1;ARID1A
POU5F1-18692474 (mouse)	3.04893e-07	DYSF;KCNN1;APOE;DYNC1H1;MKL1;CIC;PHACTR3;BCOR;RPS11;NDUFA13;BRWD1;LIPH;PPARGC1B;SETX;COL9A2;MNT;CHD4;PRDX1;FZD5;NIN;PFKP;DOCK6;JAGN1;ARID1A;NRIP1;VANGL2;BAZ1B;FRYL;MCM3AP;HSD17B3;AANAT;AMOTL2;ATF7IP;SETD1B;SALL4;IRAK1BP1;MYH9;LEF1;FLNB;MEF2D;NICN1;HIVEP1;TEP1;OGFR;CLTC;CDH6;MAFB;INPP5D;KCTD4
HNF4A-19761587 (human)	0.00017464	BAZ1B;LRP1;PRF1;APOB;PSMD10;BCL9L;AMOTL2;RNF121;FZD5;CDKN1B;CLTC;CNOT1;GOLGA3;AKAP9;GUCY2D;MARK2;AIM1
PPARD-21283829 (human)	3.61632e-08	RAPGEF2;DYSF;LGALS1;PCNT;PRDM2;TNFAIP2;PRKCQ;FGD6;BCOR;TG;COL9A2;BCL9L;PRDX1;RPL11;FILIP1;ZNF609;AKAP9;FRYL;GCG;QSER1;CAV2;AMOTL2;RERE;ATF7IP;SETD1B;ADI1;SALL4;IRAK1BP1;ASCC3;SPTBN2;LIMD2;KDM6B;MYH9;ABCA1;TMEM72;FLNB;BIRC5;NICN1;SEC24C;PRF1;CTSB;CDH2;APP;MARK2;SMURF1
POU5F1-18347094 (mouse)	5.06037e-06	PANX3;FRYL;DYSF;PRDM2;MKL1;ATF7IP;PRKCQ;ADI1;SALL4;PIK3C2B;BRWD1;LEF1;LIPH;PPARGC1B;MEF2D;FHL1;HIVEP1;MNT;STMN1;PRDX1;CLTC;CDH6;MAFB;CC2D1B;KCTD4;EP400;ARID1A;NRIP1;SPEN
MEF2A-21415370 (mouse)	0.000239843	SETX;DYSF;SEC24C;HIVEP1;APOB;DYNC1H1;DPEP1;CHD8;ERCC1;ADI1;CDH2;ANKRD11;ASPM;APP;BAMBI;ARID1A
MYC-19030024 (mouse)	3.62991e-07	DUSP7;APOE;MRPS27;PCNT;COX17;RPS11;ZDHHC12;MTX1;BAMBI;BRWD1;RABEPK;PPARGC1B;MNT;HUWE1;RPL30;PRDX1;FZD5;RPL11;NMNAT3;PFKP;GOLGA3;UBAP2L;NMB;CC2D1B;JAGN1;ARID1A;BAZ1B;MCM3AP;RND2;ATF7IP;ANAPC11;ADI1;SALL4;TMEM132E;IRAK1BP1;PRPF8;LEF1;MAPK7;MEF2D;SEC24C;BRCA2;STMN1;CLTC;AK2;MIF4GD;EP400
CCND1-20090754 (mouse)	1.77765e-05	BAZ1B;DUSP7;ATP6V1E1;RND2;ATF7IP;ADI1;CIC;NDUFA13;PRPF8;BAMBI;MAPK7;LRBA;MEF2D;TTLL1;BIRC5;LRP1;HIVEP1;MNT;HUWE1;PSMD10;CHD4;STMN1;AK2;MAFB;APP;SAP130;UBAP2L;MARK2
PRDM14-21183938 (mouse)	3.18148e-06	EXD1;DYSF;TSPAN33;MRPS27;PRICKLE2;HSD17B3;AMOTL2;TNFAIP2;RND2;CDKN1B;CIC;SALL4;PIK3C2B;BCOR;MACF1;BAMBI;LEF1;PSME4;DSP;HSCB;BCL9L;CHD6;ARHGEF11;STMN1;CUBN;NOTCH3;TDRD5;ARID1A
SIN3B-21632747 (mouse)	4.14567e-09	DUSP7;MRPS27;PRDM2;COX17;ASH1L;MACF1;NDUFA13;CUZD1;AIM1;SETX;MDN1;DSP;GCC2;MNT;CHD8;RPL30;NMNAT3;FILIP1;ASPM;NMB;GOLGB1;CC2D1B;ZC3H13;ARID1A;NRIP1;EXD1;BAZ1B;TSPAN33;RERE;TMEM218;ATF7IP;ANAPC11;FCGRT;SALL4;TMEM132E;IRAK1BP1;PLXNB2;CEP170;ASCC3;IFI27L1;GUCY2D;LEF1;FLNB;LRRC20;OLFM4;SNRNP200;BRCA2;STMN1;CDH2;NOTCH3;MAFB;AMBRA1;SAP130;FMNL1
SIN3A-21632747 (mouse)	1.004e-05	EXD1;LRBA;BAZ1B;LRP1;GCC2;KCNN1;MNT;MYO9A;STMN1;PRDX1;FZD5;RPL11;FILIP1;NOTCH3;PLXNB2;GLRX;SAP130;GOLGB1;EP400;ARID1A
REST-21632747 (mouse)	1.73137e-06	RAPGEF2;ZSWIM5;DYSF;VPS13C;VPS13A;TSPAN33;DBNDD2;APOB;PRDM2;UBR5;TMEM132E;PLXNB2;CEP170;BCOR;GUCY2D;CUZD1;PPARGC1B;OLFM4;LRP1;SPATA18;COL9A2;CHD6;ARHGEF11;RPL11;NMNAT3;CDH6;CDH2;SGCD;MARCO;GOLGB1;ZC3H13;ARID1A
TAL1-20887958 (mouse)	3.4562e-06	MCM3AP;KCNN1;APOE;MRPS27;DYNC1H1;COX17;ANAPC11;CIC;PIK3C2B;LIMD2;PSME4;MEF2D;BIRC5;BRCA2;CTSB;MNT;STMN1;PRDX1;RPL11;NMNAT3;CSF1R;MAFB;SAP130;AKAP9;INPP5D;TNFAIP8L1;JAGN1;ERBB3;FMNL1
ESRRB-18555785 (mouse)	4.61234e-05	SETX;LRRC20;ARL10;CTSB;CHD4;STMN1;PRDX1;FZD5;SETD1B;CLTC;CIC;NMNAT3;SALL4;AK2;ASPM;GLRX;TMEM14C;SMURF1;JAGN1;MYH9;FMNL1
NANOG-18692474 (mouse)	4.03492e-06	RAPGEF2;FRYL;KCNN1;APOE;PCNT;AANAT;AMOTL2;RERE;MKL1;SETD1B;CDKN1B;CIC;SALL4;PPEF2;PIK3C2B;PHACTR3;MYH9;LEF1;LIPH;SETX;MEF2D;NICN1;COL9A2;HUWE1;STMN1;PRDX1;FZD5;CDH6;ANKRD11;AK2;MAFB;SGCD;GLRX;PFKP;INPP5D;KCTD4;FMNL1
MYC-20876797 (human)	0.000103404	C5;MEF2D;OLFM4;DYSF;VPS13C;ZNF638;LRP1;COL9A1;ARHGEF11;ERCC1;STMN1;PRKCQ;CDH6;SALL4;CEP170;APP;TNNT3;KCTD4;BRWD1;ARID1A
E2F4-17652178 (human)	0.0013439	BIRC5;BRCA2;MNT;PRKCQ;RNF121;CIC;FGD6;CNOT1;ASPM;NIN;ARID1A;AIM1;LEF1;SPEN
SETDB1-19884255 (mouse)	4.84655e-05	ZSWIM5;DYSF;DYNC1H1;PRDM2;AANAT;ANAPC11;CIC;FGD6;MAPK7;MLPH;COL1A1;BIRC5;BRCA2;DPEP1;STMN1;TNNC2;MAFB;GLRX;NIN;PFKP;APP;MIF4GD;TNFAIP8L1;NPB;MARK2;FMNL1
TCFCP2L1-18555785 (mouse)	3.70317e-05	TSPAN33;MCM3AP;AMOTL2;SHROOM2;ANAPC11;CDKN1B;FCGRT;IRAK1BP1;RPS11;BAMBI;BRWD1;MYH9;MLPH;LIPH;PSME4;HIVEP1;MNT;BCL9L;RNF121;ANKRD11;SGCD;CC2D1B;KCTD4;EP400;SLC2A6;ARID1A
TCF4-18268006 (human)	0.00125906	ZSWIM5;BCL9;PIK3C2B;SPTBN1;GCG;PRDM2;RERE;JAGN1;ARID1A
VDR-20736230 (human)	0.00185114	GCC2;IFI44;IFI44L;PLXNB2;PIK3C2B;VPS13A
STAT6-20620947 (human)	0.00211415	CUBN;BCOR;MACF1;SPTBN1;TG;ARID1A;MYH9;LEF1;CRYGN
E2F4-21247883 (human)	2.69274e-06	DMXL2;DYNC1H1;MYO9A;PRDM2;QSER1;RERE;ATF7IP;SETD1B;CDKN1B;FGD6;IFI27L1;PRPF8;BAMBI;MAPK7;PTGS2;MEF2D;LRRC20;BRCA2;MNT;UTP20;CHD8;CHD4;ATP2A1;ARHGEF11;TMEM200B;STMN1;RNF121;PRDX1;AK2;CNOT1;ASPM;NIN;PFKP;NMB;EP400;ARID1A;SPEN
NRF2-20460467 (mouse)	8.15223e-05	LRBA;PTGS2;TTLL1;VPS13A;LCP1;CTSB;MKL1;PRDX1;CLTC;CDH2;UBR5;CEP170;CDC42BPA;MACF1;MPEG1;AIM1;MYH9
NFE2L2-20460467 (mouse)	8.15223e-05	LRBA;PTGS2;TTLL1;VPS13A;LCP1;CTSB;MKL1;PRDX1;CLTC;CDH2;UBR5;CEP170;CDC42BPA;MACF1;MPEG1;AIM1;MYH9
MYB-21317192 (mouse)	0.000195895	SETX;MDN1;LCP1;PRDM2;MKL1;SHROOM2;GLRX;NIN;PFKP;SAP130;EP400;SMURF1;ARID1A;MYH9;FMNL1
CRX-20693478 (mouse)	0.000358206	PPARGC1B;CLTC;DUSP7;NICN1;APP;APOE;HSCB;HUWE1;RERE;KDM6B;SHROOM2;ERCC1
STAT3-1855785 (mouse)	0.00133958	LIPH;TEP1;PRDX1;CIC;GOLGA3;APOE;BRCA2;AP3D1;NDUFA13;BCL9L
NR0B1-18358816 (mouse)	0.000163696	KCNN1;APOE;RND2;CDKN1B;SALL4;BRWD1;MYH9;LIPH;MEF2D;HIVEP1;CTSB;BCL9L;STMN1;CLTC;NOTCH3;MAFB;ASPM;PFKP;TNNT3;TMEM14C;JAGN1;FMNL1
STAT1-20625510 (human)	0.00108384	CKM;OVGP1;VPS13C;NIN;ZNF609;NTSR1;PTK6;PRPF8;CAV2;ERBB3;ERCC1
RAD21-21589869 (mouse)	7.45304e-06	KCNN1;APOB;DYNC1H1;COX17;QSER1;AMOTL2;RND2;MKL1;ERCC1;CIC;TNRC18;KDM6B;AIM1;COL1A1;TMEM72;FLNB;SNRNP200;SEC24C;BCL9L;STMN1;MAFB;APP;GOLGB1;TNFAIP8L1;SMURF1;DOCK6;JAGN1;FMNL1
E2F1-18555785 (mouse)	2.85938e-06	DUSP7;VPS13C;VPS13A;APOE;PCNT;DYNC1H1;PRDM2;COX17;RPS11;MTX1;BAMBI;BRWD1;RABEPK;PPARGC1B;SETX;MNT;HUWE1;CHD4;RPL30;PRDX1;FZD5;RPL11;ASPM;GOLGA3;UBAP2L;TMEM14C;DOCK6;NRIP1;FRYL;ATP6V1E1;ATF7IP;ANAPC11;ADI1;SALL4;PRPF8;MYH9;MAPK7;LRRC20;HIVEP1;CTSB;STMN1;TEP1;OGFR;AK2;AP3D1;MARK2
TCF3-18347094 (mouse)	8.86958e-05	FRYL;ATP6V1C2;AMOTL2;MKL1;CIC;SALL4;PHACTR3;BRWD1;MYH9;LEF1;LIPH;MEF2D;LRP1;HIVEP1;MNT;STMN1;CLTC;CDH6;MAFB;ASPM;NIN;PFKP;INPP5D;CC2D1B;MPEG1;ARID1A;NRIP1
GFI1B-20887958 (mouse)	1.35691e-05	DUSP7;MCM3AP;LGALS1;APOE;ERCC1;PRKCQ;CIC;PIK3C2B;ASCC3;BAMBI;PTGS2;SNRNP200;BIRC5;GCC2;BRCA2;MNT;HUWE1;ARHGEF11;STMN1;PRDX1;NMNAT3;AMBRA1;DOPEY1;CC2D1B;ZC3H13;FMNL1
SPI1-20517297 (human)	0.000197364	C5;TMEM72;SNRNP200;OVGP1;LGALS1;KCNN1;RERE;MS4A4A;RPL11;TMEM132E;CEP170;ZNF609;INPP5D;MARCO;TNFAIP8L1;KCTD4;JAGN1;ARID1A
ERG-20517297 (human)	0.000277108	S100A4;HYAL4;MYO9A;CAV2;RERE;RPL30;TMEM200B;NMNAT3;UBR5;TMEM132E;PIK3C2B;MFAP4;APP;SPTBN2;GUCY2D;MARK2
KLF4-19030024 (mouse)	0.000243378	MEF2D;VPS13A;BIRC5;GCC2;HIVEP1;APOE;MNT;DYNC1H1;HUWE1;STMN1;PRDX1;FZD5;TMEM132E;MAFB;NIN;RPS11;LIMD2;BRWD1;ARID1A;LEF1
TCFAP2C-20176728 (mouse)	5.85531e-05	DUSP7;DYSF;LCP1;LGALS1;KCNN1;APOE;PCNT;RND2;ANAPC11;CDKN1B;CIC;SALL4;IRAK1BP1;BCOR;RPS11;BAMBI;BRWD1;RABEPK;LIPH;PSME4;MEF2D;LRP1;CTSB;PSMD10;BCL9L;CSF1R;NOTCH3;NIN;TNFAIP8L1;SLC2A6;ERBB3
POU5F1-18700969 (mouse)	0.013312	FZD5;CLTC;MEF2D;SALL4;BCOR;PFKP;BRWD1;ATF7IP
THAP11-20581084 (mouse)	0.00306175	MCM3AP;ARL10;CTSB;DYNC1H1;ERCC1;STMN1;RNF121;CIC;FGD6;CEP170;SAP130;PRPF8
CDX2-20551321 (human)	0.00694572	PPARGC1B;FZD5;SALL4;SPTBN1;CTSB;BCL9L;ARID1A;SPEN
GATA2-21666600 (human)	0.00668517	LRBA;RAPGEF2;ZSWIM5;DYSF;VPS13A;HIVEP1;SPTAN1;ARHGEF11;CNOT1;TNFAIP8L1;ARID1A
NKX2-5-21415370 (mouse)	0.00395039	SETX;BAZ1B;RAPGEF2;FRYL;VPS13A;TG;MNT;DYNC1H1;QSER1;AMOTL2;RNF121;ANKRD11;GLRX;CDC42BPA;PFKP;AKAP9;FMNL1
MYC-19079543 (mouse)	0.00116495	BIRC5;SEC24C;ATP6V1E1;KCNN1;BRCA2;MRPS27;PCNT;RPL30;ANAPC11;CLTC;CIC;RPL11;IRAK1BP1;RPS11;NMB;SMURF1;BRWD1;MLPH
MYC-19915707 (human)	0.000852966	BAZ1B;ZSWIM5;FRYL;LCP1;PTK6;PCNT;RND2;MKL1;PRKCQ;FCGRT;SALL4;PPEF2;PHACTR3;CEP170;RPS11;ZDHHC12;CUZD1;MLPH;LRBA;COL1A1;MDN1;BIRC5;IFI44;COL9A2;SGCD;NIN;UBAP2L;NPB;SMURF1;ARID1A
ESR1-21235772 (human)	0.00886789	MACF1;ABCA1;SALL4;UBR5;NRIP1
STAT3-20064451 (mouse)	0.0928909	ATP6V1C2;STAT5B;ATF7IP;PRKCQ;SETD1B;MTX1;AIM1;CDH17;CRYGN;HEPHL1;DPEP1;CHD8;STMN1;CLTC;MS4A4A;GLRX;ARID1A
KLF4-18555785 (mouse)	0.000174118	BAZ1B;DUSP7;DYNC1H1;PRDM2;COX17;AMOTL2;ADI1;TMEM132E;RPS11;ZDHHC12;MTX1;BRWD1;MYH9;MAPK7;PSME4;MEF2D;LRRC20;TTLL1;BIRC5;MNT;TEP1;PRDX1;CLTC;MIF4GD;CC2D1B;TNFAIP8L1;AP3D1;ARID1A
SMAD1-18555785 (mouse)	0.00678308	STMN1;SETD1B;CDKN1B;SALL4;APOE;ZDHHC12;EP400;LEF1;SPEN
TP53-18474530 (human)	0.00216026	COL1A1;RAPGEF2;FRYL;SPATA18;SPTAN1;CKM;CSF1R;NEUROD6;CEP170;ASCC3;GOLGB1;CDH17
MTF2-20144788 (mouse)	6.04441e-06	DUSP7;ZSWIM5;FRYL;DYSF;VPS13C;VPS13A;DBNDD2;KCNN1;ATP6V1C2;STAT5B;PRICKLE2;CAV2;TNFAIP2;PRKCQ;TMEM132E;BCOR;MACF1;TNRC18;MTX1;NDUFA13;AIM1;LEF1;PPARGC1B;DSP;HIVEP1;RPL30;CDH6;CDH2;MAFB;NIN;APP;NTSR1;NPB;NRIP1;SPEN;FMNL1
GATA4-21415370 (mouse)	0.001877	BAZ1B;RAPGEF2;DYSF;COX17;ATF7IP;CDKN1B;BCL9;PIK3C2B;NICN1;SEC24C;BRCA2;BCL9L;FZD5;CLTC;FILIP1;ANKRD11;CNOT1;PFKP;ZC3H13;SLC2A6;ARID1A;NRIP1
REST-19997604 (mouse)	0.00136573	BAZ1B;DUSP7;ZSWIM5;ATP6V1E1;APOE;MRPS27;DYNC1H1;CDKN1B;FGD6;BCOR;LEF1;LRBA;LRRC20;LRP1;SEC24C;HUWE1;ARHGEF11;CDH2;NIN;AKAP9;NTSR1;CC2D1B;SMURF1
ZFX-18555785 (mouse)	3.748e-05	DUSP7;ARL10;DYNC1H1;RPS11;BRWD1;SETX;MDN1;CHD6;RPL30;PRDX1;FZD5;RPL11;ANKRD11;NIN;UBAP2L;AKAP9;CC2D1B;JAGN1;ARID1A;NRIP1;VANGL2;BAZ1B;MCM3AP;ANAPC11;ADI1;PRPF8;MEF2D;S100A4;BRCA2;CTSB;OGFR;CLTC;AK2;INPP5D;EP400;MARK2
ZIC3-20872845 (mouse)	0.0158082	LIPH;STMN1;MNT;SALL4;TMEM132E;BAMBI
CIITA-18437201 (human)	0.00462782	TMEM14C;MARCO;NIN
SALL4-18804426 (mouse)	0.00970228	LIPH;ZSWIM5;HIVEP1;PTK6;DYNC1H1;RND2;STMN1;ENPEP;PRDX1;CDKN1B;CLTC;SALL4
SMAD2-18955504 (human)	0.000985029	CKMT1B;BAZ1B;VPS13C;ATP6V1E1;AMOTL2;SALL4;PIK3C2B;SPTBN1;MYH9;CRYGN;F8;DSP;LRP1;CTSB;MNT;BCL9L;PRDX1;CLTC;CNOT1;APP;SMURF1;ARID1A
SMAD3-18955504 (human)	0.000985029	CKMT1B;BAZ1B;VPS13C;ATP6V1E1;AMOTL2;SALL4;PIK3C2B;SPTBN1;MYH9;CRYGN;F8;DSP;LRP1;CTSB;MNT;BCL9L;PRDX1;CLTC;CNOT1;APP;SMURF1;ARID1A
HTT-18923047 (human)	0.013186	LIPH;TEP1;TTLL1;MFAP4;HIVEP1;ZDHHC12;PRPF8;EP400
SPI1-20176806 (mouse)	0.000318381	STAT5B;HSD17B3;CAV2;SALL4;CEP170;ZDHHC12;BAMBI;KDM6B;FAM120A;MEF2D;BIRC5;GCC2;NCOA6;MNT;ARHGEF11;RBM47;TNNC2;NOTCH3;APP;MIF4GD;CC2D1B
RCOR3-21632747 (mouse)	5.84157e-06	EXD1;DYSF;TSPAN33;ARL10;KCNN1;APOB;PRDM2;AANAT;RND2;ATF7IP;SALL4;BCL9;PLXNB2;CEP170;IFI27L1;TNRC18;ZDHHC12;GUCY2D;SETX;FLNB;MEF2D;LRRC20;OLFM4;SNRNP200;LRP1;PRF1;SPATA18;MNT;FZD5;ANKRD45;SAP130;MARCO;GOLGB1;ZC3H13;SMURF1
EGR1-19032775 (human)	0.0185701	AKAP9;CDKN1B;SPTAN1;PANX3;SGCD
ERG-20887958 (mouse)	8.44443e-05	ARL10;ATF7IP;ERCC1;CIC;IRAK1BP1;ASCC3;LIMD2;PRPF8;BAMBI;SETX;F5;LRRC20;S100A4;HIVEP1;CTSB;HUWE1;CHD4;STMN1;PRDX1;OGFR;AK2;ASPM;GOLGA3;AKAP9;INPP5D
TBX3-20139965 (mouse)	0.00617577	LRBA;LRRC20;FRYL;NICN1;APOB;HSD17B3;CLTC;RPL11;SALL4;BCOR;SAP130;LEF1;CRYGN
SOX17-20123909 (mouse)	0.00105823	BAZ1B;FRYL;PTK6;ATF7IP;ERCC1;CDKN1B;SALL4;RPS11;NDUFA13;BRWD1;RABEPK;MYH9;LIPH;OVGP1;SEC24C;CTSB;MNT;HUWE1;CHD6;CLTC;APP;CC2D1B
MYCN-21190229 (human)	0.0173663	ANAPC11;INPP5D;MPEG1;COX17;AK2;JAGN1
TCF3-18467660 (mouse)	0.00956083	ZSWIM5;VPS13A;DBNDD2;AMOTL2;STMN1;FZD5;NIN;BCOR;UBAP2L;AKAP9;NDUFA13;BRWD1;LEF1;NRIP1;FMNL1
SOX2-18358816 (mouse)	0.0116073	LIPH;VANGL2;MNT;AMOTL2;RND2;ATF7IP;STMN1;CDKN1B;SALL4;BRWD1
GATA2-20887958 (mouse)	0.000481639	LGALS1;APOE;GCG;MKL1;CDKN1B;CIC;BCL9;CEP170;MFAP4;RABEPK;AIM1;CRYGN;S100A4;DSP;HIVEP1;NMNAT3;FILIP1;SAP130;INPP5D;TNFAIP8L1;SLC2A6
KLF4-18358816 (mouse)	0.0026045	APOE;AANAT;AMOTL2;RND2;ATF7IP;ANAPC11;CDKN1B;CIC;SALL4;RPS11;BRWD1;MNT;STMN1;CLTC;MAFB;PFKP;CC2D1B;MARK2;FMNL1
RUNX1-17652178 (human)	0.0224822	BAZ1B;VPS13A;LCP1;SPTAN1;PCNT;PRDX1;CDKN1B;MARK2;BAMBI;ARID1A;LEF1
GABP-17652178 (human)	0.0486317	PSME4;TTLL1;SEC24C;GCC2;ATP6V1E1;RPL30;RNF121;CLTC;GOLGB1;MARK2
EP300-21415370 (mouse)	0.0521363	APOB;TG;COX17;RERE;ADI1;CDH2;APP;NTSR1;SMURF1;BAMBI
RCOR2-21632747 (mouse)	0.0236458	PSME4;BCL9;KCNN1;APOB;AANAT;PLA2G4C
WT1-19549856 (human)	0.0246231	APOE;COL1A1;CTSB;LEF1
TRIM28-17542650 (human)	0.999727	BCL9;BAMBI;LIPH;MDN1;AKAP9;LEF1;ERBB3
TP53-16413492 (human)	0.100302	PTGS2;ANKRD11;GCC2;MARCO;HSD17B3
CDX2-19796622 (mouse)	0.0373496	APP;AKAP9;TNNT3;CDH2;NIN
PAX3-FKHR-20663909 (human)	0.00594977	PSME4;FLNB;HIVEP1;APOB;PRICKLE2;ENPEP;IRAK1BP1;ASCC3;BCOR;APP;TNRC18;NTSR1;ARID1A
ESR1-17901129 (mouse)	0.035987	BIRC5;LRP1;CTSB;TMEM14C;TNFAIP2;NRIP1
CEBPB-20176806 (mouse)	0.00122234	ANAPC11;ASH1L;CEP170;KDM6B;FAM120A;PPARGC1B;COL1A1;TMEM72;S100A4;GCC2;NCOA6;MNT;ARHGEF11;RBM47;ANKRD45;NOTCH3;APP;MIF4GD;FMNL1
POU5F1-18555785 (mouse)	0.0335991	LIPH;PRKCQ;CLTC;BAZ1B;MRPS27;ARID1A;ATF7IP
FLI1-20887958 (mouse)	0.000332612	BAZ1B;MCM3AP;APOE;ERCC1;CIC;SETX;PTGS2;MEF2D;TTLL1;S100A4;SNRNP200;MDN1;SEC24C;PRF1;GCC2;MNT;RNF121;PRDX1;OGFR;FILIP1;GOLGA3;INPP5D;NMB;JAGN1
RNF2-16625203 (mouse)	0.0168875	ABCA1;LRBA;DUSP7;PRKCQ;CDH2;FKBP6;MAFB;NIN;APP;CC2D1B;NDUFA13;BAMBI;LEF1
RCOR1-19997604 (mouse)	0.901401	VPS13A;IRAK1BP1;BCOR;BAMBI;F8;CYBB;CHD6;RPL30;NRIP1
SALL4-18804426_ESC (mouse)	0.0326138	LIPH;ZSWIM5;AMOTL2;STMN1;PRKCQ;CLTC;CDH6;SALL4;NDUFA13;BRWD1;NRIP1
ZNF274-21170338 (human)	0.831364	SNRNP200
EST1-17652178 (human)	0.0979124	LCP1;SEC24C;PSMD10;COX17;RNF121;RPL11;FGD6;CNOT1;ARID1A
NANOG-18347094 (mouse)	0.00412454	RAPGEF2;FRYL;AMOTL2;MKL1;CDKN1B;CIC;SALL4;PPEF2;BRWD1;MYH9;LEF1;LIPH;MEF2D;HUWE1;BCL9L;STMN1;CLTC;PFKP;MPEG1;NRIP1
SMAD-19615063 (human)	0.0316517	ZNF638;LCP1;LRRC20
TFEB-21752829 (human)	0.013918	DUSP7;LGALS1;ATP6V1E1;HIVEP1;UTP20;ATF7IP;STMN1;CLTC;CC2D1B;TMEM14C
MYCN-19997598 (human)	0.720262	TMEM132E
CREB1-15753290 (human)	0.418105	BRCA2;MRPS27;PSMD10;AK2;PRPF8;MAPK7
RARG-19884340 (mouse)	0.0636868	COL1A1;S100A4;LRP1;IFI27L1;CTSB
NR4A2-19515692 (mouse)	0.676053	UBAP2L
SOX2-16153702 (human)	0.0911075	MRPS27;MYO9A;TNFAIP2;RPL30;PRDX1;CDH6;CDH2;BCL9;CDC42BPA;APP;BAMBI
HOXB4-20404135 (mouse)	0.0113696	STAT5B;MKL1;ERCC1;PRPF8;RABEPK;MYH9;MEF2D;NICN1;SEC24C;HUWE1;CHD4;RNF121;PRDX1;CLTC;ASPM;SLC2A6;ERBB3;NRIP1
FOXP2-21765815 (mouse)	0.0266349	PSME4;LRBA;OLFM4;OVGP1;BIRC5;GCC2;KCNN1;HSD17B3;NEUROD6;NIN;KCTD4;SMURF1
NANOG-18555785 (mouse)	0.077544	LIPH;STMN1;RNF121;BAZ1B;AK2;HSCB
CHD7-19251738 (mouse)	0.0433326	CDH2;CAV2;BRWD1
HOXD13-18407260 (mouse)	0.0932504	RPL30;BAZ1B;MDN1
CTNNB1-20615089 (human)	0.266178	CIC;ASH1L;FKBP6;NICN1;UBAP2L
IRF1-19129219 (human)	0.0932504	ATP6V1E1;ARHGEF11;MLPH
SMARCA4-20176728 (mouse)	0.020353	CTSB;MNT;CHD4;ERCC1;CLTC;PPEF2;CSF1R;NOTCH3;BCL9;MARK2;SMURF1;BAMBI
TBX5-21415370 (mouse)	0.00744642	DUSP7;TSPAN33;MCM3AP;CDKN1B;CIC;LIMD2;PSME4;ABCA1;LRBA;MEF2D;MDN1;BIRC5;GCC2;BCL9L;FILIP1;AK2;PFKP;GOLGA3;UBAP2L;CC2D1B;DOCK6;SLC2A6
NANOG-16518401 (mouse)	0.274832	PRKCQ;BCOR;PRDX1;FZD5;RPL11;GOLGA3;AKAP9;ARID1A;SPEN;HSD17B3;SALL4;PRPF8;MYH9;LEF1;PSME4;NICN1;PRF1;CLTC;AK2;EP400;MARK2;FMNL1
SUZ12-18692474 (mouse)	0.00414805	DYSF;DBNDD2;KCNN1;ATP6V1C2;PRICKLE2;TNFAIP2;PRKCQ;FGD6;TMEM132E;PHACTR3;LEF1;ABCA1;LRBA;PTGS2;CDH6;CDH2;MAFB;SGCD;APP;NTSR1
IRF8-21731497 (mouse)	0.0982003	CTSB;MNT;CYBB;PFKP
NANOG-18700969 (mouse)	0.288144	FZD5;SALL4;BCOR
CHD1-19587682 (mouse)	0.042574	PSME4;SEC24C;APOE;HUWE1;PRDX1;MIF4GD;ZDHHC12;ZC3H13;BRWD1
POU5F1-16518401 (mouse)	0.46497	DYSF;HSD17B3;BCL9;PSME4;LRBA;FZD5;MARK2;ERBB3;SPEN
PHC1-16625203 (mouse)	0.561507	LRBA;CDH2;MAFB;BCOR;LEF1
FOXP3-17237761 (mouse)	0.407684	MKL1;NRIP1
MYC-18358816 (mouse)	0.000921315	ARL10;MRPS27;ERCC1;CIC;RPS11;ZDHHC12;NDUFA13;RABEPK;PPARGC1B;MNT;HUWE1;RPL30;PRDX1;FZD5;RPL11;NMNAT3;ASPM;PFKP;UBAP2L;CC2D1B;TMEM14C;JAGN1;ATP6V1E1;RND2;ATF7IP;ANAPC11;IRAK1BP1;PRPF8;LRRC20;BRCA2;STMN1;CLTC;AK2
ZFP281-18358816 (mouse)	0.0976371	FZD5;MEF2D;UBAP2L;AMOTL2;RND2;LEF1
BMI1-19503595 (mouse)	0.029543	RAPGEF2;AK2;VPS13C;GLRX;MACF1;COL9A1;ZDHHC12;QSER1
POU5F1-16153702 (human)	0.436975	CUZD1;TDRD5;BAMBI;LEF1
CUX1-19635798 (human)	0.300018	STAT5B;MRPS27;PRICKLE2;AMOTL2;ATF7IP;SALL4;RPS11;MEF2D;RNF121;PRDX1;TNNC2;NMNAT3;FILIP1;CDH2;CSF1R;NEUROD6;ASPM;GLRX;GOLGB1
PDX1-19855005 (mouse)	0.492199	NICN1;MNT;HUWE1;GCG
KLF1-20508144 (mouse)	0.0105334	HIVEP1;KCNN1;APOB;CTSB;MNT;MYO9A;ATF7IP;TNNC2;AK2;PIK3C2B;ASCC3;RABEPK;NRIP1
SMAD4-21741376 (human)	0.0145667	ZSWIM5;SPTAN1;PRICKLE2;DYNC1H1;PRKCQ;FGD6;CKM;GUCY2D;BAMBI;BRWD1;MYH9;LRBA;FLNB;MDN1;BCL9L;ARHGEF11;CUBN;FILIP1;ANKRD11;ZNF532;KCTD4;ZC3H13;MARK2;NRIP1
POU5F1-18358816 (mouse)	0.0553047	LIPH;HIVEP1;APOE;NDUFA13;AMOTL2;RND2;ATF7IP;ERCC1
IKZF1-21737484 (human)	0.570382	MARK2
PPARG-19300518 (mouse)	0.435466	AK2;CAV2
TP53-20018659 (mouse)	0.570931	BIRC5;TMEM132E;IRAK1BP1;MAFB;BCOR;LEF1
EED-16625203 (mouse)	0.46941	LRBA;DUSP7;CDH2;MAFB;LEF1
MYC-18940864 (human)	0.0529622	CKMT1B;CDH2;MDN1;AKAP9;COL9A1;TMEM14C;PRPF8;ERCC1
HCFC1-20581084 (mouse)	0.233233	CIC;SALL4;CEP170
YY1-21170310 (mouse)	0.461805	FKBP6;MRPS27;ATF7IP
TRP63-18441228 (mouse)	0.541483	CTSB
HIF1A-21447827 (human)	0.254717	DSP;LRP1;PFKP
SOX2-19030024 (mouse)	0.0480057	MNT;HUWE1;FZD5;CLTC;SALL4;NMB;AP3D1;ARID1A;LEF1
ERG-21242973 (human)	0.254717	TMEM200B;DUSP7;NDUFA13
KDM6A-18722178 (human)	0.264119	ASH1L;FCGRT;MRPS27;MTX1
NOTCH1-21737748 (human)	0.384993	ABCA1;MAFB
SCL-19346495 (human)	0.159573	STMN1;RERE;CDH17
STAT4-19710469 (mouse)	0.171555	LCP1;KCNN1;STAT5B;ATF7IP;ERCC1;PRKCQ;CIC;CDH17;LIPH;CTSB;MNT;HUWE1;CUBN;AP3D1
SMAD4-19686287 (human)	0.180438	VPS13C;CDC42BPA;ATP6V1E1;ZC3H13
ETS2-20176728 (mouse)	0.114263	MNT;NOTCH3;BCL9
EWS-FLI1-20517297 (human)	0.379003	LRP1;BRCA2;RBM47;FMNL1
NANOG-16153702 (human)	0.309374	APOB;ERCC1;BCL9;BAMBI;LEF1;PTGS2;BCL9L;RNF121;ENPEP;MS4A4A;CDH2
NANOG-18358816 (mouse)	0.503406	LIPH;NICN1;AANAT;ERCC1;CDKN1B;SALL4;MYH9
SOX2-18555785 (mouse)	0.285544	STMN1;PRKCQ;SETX;SALL4
ESR1-20079471 (human)	0.328753	FGD6;MLPH
MYBL1-21750041 (mouse)	0.219548	CIC;PFKP
EWS-ERG-20517297 (human)	0.494565	DBNDD2;LGALS1;PRDM2;CKM;CEP170;CDH17
SUZ12-16625203 (mouse)	0.384574	LRBA;DUSP7;TNFAIP2;CDH2;MAFB;NIN;APP;LEF1
CDKN2AIP-20523734 (mouse)	0.488956	TG
SRF-21415370 (mouse)	0.0637819	FRYL;DBNDD2;ATP6V1E1;MRPS27;RND2;CDKN1B;SETX;NICN1;SEC24C;NMNAT3;FILIP1;AK2;TMEM14C;SLC2A6
NACC1-18358816 (mouse)	0.241684	AMOTL2;STMN1;OGFR;CIC;SALL4;UBAP2L
SMAD3-21741376 (human)	0.102935	LRBA;FLNB;ZSWIM5;PRICKLE2;BCL9L;ARHGEF11;CUBN;PRKCQ;ENPEP;ANKRD11;ZNF532;NRIP1
STAT3-19079543 (mouse)	0.258019	MEF2D;NCOA6;SALL4;TMEM132E;MAFB;BRWD1;LEF1
NANOG-21062744 (human)	0.30653	HUWE1;RPL30;CDKN1B;CIC;MARK2;MYH9
GATA3-20176728 (mouse)	0.17089	DYSF;CHD4;CDKN1B;CLTC;SGCD;TNNT3;SLC2A6
DNAJC2-21179169 (human)	0.362521	LCP1;LGALS1;STAT5B;CIC;MAFB;ZNF532
SUZ12-18555785 (mouse)	0.351615	DUSP7;ATP6V1C2;TNFAIP2;CDH6;MAFB;NIN;NTSR1
ZNF652-21678463 (human)	0.457555	HIVEP1
REST-18959480 (mouse)	0.100941	ZSWIM5;DYSF;VPS13A;STAT5B;ERCC1;BCL9;PHACTR3;PPARGC1B;MEF2D;TTLL1;OLFM4;LRP1;CHD6;STMN1;CDH6;CDH2;MAFB;SGCD;MARCO;AP3D1;ARID1A
LYL1-20887958 (mouse)	0.226805	NMNAT3;FILIP1;PHACTR3;DSP;SAP130;CRYGN
ELK1-19687146 (human)	0.129111	PTGS2;SEC24C;STAT5B;COX17;RPL30;ANKRD11;ZC3H13;MARK2
ETS1-20019798 (human)	0.00730197	ATP6V1E1;DYNC1H1;COX17;RPS11;SPTBN1;NDUFA13;SNRNP200;BIRC5;NICN1;SEC24C;CHD8;CHD6;RNF121;CLTC;RPL11;CNOT1;GOLGA3
KLF2-18264089 (mouse)	0.427345	NOTCH3
KLF5-18264089 (mouse)	0.427345	NOTCH3
KLF4-18264089 (mouse)	0.427345	NOTCH3
ESR1-15608294 (human)	0.414797	OVGP1
SOX2-18692474 (mouse)	0.00115952	KCNN1;APOE;MKL1;PRKCQ;CDKN1B;CIC;PPEF2;PHACTR3;BCOR;RPS11;LIPH;SETX;CHD6;FZD5;ANKRD11;ARID1A;NRIP1;VANGL2;FRYL;HSD17B3;AANAT;AMOTL2;SETD1B;SALL4;MYH9;LEF1;MEF2D;NICN1;CTSB;CDH6;MAFB;KCTD4
RUNX1-20887958 (mouse)	0.0206006	SETX;MEF2D;SNRNP200;PRF1;LGALS1;BCL9L;FILIP1;ASPM;INPP5D;LIMD2;ARID1A;FMNL1
ELF1-17652178 (human)	0.165112	RNF121;SEC24C
CTCF-18555785 (mouse)	0.346545	PCNT;RND2;BAMBI;MEF2D;MDN1;HSCB;OGFR;RPL11;APP;EP400
DMRT1-21621532 (mouse)	0.163213	VPS13A;F8
AR-20517297 (human)	0.00196867	CKMT1B;MRPS27;CAV2;ADI1;TMEM132E;PIK3C2B;SPTBN2;GUCY2D;MEF2D;HSCB;PLA2G4C;FZD5;CDH6;ANKRD45;NOTCH3;MAFB;GLRX;NIN;APP;DOPEY1;KCTD4;FMNL1
MYC-18555785 (mouse)	0.120922	MDN1;HSCB;MNT;RPL30;PRDX1;RPL11;ASPM;MTX1;NDUFA13;JAGN1
EZH2-18974828 (mouse)	0.274623	PPARGC1B;TNFAIP2;CDH2;TMEM132E;MAFB;NIN;BCOR;APP;LEF1
RNF2-18974828 (mouse)	0.274623	PPARGC1B;TNFAIP2;CDH2;TMEM132E;MAFB;NIN;BCOR;APP;LEF1
JARID2-20064375 (mouse)	0.0433291	TNFAIP2;CDH6;CDH2;TMEM132E;MAFB;NIN;BCOR;APP;AIM1;LEF1;FMNL1
ZFP42-18358816 (mouse)	0.110609	OVGP1;SEC24C;MRPS27;ERCC1;RNF121;UBAP2L;RPS11;MIF4GD;AP3D1;NDUFA13;MARK2;RABEPK
FOXP3-21729870 (human)	0.0105238	EXD1;C12ORF73;VPS13C;MCM3AP;MNT;PRDM2;MKL1;RNF121;CDKN1B;ANKRD11;BCL9;CNOT1;AMBRA1;INPP5D;ARID1A
TCF3-18692474 (mouse)	0.120493	SETX;DPEP1;AMOTL2;FZD5;SETD1B;CIC;SALL4;ANKRD11;MAFB;NIN;NRIP1
CNOT3-19339689 (mouse)	0.0444815	DBNDD2;STAT5B;AANAT;TNFAIP2;RND2;CDKN1B;FGD6;BCOR;NDUFA13;RABEPK;BRCA2;PRDX1;SAP130;FMNL1
TET1-21451524 (mouse)	0.00274942	TSPAN33;ATP6V1C2;CAV2;ANAPC11;TMEM132E;PLXNB2;THEG;TNRC18;ZDHHC12;BAMBI;KDM6B;PSME4;GCC2;MNT;CHD4;TNNC2;AP3D1;JAGN1;SPEN;FMNL1
POU3F2-20337985 (human)	0.137746	LCP1;GCG;PRDM2;COX17;ATF7IP;IRAK1BP1;CEP170;C7;PTGS2;NEUROD6;CDC42BPA;AKAP9;GOLGB1
GLI1-17442700 (mouse)	0.0621396	FHL1;HUWE1
EOMES-20176728 (mouse)	0.0548454	DUSP7;ATP6V1E1;ERCC1;CDKN1B;PPEF2;PHACTR3;RABEPK;LIPH;CTSB;CLTC;CSF1R;NOTCH3;SMURF1;JAGN1;FMNL1
LMO2-20887958 (mouse)	0.00730598	ATP6V1E1;APOE;PIK3C2B;F5;SNRNP200;NICN1;SEC24C;PRDX1;NMNAT3;FILIP1;CSF1R;SAP130;INPP5D;TMEM14C;SMURF1;DOCK6;ARID1A;FMNL1
PHF8-20622854 (human)	0.017082	LRBA;ZNF638;SPTAN1;NCOA6;TNFAIP2;ASH1L;ANKRD11;UBAP2L;AKAP9;TNRC18;GOLGB1;RABEPK;JAGN1;MYH9;FAM120A
JARID2-20075857 (mouse)	0.149505	MEF2D;DSP;SPATA18;TNFAIP2;CDH6;TMEM132E;MAFB;PIK3C2B;AIM1;LEF1
EGR1-19374776 (human)	0.311542	MKL1
MEIS1-20887958 (mouse)	0.0999575	SETX;BAZ1B;TMEM72;PRF1;MNT;CDKN1B;NOTCH3;MAFB;GLRX;DOPEY1;AKAP9;KCTD4
DACH1-20351289 (human)	0.0811393	C12ORF73;PTK6;PCNT;PRKCQ;ADI1;ASH1L;IFI27L1;PSME4;CLTC;TNNC2;NIN;GOLGA3;MIF4GD;JAGN1
TRIM28-19339689 (mouse)	0.00945382	ARL10;KCNN1;RND2;ATF7IP;PRKCQ;ANAPC11;CDKN1B;FGD6;FKBP6;TMEM132E;IRAK1BP1;BCOR;MTX1;NDUFA13;BAMBI;RABEPK;SETX;SEC24C;HIVEP1;BRCA2;FZD5;TNNC2;GLRX;APP;CC2D1B;JAGN1;FMNL1
SUZ12-18974828 (mouse)	0.105483	DYSF;DBNDD2;ATP6V1C2;CAV2;TNFAIP2;PRKCQ;TMEM132E;BCOR;LEF1;CDH6;CDH2;MAFB;NIN;APP;NTSR1
SETDB1-19884257 (mouse)	0.00972063	MCM3AP;AANAT;ATF7IP;FKBP6;BCL9;BCOR;TNRC18;BAMBI;LEF1;PSME4;COL1A1;F5;SEC24C;DPEP1;CHD4;ARHGEF11;PLA2G4C;STMN1;FILIP1;AK2;SAP130;FMNL1
JARID1A-20064375 (mouse)	0.0843869	DMXL2;MCM3AP;MRPS27;COX17;MTX1;PRPF8;BRWD1;MDN1;SEC24C;BRCA2;CHD4;ANKRD11;CNOT1;GOLGA3;NMB;EP400;ZC3H13
GABP-19822575 (human)	0.0309322	C12ORF73;VPS13C;VPS13A;MCM3AP;KCNN1;PTK6;ADI1;CIC;ZDHHC12;RABEPK;MAPK7;LRRC20;TTLL1;ZNF638;SEC24C;GCC2;RPL30;CLTC;GOLGA3;CC2D1B;ARID1A;SPEN
SUZ12-20075857 (mouse)	0.000356326	DUSP7;DYSF;DBNDD2;PRICKLE2;TNFAIP2;ERCC1;PRKCQ;FKBP6;PHACTR3;BCOR;MACF1;AIM1;CRYGN;PPARGC1B;DSP;COL9A2;NEUROD6;NIN;NRIP1;SPEN;ZSWIM5;TSPAN33;ATP6V1C2;STAT5B;CAV2;TMEM132E;PIK3C2B;TNRC18;LEF1;PTGS2;LRRC20;SPATA18;HIVEP1;CDH6;CDH2;NOTCH3;MAFB;APP;NTSR1;TDRD5;FMNL1
