# Supplementary material for: Zebrafish exposure to environmentally relevant concentration of depleted uranium impairs progeny development at the molecular and histological levels
Source: PLoS One. 2017 May 22;12(5):e0177932. doi: 10.1371/journal.pone.0177932 (PMC5439696; doi:10.1371/journal.pone.0177932)
Supplement: S8 Table — The enrichment of upstream-regulators (transcription factors and chromatin remodelers) was performed by selecting mis-regulated genes and fetching the human orthologues. The condition, the enriched transcriptional regulators as well as the p-values from the Fisher’s exact test are indicated. (XLSX) [file pone.0177932.s012.xlsx]

## Sheet: Sheet1
Condition	Transcriptional regulators	P-value
2 cells	HNF4A-19822575	1.33914e-294
2 cells	FLI1-21571218	1.53864e-276
2 cells	RUNX1-21571218	9.32009e-240
2 cells	MITF-21258399	1.21029e-218
2 cells	EGR1-20690147	1.11645e-177
2 cells	GABP-19822575	6.28027e-162
2 cells	E2F4-21247883	1.49115e-157
2 cells	FOXA2-19822575	2.05981e-122
larva	HNF4A-19822575	5.51819e-32
larva	ESR1-17901129	2.15399e-28
larva	FOXA2-19822575	3.46689e-25
larva	HNF4A-19761587	6.67012e-12
larva	CLOCK-20551151	8.41572e-12
larva	SOX2-20726797	6.051e-10
larva	AR-20517297	2.97831e-08
larva	MITF-21258399	4.36276e-08
larva	GATA1-21571218	5.14839e-07
larva	GATA2-19941826	3.88922e-06
larva	SCL-21571218	7.9243e-06
larva	EGR1-20690147	9.33047e-06
larva	EWS-FLI1-20517297	3.4798e-05
testis	SOX2-20726797	1.59146e-11
testis	HNF4A-19822575	9.71344e-10
testis	FOXA2-19822575	3.67143e-09
testis	PPARD-21283829	1.99168e-08
testis	SMAD2-18955504	4.91688e-08
testis	SMAD3-18955504	4.91688e-08
testis	AR-19668381	3.00325e-07
testis	MITF-21258399	7.80241e-07
testis	TP63-17297297	1.70362e-06
testis	RUNX1-21571218	1.81501e-06
testis	TFAP2C-20629094	9.2554e-06
testis	SMAD4-21741376	1.36538e-05
testis	EGR1-20690147	0.000285327
brain	SOX2-20726797	8.9514e-32
brain	HNF4A-19822575	1.06315e-25
brain	SMAD2-18955504	5.81795e-21
brain	SMAD3-18955504	5.81795e-21
brain	EGR1-20690147	1.51764e-18
brain	ESR2-21235772	9.6927e-14
brain	FOXA2-19822575	9.90683e-14
brain	MITF-21258399	2.31059e-12
brain	SCL-21571218	4.3341e-11
brain	SMAD4-19686287	4.82693e-11
brain	TFAP2C-20629094	4.98724e-11
brain	AR-19668381	1.5049e-10
ovaries	EGR1-20690147	2.95145e-23
ovaries	MITF-21258399	2.0235e-23
ovaries	FOXA2-19822575	3.34169e-15
ovaries	HNF4A-19822575	1.19413e-22
ovaries	GATA2-19941826	1.35514e-08
ovaries	EP300-20729851	1.60582e-07
ovaries	E2F1-21310950	2.64268e-08
ovaries	RUNX1-21571218	3.78175e-18
ovaries	CLOCK-20551151	5.64904e-07
ovaries	KDM5B-21448134	1.40059e-14
ovaries	TFAP2A-17053090	5.41607e-09
ovaries	YAP1-20516196	4.72119e-10
