# Supplementary material for: Zebrafish exposure to environmentally relevant concentration of depleted uranium impairs progeny development at the molecular and histological levels
Source: PLoS One. 2017 May 22;12(5):e0177932. doi: 10.1371/journal.pone.0177932 (PMC5439696; doi:10.1371/journal.pone.0177932)
Supplement: S9 Table — The zebrafish genes identifiers and the adjusted p-values (FDR) are provided. ne: not expressed. (XLSX) [file pone.0177932.s013.xlsx]

## Sheet: Feuil1
Ensembl id	Gene symbole	RNAseq dataset	log2FoldChange (DU/C)	adjusted p-values	significant change
ENSDARG00000037421	egr1	96hpf	0.971642	2.89939e-09	yes
ENSDARG00000037421	egr1	2 cells	ne	ne	no
ENSDARG00000037421	egr1	testis	-0.0815324	0.93626	no
ENSDARG00000037421	egr1	brain	0.50702	0.000313587	yes
ENSDARG00000037421	egr1	ovaries	1.6	0.0656104	moderate
ENSDARG00000021494	hnf4a	brain	ne	ne	no
ENSDARG00000021494	hnf4a	2cells	ne	ne	no
ENSDARG00000021494	hnf4a	testis	-0.639323	0.33328	no
ENSDARG00000021494	hnf4a	96hpf	0.860157	3.76989e-05	yes
ENSDARG00000021494	hnf4a	ovaries	0.4	0.71317	no
ENSDARG00000003732	mitfa	brain	-0.25321	0.849598	no
ENSDARG00000003732	mitfa	2 cells	ne	ne	no
ENSDARG00000003732	mitfa	testis	-0.0438449	0.973596	no
ENSDARG00000003732	mitfa	96hpf	-0.467903	0.159197	no
ENSDARG00000003732	mitfa	ovaries	ne	ne	no
ENSDARG00000037833	mitfb	brain	ne	ne	no
ENSDARG00000037833	mitfb	2 cells	-2.01589	0.0443738	moderate
ENSDARG00000037833	mitfb	testis	-0.0760327	0.952872	no
ENSDARG00000037833	mitfb	96hpf	0.0714768	NA	no
ENSDARG00000037833	mitfb	ovaries	ne	ne	no
ENSDARG00000003411	foxa2	96hpf	-0.358761	0.145948	no
ENSDARG00000003411	foxa2	testis	-0.637721	0.36648	no
ENSDARG00000003411	foxa2	2 cells	ne	ne	no
ENSDARG00000003411	foxa2	brain	0.172263	0.903162	no
ENSDARG00000003411	foxa2	ovaries	-0.07015	0.964194	no
